# Supplementary material for: MiR-146a alleviates inflammatory bowel disease in mice through systematic regulation of multiple genetic networks
Source: Front Immunol. 2024 May 10;15:1366319. doi: 10.3389/fimmu.2024.1366319 (PMC11116640; doi:10.3389/fimmu.2024.1366319)
Supplement: Supplementary file 2 [file Table_4.xlsx]

## Sheet: WT+DSS VS WT
gene id	gene name	description	WT1+DSS_FPKM	WT2+DSS_FPKM	WT3+DSS_FPKM	WT1_FPKM	WT2_FPKM	WT3_FPKM	WT+DSS_MEAN	WT_MEAN	log2FC	Pvalue	Qvalue
ENSMUSG00000029371	Cxcl5	chemokine_C_X_C_motif_ligand_5	6.03504	6.07825	9.66702	0.174305	0.174986	0.305302	7.2601	0.218198	5.05628	9.81924e-33	2.14629e-28
ENSMUSG00000056054	S100a8	S100_calcium_binding_protein_A8_calgranulin_A_	8.14827	7.36515	7.61365	0.240847	0	0.296038	7.70902	0.178962	5.42883	2.13291e-23	2.33106e-19
ENSMUSG00000053113	Socs3	suppressor_of_cytokine_signaling_3	19.5083	25.8441	18.3274	3.4115	3.84708	4.55152	21.2266	3.9367	2.43081	1.11099e-22	8.09466e-19
ENSMUSG00000012428	Steap4	STEAP_family_member_4	28.5366	15.4482	14.325	2.01551	2.18687	3.01223	19.4366	2.40487	3.01474	1.02867e-19	5.62118e-16
ENSMUSG00000037638	Zbtb42	zinc_finger_and_BTB_domain_containing_42	2.90877	2.61837	3.92703	0.471319	0.439778	0.429402	3.15139	0.446833	2.81818	2.77116e-19	1.21144e-15
ENSMUSG00000074195	Clca4b	chloride_channel_accessory_4B	1085.13	676.782	73.0913	2.56985	3.01661	6.85234	611.667	4.14627	7.20479	1.02551e-18	3.73592e-15
ENSMUSG00000027068	Dhrs9	dehydrogenase_reductase_SDR_family_member_9	14.922	17.0895	29.465	3.67194	3.91803	5.28193	20.4922	4.29064	2.25581	1.50191e-17	4.68983e-14
ENSMUSG00000037225	Fgf2	fibroblast_growth_factor_2	0.785959	0.863039	1.7411	0.0864948	0.045703	0.0293797	1.13003	0.0538592	4.39103	2.88885e-17	7.89305e-14
ENSMUSG00000026614	Slc30a10	solute_carrier_family_30_member_10	0.26964	0.629744	0.425584	3.31619	3.37687	3.15081	0.441656	3.28129	-2.89327	3.5512e-17	8.62469e-14
ENSMUSG00000032068	Plet1	placenta_expressed_transcript_1	321.07	468.009	93.74	20.45	9.259	10.1826	294.273	13.2972	4.46796	5.71069e-17	1.24824e-13
ENSMUSG00000043613	Mmp3	matrix_metallopeptidase_3	4.75108	11.5383	13.9722	0.790815	0.727775	0.992332	10.0872	0.836974	3.5912	9.02982e-17	1.79431e-13
ENSMUSG00000009246	Trpm5	transient_receptor_potential_cation_channel_subfamily_M_member_5	0.203501	0.31093	0.434113	1.97046	2.01414	1.70305	0.316181	1.89588	-2.58405	4.77421e-16	8.69623e-13
ENSMUSG00000092008	Cyp2c69	cytochrome_P450_family_2_subfamily_c_polypeptide_69	0.190502	0.232861	0.506081	3.5703	4.45813	3.27094	0.309815	3.76645	-3.60373	6.44475e-16	1.08361e-12
ENSMUSG00000037095	Lrg1	leucine_rich_alpha_2_glycoprotein_1	90.3254	58.5253	8.52906	0.701627	1.11533	1.80579	52.4599	1.20758	5.44102	5.30475e-15	8.28224e-12
ENSMUSG00000056071	S100a9	S100_calcium_binding_protein_A9_calgranulin_B_	3.85991	7.02989	24.2733	0.16277	0	0.250075	11.721	0.137615	6.41232	5.87074e-15	8.55484e-12
ENSMUSG00000026532	Spta1	spectrin_alpha_erythrocytic_1	0.0508521	0.00999111	0	6.7774	6.45437	0.575392	0.0202811	4.60239	-7.8261	6.59055e-15	9.00352e-12
ENSMUSG00000055827	Gsdmc3	gasdermin_C3	22.132	18.9015	15.915	93.2153	84.1229	54.6183	18.9828	77.3188	-2.02612	7.94146e-15	1.02109e-11
ENSMUSG00000046460	Sh2d7	SH2_domain_containing_7	0.34282	0.577863	0.456678	2.94941	3.18345	2.70834	0.45912	2.94707	-2.68234	3.52022e-14	4.27472e-11
ENSMUSG00000006800	Sulf2	sulfatase_2	8.53501	8.80703	11.7016	2.84596	2.49006	3.64381	9.68123	2.99328	1.69346	5.33921e-14	6.14234e-11
ENSMUSG00000020826	Nos2	nitric_oxide_synthase_2_inducible	78.5267	66.3596	10.3345	1.56403	1.99587	3.40495	51.7403	2.32162	4.47808	8.12067e-14	8.87508e-11
ENSMUSG00000038209	Itln1	intelectin_1_galactofuranose_binding_	0.493658	0.809847	0.649431	42.3177	50.597	2.80288	0.650979	31.9059	-5.61507	2.37251e-13	2.46945e-10
ENSMUSG00000030954	Gp2	glycoprotein_2_zymogen_granule_membrane_	0.0189471	0	0	0.499202	1.10258	0.846798	0.00631568	0.816195	-7.01383	2.74765e-13	2.72991e-10
ENSMUSG00000050747	Trim15	tripartite_motif_containing_15	14.9103	14.499	14.2683	2.39694	1.78884	4.73241	14.5592	2.97273	2.29207	6.10129e-13	5.79834e-10
ENSMUSG00000040026	Saa3	serum_amyloid_A_3	12.1362	16.0417	176.975	0.669403	0.597406	1.02862	68.3843	0.765145	6.48179	7.0062e-13	6.3809e-10
ENSMUSG00000020183	Cpm	carboxypeptidase_M	2.95315	2.32417	2.61889	7.29332	6.29509	8.10464	2.63207	7.23101	-1.458	4.78167e-12	4.18071e-09
ENSMUSG00000061100	Retnla	resistin_like_alpha	0.814485	1.14873	0.544702	9.97321	11.604	5.60189	0.835973	9.05972	-3.43794	5.17504e-12	4.35062e-09
ENSMUSG00000027398	Il1b	interleukin_1_beta	3.48862	5.84139	17.5538	0.57095	0.876671	0.835998	8.96127	0.761206	3.55734	1.4035e-11	1.13621e-08
ENSMUSG00000025433	Crisp3	cysteine_rich_secretory_protein_3	0.15864	0.460558	0.60342	4.01376	3.38602	3.03221	0.407539	3.47733	-3.09297	2.46433e-11	1.92376e-08
ENSMUSG00000069515	Lyz1	lysozyme_1	0.859617	1.76628	0.708673	4.87457	13.3012	12.2142	1.11152	10.13	-3.18802	2.77371e-11	2.09061e-08
ENSMUSG00000030786	Itgam	integrin_alpha_M	3.10361	4.05096	3.76262	0.465826	0.962844	0.975103	3.63906	0.801258	2.18323	3.3935e-11	2.42653e-08
ENSMUSG00000047517	Dmbt1	deleted_in_malignant_brain_tumors_1	2899.4	2345.36	1508.53	459.156	314.4	698.938	2251.1	490.831	2.19733	3.44142e-11	2.42653e-08
ENSMUSG00000079180	Mptx2	mucosal_pentraxin_2	3.20874	1.0382	0.0512802	129.931	135.488	28.02	1.43274	97.8129	-6.09318	3.74035e-11	2.55489e-08
ENSMUSG00000039760	Il22ra2	interleukin_22_receptor_alpha_2	0.689949	0.164998	0.0814982	4.18999	6.33363	4.98518	0.312148	5.1696	-4.04975	3.93227e-11	2.60459e-08
ENSMUSG00000068349	Gml	glycosylphosphatidylinositol_anchored_molecule_like	1.85022	0.627584	0.361924	0	0	0	0.946576	0	Inf	4.21695e-11	2.711e-08
ENSMUSG00000021091	Serpina3n	serine_or_cysteine_peptidase_inhibitor_clade_A_member_3N	41.4241	36.4109	88.5939	12.4575	13.986	15.8421	55.4763	14.0952	1.97667	4.6353e-11	2.89481e-08
ENSMUSG00000045027	Prss22	protease_serine_22	0.481433	0.88269	3.63155	0	0	0	1.66523	0	Inf	7.04064e-11	4.27484e-08
ENSMUSG00000052631	Sh2d6	SH2_domain_containing_6	0.827786	0.723845	0.816544	4.13492	3.27518	3.05704	0.789392	3.48905	-2.14402	9.7452e-11	5.75704e-08
ENSMUSG00000095429	Ighv5-12	immunoglobulin_heavy_variable_5_12	14.4348	15.4709	23.0688	36.8112	152.769	222.599	17.6582	137.393	-2.9599	1.02161e-10	5.87641e-08
ENSMUSG00000053889	Kirrel3os	kin_of_IRRE_like_3_Drosophila_opposite_strand	0.0591715	0.0813742	0.0643061	0.925293	1.16901	0.440897	0.0682839	0.845068	-3.62945	1.29192e-10	7.24069e-08
ENSMUSG00000029380	Cxcl1	chemokine_C_X_C_motif_ligand_1	1.47268	1.81224	2.0041	0.265733	0.252741	0.296553	1.76301	0.271676	2.69808	1.43651e-10	7.84981e-08
ENSMUSG00000099519	Gm29253	predicted_gene_29253	0.193386	0.0590978	0.0155674	1.23073	1.50091	1.22511	0.0893504	1.31891	-3.88373	2.48262e-10	1.32354e-07
ENSMUSG00000047562	Mmp10	matrix_metallopeptidase_10	3.50707	6.96932	22.7018	0.619997	0.438017	1.18551	11.0594	0.747841	3.8864	3.07897e-10	1.60239e-07
ENSMUSG00000037973	Ccdc129	coiled_coil_domain_containing_129	0.0185031	0.0424185	0.0402237	0.477975	0.479868	0.332739	0.0337151	0.430194	-3.67352	3.428e-10	1.74254e-07
ENSMUSG00000078780	Gm5150	predicted_gene_5150	1.91185	2.31256	1.15426	0.0839806	0.168623	0.154825	1.79289	0.135809	3.72263	5.036e-10	2.50175e-07
ENSMUSG00000030017	Reg3g	regenerating_islet_derived_3_gamma	2.54531	11.2402	28.8777	0.275987	0.554147	1.21562	14.2211	0.681918	4.38229	6.19328e-10	2.94289e-07
ENSMUSG00000046259	Sprr2h	small_proline_rich_protein_2H	2.03584	4.74773	1.43614	0.150604	0.0755923	0.17355	2.73991	0.133249	4.36193	6.19136e-10	2.94289e-07
ENSMUSG00000041293	Adgrf1	adhesion_G_protein_coupled_receptor_F1	14.2749	10.1892	4.22699	1.47612	1.24526	2.04128	9.56372	1.58755	2.59077	6.82338e-10	3.1072e-07
ENSMUSG00000045932	Ifit2	interferon_induced_protein_with_tetratricopeptide_repeats_2	20.2953	30.1857	26.3081	9.73391	9.80872	9.45749	25.5964	9.66671	1.40484	6.6919e-10	3.1072e-07
ENSMUSG00000056293	Gsdmc2	gasdermin_C2	92.0709	103.366	83.3288	576.522	506.205	175.146	92.922	419.291	-2.17386	8.10454e-10	3.61528e-07
ENSMUSG00000071356	Reg3b	regenerating_islet_derived_3_beta	13.0667	47.4263	130.095	0.163986	0.141119	2.44045	63.5293	0.915183	6.11722	1.13827e-09	4.97605e-07
ENSMUSG00000024225	Clps	colipase_pancreatic	2.73152	1.45762	3.45581	49.4674	62.9955	5.26965	2.54831	39.2442	-3.94486	1.52908e-09	6.55347e-07
ENSMUSG00000006345	Ggt1	gamma_glutamyltransferase_1	1.0639	0.413188	0.603714	0.0552492	0.0332811	0.101868	0.693599	0.0634661	3.45004	1.56627e-09	6.58375e-07
ENSMUSG00000051726	Kcnf1	potassium_voltage_gated_channel_subfamily_F_member_1	3.46582	3.72234	3.59638	7.53807	9.65442	8.7666	3.59485	8.65303	-1.26727	2.06335e-09	8.50958e-07
ENSMUSG00000009356	Lpo	lactoperoxidase	11.0875	13.0862	11.5456	4.89685	3.1459	3.52589	11.9064	3.85621	1.62648	2.17604e-09	8.80811e-07
ENSMUSG00000048699	4732456N10Rik	RIKEN_cDNA_4732456N10_gene	0.251356	0.691285	0.980152	0	0	0.0431126	0.640931	0.0143709	5.47895	2.42866e-09	9.65195e-07
ENSMUSG00000002565	Scin	scinderin	36.9132	24.9618	18.9675	128.574	136.575	60.8105	26.9475	108.653	-2.01151	2.71029e-09	1.05788e-06
ENSMUSG00000022227	Mcpt1	mast_cell_protease_1	9.76764	19.9135	28.8342	4.07261	4.20441	3.43579	19.5051	3.90427	2.32073	3.11834e-09	1.1958e-06
ENSMUSG00000028255	Clca1	chloride_channel_accessory_1	1646.81	860.454	500.451	9264.72	9945.72	2813.56	1002.57	7341.33	-2.87234	3.60328e-09	1.35794e-06
ENSMUSG00000056487	Mettl7a2	methyltransferase_like_7A2	0.301821	0.104954	0.0678608	0.789926	2.42321	3.07481	0.158212	2.09598	-3.7277	3.78568e-09	1.4025e-06
ENSMUSG00000090700	Cyp4f40	cytochrome_P450_family_4_subfamily_f_polypeptide_40	40.5925	35.0129	41.7684	13.6261	14.1068	19.3819	39.1246	15.7049	1.31686	4.14124e-09	1.50865e-06
ENSMUSG00000024471	Myot	myotilin	0.569618	0.430813	0.340465	0	0	0.0415231	0.446965	0.013841	5.01314	4.5159e-09	1.61817e-06
ENSMUSG00000025091	Pnliprp2	pancreatic_lipase_related_protein_2	0.358658	0.43838	1.09132	53.7122	84.0626	0.720336	0.629451	46.1651	-6.19656	4.93445e-09	1.73963e-06
ENSMUSG00000084174	Sycn	syncollin	93.768	32.8058	61.5499	312.001	285.684	171.471	62.7079	256.385	-2.03159	5.4264e-09	1.87886e-06
ENSMUSG00000095788	Sirpb1a	signal_regulatory_protein_beta_1A	0.771055	0.955754	0.495679	0.080139	0.0919486	0.0633212	0.740829	0.0784696	3.23893	5.50129e-09	1.87886e-06
ENSMUSG00000044860	Gm1123	predicted_gene_1123	40.6846	33.2524	36.6104	96.981	88.7993	71.9715	36.8491	85.9173	-1.22132	6.64291e-09	2.23386e-06
ENSMUSG00000027797	Dclk1	doublecortin_like_kinase_1	0.304534	0.414084	0.506416	0.991102	1.01557	0.978261	0.408345	0.994978	-1.28488	6.82908e-09	2.26167e-06
ENSMUSG00000028777	Gnat3	guanine_nucleotide_binding_protein_alpha_transducing_3	0.330334	0.328089	0.448749	1.68318	2.70955	2.19382	0.369057	2.19552	-2.57264	7.20474e-09	2.35047e-06
ENSMUSG00000000983	Wfdc18	WAP_four_disulfide_core_domain_18	12.9464	9.08919	6.23325	2.33221	1.71271	2.17001	9.42297	2.07164	2.18541	9.70508e-09	3.11961e-06
ENSMUSG00000068452	Duox2	dual_oxidase_2	119.457	107.204	60.9073	29.677	28.2759	33.8032	95.856	30.5854	1.64803	9.92862e-09	3.14521e-06
ENSMUSG00000026069	Il1rl1	interleukin_1_receptor_like_1	1.23625	2.2387	5.67204	0.499866	0.358458	0.645162	3.049	0.501162	2.60498	1.23012e-08	3.84113e-06
ENSMUSG00000069792	Wfdc17	WAP_four_disulfide_core_domain_17	32.0542	34.3474	34.8344	10.0038	11.3824	8.88105	33.7453	10.0891	1.74189	1.35638e-08	4.17574e-06
ENSMUSG00000028655	Mfsd2a	major_facilitator_superfamily_domain_containing_2A	5.21109	8.48147	7.82835	2.17385	2.19719	1.6791	7.17364	2.01671	1.8307	2.07436e-08	6.29741e-06
ENSMUSG00000032028	Nxpe2	neurexophilin_and_PC_esterase_domain_family_member_2	19.2884	14.3072	13.4799	33.0257	41.1869	38.1571	15.6919	37.4565	-1.2552	2.19465e-08	6.57132e-06
ENSMUSG00000022262	Dnah5	dynein_axonemal_heavy_chain_5	0.170194	0.138444	0.0885707	0.560987	0.563206	0.542805	0.132403	0.555666	-2.06928	2.27396e-08	6.7168e-06
ENSMUSG00000058427	Cxcl2	chemokine_C_X_C_motif_ligand_2	0.297933	0.259804	1.14505	0.038299	0.0307589	0	0.567597	0.0230193	4.62395	2.60665e-08	7.59683e-06
ENSMUSG00000026531	Mptx1	mucosal_pentraxin_1	754.449	246.622	9.83515	26146	25774	6479.78	336.969	19466.6	-5.85224	2.80631e-08	8.07109e-06
ENSMUSG00000033847	Pla2g4c	phospholipase_A2_group_IVC_cytosolic_calcium_independent_	0.346547	0.757571	0.941505	38.3795	29.9617	0.621769	0.681874	22.9876	-5.07521	2.89133e-08	8.20762e-06
ENSMUSG00000022797	Tfrc	transferrin_receptor	35.462	41.5567	50.7573	16.2156	15.5724	21.6026	42.592	17.7969	1.25896	3.23739e-08	9.07216e-06
ENSMUSG00000016024	Lbp	lipopolysaccharide_binding_protein	11.9734	5.1021	2.21367	0.953562	0.628477	1.1274	6.42972	0.903146	2.83172	3.89307e-08	1.07715e-05
ENSMUSG00000042677	Zc3h12a	zinc_finger_CCCH_type_containing_12A	43.2582	36.0799	21.4646	11.3747	10.5422	11.6476	33.6009	11.1882	1.58652	4.16699e-08	1.13853e-05
ENSMUSG00000051079	Rgs13	regulator_of_G_protein_signaling_13	0.766908	1.4828	0.484901	4.43914	4.85512	3.8621	0.911537	4.38545	-2.26635	4.32145e-08	1.16615e-05
ENSMUSG00000040270	Bach2	BTB_and_CNC_homology_2	0.23219	0.214616	0.077158	0.566404	1.0134	1.04434	0.174655	0.874717	-2.32431	6.10727e-08	1.62796e-05
ENSMUSG00000072849	Serpina1e	serine_or_cysteine_peptidase_inhibitor_clade_A_member_1E	0.0412549	0.0945773	0	0.413232	1.26644	0.721818	0.0452774	0.800497	-4.14403	6.94559e-08	1.82912e-05
ENSMUSG00000043832	Clec4a3	C_type_lectin_domain_family_4_member_a3	4.44076	5.18679	4.0931	1.33505	1.2707	1.07095	4.57355	1.22557	1.89987	7.69905e-08	2.0034e-05
ENSMUSG00000030711	Sult1a1	sulfotransferase_family_1A_phenol_preferring_member_1	29.4663	39.2782	51.7677	80.7367	73.7425	126.157	40.1708	93.5453	-1.21952	1.00731e-07	2.59032e-05
ENSMUSG00000027225	Duoxa2	dual_oxidase_maturation_factor_2	107.529	84.5956	55.1668	32.6491	24.8078	26.5315	82.4304	27.9962	1.55795	1.02205e-07	2.59768e-05
ENSMUSG00000060615	Ang4	angiogenin_ribonuclease_A_family_member_4	0.634111	5.57117	72.3593	4381.72	5090.25	278.715	26.1882	3250.23	-6.95548	1.03837e-07	2.60881e-05
ENSMUSG00000022146	Osmr	oncostatin_M_receptor	2.03624	2.03663	2.36038	0.888891	0.83991	0.75605	2.14442	0.828284	1.37239	1.21154e-07	3.00931e-05
ENSMUSG00000022800	Fyttd1	forty_two_three_domain_containing_1	1.94192	2.51466	2.50038	4.89484	4.8294	4.40982	2.31899	4.71136	-1.02265	1.2741e-07	3.12913e-05
ENSMUSG00000079025	Gsdmc	gasdermin_C	1.27676	1.69995	1.40402	9.46956	8.67051	2.67368	1.46024	6.93791	-2.2483	1.42343e-07	3.45703e-05
ENSMUSG00000039252	Lgi2	leucine_rich_repeat_LGI_family_member_2	1.4449	1.73702	6.47645	0.546778	0.487324	0.550374	3.21946	0.528159	2.60777	1.46396e-07	3.51639e-05
ENSMUSG00000032496	Ltf	lactotransferrin	5.44298	1.49014	0.197902	0.0568796	0.0356937	0.144205	2.37701	0.0789262	4.9125	1.48007e-07	3.51646e-05
ENSMUSG00000050578	Mmp13	matrix_metallopeptidase_13	4.98625	6.22748	12.8771	1.71274	1.83811	2.57268	8.03026	2.04118	1.97605	1.50122e-07	3.52834e-05
ENSMUSG00000074818	Pdzd7	PDZ_domain_containing_7	0.271632	0.848925	1.60343	4.65316	4.68462	3.29383	0.907997	4.21054	-2.21324	1.55424e-07	3.6141e-05
ENSMUSG00000031722	Hp	haptoglobin	1.72967	2.19946	21.7074	0.470538	0.236205	0.433807	8.5455	0.380183	4.4904	1.65416e-07	3.80597e-05
ENSMUSG00000040809	Chil3	chitinase_like_3	1.91489	0.761795	5.83066	0.152346	0.305904	0.210681	2.83578	0.222977	3.66878	1.72475e-07	3.92704e-05
ENSMUSG00000068600	Gml2	glycosylphosphatidylinositol_anchored_molecule_like_2	0.778488	0.402576	0.216923	0	0	0.0193946	0.465996	0.00646485	6.17155	1.78061e-07	4.01243e-05
ENSMUSG00000017002	Slpi	secretory_leukocyte_peptidase_inhibitor	42.5214	18.9919	14.4589	3.79912	6.06903	7.51152	25.324	5.79322	2.12807	2.29487e-07	5.01358e-05
ENSMUSG00000025161	Slc16a3	solute_carrier_family_16_monocarboxylic_acid_transporters_member_3	1.98253	1.46418	3.49464	0.532639	0.697885	0.68663	2.31378	0.639051	1.85625	2.28495e-07	5.01358e-05
ENSMUSG00000027876	Reg4	regenerating_islet_derived_family_member_4	192.802	73.5055	43.9866	1287.64	1938.71	208.024	103.431	1144.79	-3.46834	2.30821e-07	5.01358e-05
ENSMUSG00000042808	Gpx2	glutathione_peroxidase_2	669.558	607.984	780.902	320.673	313.914	301.774	686.148	312.12	1.13642	2.31664e-07	5.01358e-05
ENSMUSG00000037172	E330009J07Rik	RIKEN_cDNA_E330009J07_gene	7.60733	9.13512	7.40214	26.3463	28.5818	12.0979	8.0482	22.342	-1.47302	2.38486e-07	5.11061e-05
ENSMUSG00000052353	Cemip	cell_migration_inducing_protein_hyaluronan_binding	0.279978	0.527862	1.13955	0.136434	0.0475216	0.0436381	0.649128	0.0758647	3.097	2.42408e-07	5.14422e-05
ENSMUSG00000036960	Clca2	chloride_channel_accessory_2	0.268986	0.142761	0.130773	1.49987	1.48332	0.522828	0.18084	1.16867	-2.69208	2.50685e-07	5.26871e-05
ENSMUSG00000101970	1810026B05Rik	RIKEN_cDNA_1810026B05_gene	0.751388	0.789021	0.816557	2.00903	1.80371	1.84882	0.785655	1.88719	-1.26427	2.58576e-07	5.38282e-05
ENSMUSG00000026822	Lcn2	lipocalin_2	0.939171	0.846862	2.58504	0.284027	0.244421	0.187037	1.45702	0.238495	2.61099	3.14727e-07	6.48991e-05
ENSMUSG00000027513	Pck1	phosphoenolpyruvate_carboxykinase_1_cytosolic	17.7285	13.8773	13.0473	41.735	38.9672	25.5424	14.8844	35.4148	-1.25056	3.28181e-07	6.7041e-05
ENSMUSG00000050762	Prss27	protease_serine_27	0.926956	1.53509	2.46964	0.0630567	0.0949278	0.319672	1.64389	0.159219	3.36803	3.43877e-07	6.95969e-05
ENSMUSG00000031377	Bmx	BMX_non_receptor_tyrosine_kinase	0.411844	0.271059	0.367229	1.36924	1.64288	1.14942	0.350044	1.38718	-1.98655	3.68817e-07	7.32873e-05
ENSMUSG00000032796	Lama1	laminin_alpha_1	0.712492	0.837212	1.55713	0.170136	0.312455	0.221887	1.03561	0.234826	2.14082	3.65628e-07	7.32873e-05
ENSMUSG00000028599	Tnfrsf1b	tumor_necrosis_factor_receptor_superfamily_member_1b	28.5234	28.8231	23.2116	12.3723	11.6316	12.0475	26.8527	12.0171	1.15997	4.05435e-07	7.98379e-05
ENSMUSG00000089672	Lilr4b	leukocyte_immunoglobulin_like_receptor_subfamily_B_member_4B	4.04188	5.02374	4.14568	1.42028	1.36181	1.13282	4.40377	1.30497	1.75472	4.86221e-07	9.48912e-05
ENSMUSG00000013338	Fer1l4	fer_1_like_4_C._elegans_	1.85524	1.9171	3.41331	0.639046	0.865477	0.858013	2.39521	0.787512	1.60478	6.5557e-07	0.000126809
ENSMUSG00000078307	AI593442	expressed_sequence_AI593442	0.126777	0.0856382	0.058011	0	0	0	0.0901422	0	Inf	6.73323e-07	0.000129101
ENSMUSG00000049037	Clec4a1	C_type_lectin_domain_family_4_member_a1	8.48897	8.20105	8.44122	2.96605	2.77416	2.10339	8.37708	2.61453	1.67989	7.12223e-07	0.000135372
ENSMUSG00000050359	Sprr1a	small_proline_rich_protein_1A	18.594	19.688	23.7429	2.98917	3.34538	8.89973	20.6749	5.07809	2.02552	7.82543e-07	0.000147455
ENSMUSG00000095497	Igkv1-122	immunoglobulin_kappa_chain_variable_1_122	17.7063	131.65	8.39844	2.88752	3.10599	4.37328	52.5849	3.4556	3.92764	8.43929e-07	0.000157663
ENSMUSG00000026390	Marco	macrophage_receptor_with_collagenous_structure	0.0558352	0.307127	1.98222	0	0	0	0.781729	0	Inf	9.41639e-07	0.000174427
ENSMUSG00000028859	Csf3r	colony_stimulating_factor_3_receptor_granulocyte_	1.45957	1.99151	1.71158	0.221848	0.431084	0.620174	1.72089	0.424369	2.01976	9.80845e-07	0.000178661
ENSMUSG00000047115	Fam221a	family_with_sequence_similarity_221_member_A	0.650123	1.05238	0.776522	4.3837	3.97332	1.34902	0.826342	3.23535	-1.96911	9.78187e-07	0.000178661
ENSMUSG00000028544	Slc5a9	solute_carrier_family_5_sodium_glucose_cotransporter_member_9	8.91085	8.78601	2.25644	1.59938	1.32678	1.80676	6.6511	1.57764	2.07582	9.99809e-07	0.00018061
ENSMUSG00000021190	Lgmn	legumain	38.9375	40.4465	49.2784	20.6095	20.8393	20.6109	42.8875	20.6866	1.05186	1.12269e-06	0.000201146
ENSMUSG00000036181	Hist1h1c	histone_cluster_1_H1c	76.4708	53.8329	55.5415	183.937	149.765	104.732	61.9484	146.145	-1.23826	1.14615e-06	0.000203679
ENSMUSG00000059089	Fcgr4	Fc_receptor_IgG_low_affinity_IV	11.6935	15.9157	8.62308	3.11319	4.26202	3.01504	12.0774	3.46342	1.80205	1.17107e-06	0.00020643
ENSMUSG00000056978	Hamp2	hepcidin_antimicrobial_peptide_2	0.143363	0	0	1.46098	1.31501	0.557337	0.0477875	1.11111	-4.53922	1.21656e-06	0.000212732
ENSMUSG00000055333	Fat2	FAT_tumor_suppressor_homolog_2_Drosophila_	0.011412	0.00627753	0.0322418	0.084203	0.137675	0.110898	0.0166438	0.110925	-2.73653	1.26451e-06	0.000219363
ENSMUSG00000074882	Cyp2c68	cytochrome_P450_family_2_subfamily_c_polypeptide_68	30.5994	31.598	17.9493	58.3513	74.2222	56.5403	26.7156	63.0379	-1.23854	1.31626e-06	0.000226542
ENSMUSG00000098387	Pet117	PET117_homolog_S._cerevisiae_	0.0540798	0.0495876	0.058754	8.43504	4.57753	0.0525304	0.0541404	4.35503	-6.32983	1.42982e-06	0.000244165
ENSMUSG00000026185	Igfbp5	insulin_like_growth_factor_binding_protein_5	16.6842	17.2653	50.7758	7.64731	6.79965	10.315	28.2418	8.25399	1.77467	1.47136e-06	0.000247479
ENSMUSG00000042251	Pm20d1	peptidase_M20_domain_containing_1	1.60945	1.64854	1.35331	3.01413	3.49233	3.65695	1.5371	3.3878	-1.14014	1.47188e-06	0.000247479
ENSMUSG00000031952	Chst5	carbohydrate_N_acetylglucosamine_6_O_sulfotransferase_5	0	0.0177593	0.0420842	0.632754	0.573778	0.169357	0.0199478	0.45863	-4.52303	1.63632e-06	0.000273028
ENSMUSG00000044134	Fam109a	family_with_sequence_similarity_109_member_A	1.15271	1.0431	1.382	6.96951	1.41673	7.39374	1.19261	5.25999	-2.14094	1.65136e-06	0.000273451
ENSMUSG00000021536	Adcy2	adenylate_cyclase_2	1.81506	3.3442	2.17554	0.694073	0.5744	0.812809	2.44493	0.693761	1.81729	1.68533e-06	0.000276976
ENSMUSG00000062826	Ces2f	carboxylesterase_2F	23.0803	5.10594	0.357358	0.194982	0.0434977	0.479377	9.51452	0.239286	5.31332	1.73176e-06	0.000282484
ENSMUSG00000024164	C3	complement_component_3	63.7135	61.7104	93.7698	21.6744	34.1865	36.925	73.0646	30.9286	1.24023	1.77342e-06	0.000287136
ENSMUSG00000047844	Bex4	brain_expressed_gene_4	1.1191	1.10799	0.826978	3.35035	3.79	4.87234	1.01802	4.00423	-1.97576	1.91048e-06	0.000307053
ENSMUSG00000043587	Pxylp1	2_phosphoxylose_phosphatase_1	1.43984	1.62435	2.09416	3.48383	2.67	5.04535	1.71945	3.73306	-1.11841	1.96342e-06	0.000313258
ENSMUSG00000018217	Pmp22	peripheral_myelin_protein_22	45.4878	30.9455	35.4811	64.7838	71.6354	105.282	37.3048	80.5672	-1.11083	2.01495e-06	0.000319151
ENSMUSG00000020469	Myl7	myosin_light_polypeptide_7_regulatory	2.03212	4.07513	17.1147	0.334694	0.873731	0.740597	7.74066	0.649674	3.57467	2.45609e-06	0.000386224
ENSMUSG00000055114	Anxa13	annexin_A13	6.18306	6.26886	4.1829	21.9713	21.4514	10.4262	5.54494	17.9496	-1.69471	2.8746e-06	0.000445624
ENSMUSG00000064246	Chil1	chitinase_like_1	0.300163	0.201793	0.9061	0.0632816	0.0494169	0.0518607	0.469352	0.0548531	3.09703	2.87234e-06	0.000445624
ENSMUSG00000032015	Pou2f3	POU_domain_class_2_transcription_factor_3	0.181489	0.218379	0.135598	0.82509	0.768326	0.639394	0.178489	0.74427	-2.05999	3.01179e-06	0.000463604
ENSMUSG00000037106	Fer1l6	fer_1_like_6_C._elegans_	10.6949	8.25279	6.74274	21.9935	26.1373	13.6836	8.56347	20.6048	-1.26671	3.34557e-06	0.000511381
ENSMUSG00000025701	Alox5	arachidonate_5_lipoxygenase	0.136574	0.352425	0.329822	1.06113	0.899371	0.860284	0.27294	0.940263	-1.78448	3.37863e-06	0.000512847
ENSMUSG00000034353	Ramp1	receptor_calcitonin_activity_modifying_protein_1	10.2521	8.43732	10.0145	20.6325	21.9347	14.5717	9.568	19.0463	-0.993222	3.82272e-06	0.000576255
ENSMUSG00000073399	Trim40	tripartite_motif_containing_40	31.5802	31.4587	16.1812	9.68249	8.02581	12.5188	26.4067	10.0757	1.39002	4.31302e-06	0.000645713
ENSMUSG00000037254	Itih2	inter_alpha_trypsin_inhibitor_heavy_chain_2	1.22232	0.574891	0.265668	2.99165	3.02597	3.53276	0.687626	3.18346	-2.2109	4.36572e-06	0.000649156
ENSMUSG00000058818	Pirb	paired_Ig_like_receptor_B	2.94365	3.04316	2.21752	0.910865	1.0178	1.20504	2.73478	1.04457	1.38852	4.43659e-06	0.000655236
ENSMUSG00000028492	Saxo1	stablizer_of_axonemal_microtubules_1	1.3794	0.753623	0.454256	0.132188	0.117971	0.135407	0.862428	0.128522	2.74639	4.47422e-06	0.00065636
ENSMUSG00000059824	Dbp	D_site_albumin_promoter_binding_protein	7.03062	5.94736	5.55445	9.30945	12.7399	15.4802	6.17748	12.5099	-1.01797	4.69585e-06	0.00068428
ENSMUSG00000015134	Aldh1a3	aldehyde_dehydrogenase_family_1_subfamily_A3	2.78651	2.30283	5.62378	1.24444	1.08956	0.940485	3.57104	1.09149	1.71004	4.99276e-06	0.000717972
ENSMUSG00000075270	Pde11a	phosphodiesterase_11A	0.331865	0.469238	0.55014	0.13045	0.0952478	0.0601334	0.450415	0.095277	2.24105	4.98835e-06	0.000717972
ENSMUSG00000026365	Cfh	complement_component_factor_h	5.95418	2.77789	3.1589	1.36122	1.30283	1.69833	3.96366	1.45412	1.44668	5.40271e-06	0.000771846
ENSMUSG00000039021	Ttc16	tetratricopeptide_repeat_domain_16	0.0376928	0.0380115	0.0573472	0.143047	0.203449	0.223454	0.0443505	0.189983	-2.09885	5.54639e-06	0.000787227
ENSMUSG00000030492	Slc7a9	solute_carrier_family_7_cationic_amino_acid_transporter_y+_system_member_9	11.7242	5.52227	1.32902	0.607307	0.534835	1.41445	6.19183	0.852196	2.86111	5.96929e-06	0.000841786
ENSMUSG00000030775	Trat1	T_cell_receptor_associated_transmembrane_adaptor_1	0.273905	0.50215	0.178581	2.36748	3.82614	1.17114	0.318212	2.45492	-2.94762	6.13032e-06	0.000854729
ENSMUSG00000061762	Tac1	tachykinin_1	25.64	11.037	4.02368	3.20521	2.22311	2.99463	13.5669	2.80765	2.27265	6.13928e-06	0.000854729
ENSMUSG00000024679	Ms4a6d	membrane_spanning_4_domains_subfamily_A_member_6D	6.50265	6.10916	7.2946	2.17725	2.57862	2.82264	6.63547	2.52617	1.39325	6.28179e-06	0.000869034
ENSMUSG00000046159	Chrm3	cholinergic_receptor_muscarinic_3_cardiac	0.227864	0.229781	0.581929	2.14988	1.67003	0.658818	0.346525	1.49291	-2.1071	6.55239e-06	0.000900768
ENSMUSG00000049741	Rxfp4	relaxin_family_peptide_receptor_4	0	0	0.032704	0.444144	0.318489	0.292457	0.0109013	0.351697	-5.01176	6.63237e-06	0.000906065
ENSMUSG00000053175	Bcl3	B_cell_leukemia_lymphoma_3	13.465	12.3722	16.7729	5.52125	5.96863	8.39665	14.2034	6.62885	1.0994	6.74415e-06	0.000915612
ENSMUSG00000017737	Mmp9	matrix_metallopeptidase_9	0.503489	0.949259	3.17969	0.190271	0.160863	0.286198	1.54414	0.212444	2.86165	7.07133e-06	0.000942471
ENSMUSG00000073400	Trim10	tripartite_motif_containing_10	1.61884	0.642573	0.126956	0.0527824	0.0353213	0.0162154	0.796123	0.034773	4.51695	7.05092e-06	0.000942471
ENSMUSG00000097656	Gm26712	predicted_gene_26712	20.2011	12.6627	0.187634	0.364101	0.18271	0.167759	11.0171	0.23819	5.53149	7.0105e-06	0.000942471
ENSMUSG00000059878	Zfp422	zinc_finger_protein_422	0.659101	0.851406	0.911612	5.97532	5.43456	0.791949	0.807373	4.06728	-2.33276	7.11578e-06	0.000942646
ENSMUSG00000053702	Nebl	nebulette	0.0908269	0.125653	0.12024	0.363838	0.249926	0.340241	0.11224	0.318002	-1.50245	7.19744e-06	0.000947721
ENSMUSG00000091618	H60c	histocompatibility_60c	2.16794	1.85333	0.7516	0.210311	0.422291	0.180958	1.59096	0.271187	2.55253	7.32689e-06	0.000958989
ENSMUSG00000022132	Cldn10	claudin_10	0.0504853	0.027771	0.0438874	0.212858	0.373979	0.225671	0.0407145	0.270836	-2.7338	7.68447e-06	0.000999804
ENSMUSG00000079012	Serpina3m	serine_or_cysteine_peptidase_inhibitor_clade_A_member_3M	0.935425	0.428764	1.19808	0.0176043	0.159104	0.129871	0.854089	0.102193	3.06308	7.84068e-06	0.00101409
ENSMUSG00000022226	Mcpt2	mast_cell_protease_2	3.2412	7.53451	14.7603	1.62705	1.75598	1.87499	8.51198	1.75268	2.27994	7.9313e-06	0.00101978
ENSMUSG00000053797	Krt16	keratin_16	0.0239471	0	0	0.126179	0.456065	0.442054	0.00798238	0.341433	-5.41864	7.98637e-06	0.00102085
ENSMUSG00000045551	Fpr1	formyl_peptide_receptor_1	1.21681	1.68623	3.10602	0.178998	0.119783	0.577536	2.00302	0.292106	2.77762	8.18059e-06	0.0010396
ENSMUSG00000031621	Isx	intestine_specific_homeobox	14.835	23.0271	19.8315	5.7164	4.34142	11.1544	19.2312	7.07074	1.44352	8.27141e-06	0.00104507
ENSMUSG00000029307	Dmp1	dentin_matrix_protein_1	0.149111	0.111845	0.471392	1.02885	0.961189	1.50181	0.244116	1.16395	-2.25339	8.41757e-06	0.00105742
ENSMUSG00000005800	Mmp8	matrix_metallopeptidase_8	0.122196	0.182034	0.813334	0	0.0161631	0.0148404	0.372521	0.0103345	5.17178	8.72138e-06	0.00108933
ENSMUSG00000021416	Eci3	enoyl_Coenzyme_A_delta_isomerase_3	2.00926	2.83881	3.82761	8.22325	8.80614	5.99596	2.89189	7.67511	-1.40817	8.91844e-06	0.00110761
ENSMUSG00000087030	Gm16143	predicted_gene_16143	0	0.127684	0.151362	1.46824	1.17927	0.879844	0.0930155	1.17579	-3.66001	9.98422e-06	0.00123297
ENSMUSG00000106445	Gm21190	predicted_gene_21190	0	0.0294466	0.10467	0.541502	0.407725	0.686428	0.0447054	0.545218	-3.60831	1.03282e-05	0.00126829
ENSMUSG00000025044	Msr1	macrophage_scavenger_receptor_1	3.80479	3.90038	4.39958	1.63005	1.68608	1.41168	4.03492	1.57594	1.35633	1.04335e-05	0.00127406
ENSMUSG00000027246	Ell3	elongation_factor_RNA_polymerase_II_like_3	0.633861	1.35234	0.876701	2.64849	2.73214	2.84488	0.9543	2.74184	-1.52263	1.06464e-05	0.00128569
ENSMUSG00000094420	Igkv10-96	immunoglobulin_kappa_variable_10_96	177.211	234.978	86.6501	407.067	328.487	684.732	166.28	473.429	-1.50953	1.05941e-05	0.00128569
ENSMUSG00000030474	Siglece	sialic_acid_binding_Ig_like_lectin_E	1.8541	2.19682	2.50914	0.516302	0.777502	0.577971	2.18669	0.623925	1.8093	1.12153e-05	0.00134409
ENSMUSG00000037159	Wee2	WEE1_homolog_2_S._pombe_	0	0	0.0444382	0.506507	0.735709	0.0496738	0.0148127	0.43063	-4.86154	1.1253e-05	0.00134409
ENSMUSG00000051439	Cd14	CD14_antigen	70.167	53.2254	34.8887	21.4316	21.0371	24.6222	52.7604	22.3637	1.2383	1.13345e-05	0.00134647
ENSMUSG00000030366	Ceacam12	carcinoembryonic_antigen_related_cell_adhesion_molecule_12	1.45282	2.12265	1.20879	0.526462	0.276286	0.143398	1.59475	0.315382	2.33816	1.15095e-05	0.00135986
ENSMUSG00000096020	Ighv1-75	immunoglobulin_heavy_variable_1_75	64.3868	55.7109	35.2585	105.677	100.142	146.723	51.7854	117.514	-1.18221	1.1762e-05	0.00138222
ENSMUSG00000105547	Iglc3	immunoglobulin_lambda_constant_3	939.822	1342.36	9.27832	27.8747	40.4422	44.6291	763.82	37.6487	4.34256	1.18973e-05	0.00139065
ENSMUSG00000006360	Crip1	cysteine_rich_protein_1_intestinal_	19.3602	16.2837	17.7984	33.9516	32.2302	28.7762	17.8141	31.6527	-0.829309	1.19757e-05	0.00139236
ENSMUSG00000026177	Slc11a1	solute_carrier_family_11_proton_coupled_divalent_metal_ion_transporters_member_1	1.3184	1.26234	1.71399	0.525044	0.418595	0.583696	1.43158	0.509111	1.49155	1.25137e-05	0.00144722
ENSMUSG00000054252	Fgfr3	fibroblast_growth_factor_receptor_3	1.29833	1.53386	1.38732	2.388	4.41256	2.40478	1.4065	3.06845	-1.1254	1.2852e-05	0.00147852
ENSMUSG00000030748	Il4ra	interleukin_4_receptor_alpha	9.25421	11.6604	11.6263	5.37374	5.81064	5.61411	10.847	5.5995	0.953924	1.39911e-05	0.0015928
ENSMUSG00000056737	Capg	capping_protein_actin_filament_gelsolin_like	11.8848	14.6189	30.9877	7.79561	7.91319	6.83282	19.1638	7.51387	1.35076	1.39787e-05	0.0015928
ENSMUSG00000026950	Neb	nebulin	0.0496615	0.0634975	0.0326652	0.00688792	0.00968205	0	0.0486081	0.00552332	3.13759	1.40961e-05	0.00159644
ENSMUSG00000036040	Adamtsl2	ADAMTS_like_2	0.273682	0.265232	0.263427	0.0906736	0.0413773	0.0493954	0.267447	0.0604821	2.14467	1.43214e-05	0.0016136
ENSMUSG00000055748	Gsdmc4	gasdermin_C4	281.488	291.551	134.259	719.313	686.511	419.879	235.766	608.568	-1.36806	1.4642e-05	0.00164125
ENSMUSG00000018623	Mmp7	matrix_metallopeptidase_7	0.912102	0.80402	4.49864	0.0739794	0.297025	0.136377	2.07159	0.169127	3.61456	1.47949e-05	0.00164993
ENSMUSG00000022651	Retnlg	resistin_like_gamma	1.23245	1.24282	9.71035	0.324786	0.195632	0.299432	4.06187	0.273283	3.89368	1.50699e-05	0.00167207
ENSMUSG00000038156	Spon1	spondin_1_f_spondin_extracellular_matrix_protein	2.68142	2.95847	5.19288	1.53565	1.43257	1.49507	3.61092	1.48777	1.27922	1.5729e-05	0.00173638
ENSMUSG00000058715	Fcer1g	Fc_receptor_IgE_high_affinity_I_gamma_polypeptide	13.6095	11.8129	14.7899	6.00446	5.70702	5.53557	13.4041	5.74902	1.22129	1.58581e-05	0.00174184
ENSMUSG00000047592	Nxpe5	neurexophilin_and_PC_esterase_domain_family_member_5	0.597808	0.698942	0.640241	0.255729	0.151294	0.14314	0.645663	0.183387	1.81589	1.61304e-05	0.00176289
ENSMUSG00000029379	Cxcl3	chemokine_C_X_C_motif_ligand_3	0.0664039	0.159793	0.396882	0.0175033	0	0.0161292	0.207693	0.0112108	4.21149	1.66268e-05	0.00179915
ENSMUSG00000075296	Aldh3b2	aldehyde_dehydrogenase_3_family_member_B2	3.69243	3.59356	3.15691	8.92869	12.1495	5.71438	3.48097	8.93087	-1.35931	1.65869e-05	0.00179915
ENSMUSG00000054619	Mettl7a1	methyltransferase_like_7A1	42.9586	44.5622	58.2746	84.6564	89.4133	76.0344	48.5985	83.368	-0.778584	1.68162e-05	0.00181068
ENSMUSG00000028194	Ddah1	dimethylarginine_dimethylaminohydrolase_1	23.058	22.829	22.3558	12.4953	11.7919	9.79434	22.7476	11.3605	1.00169	1.6958e-05	0.001817
ENSMUSG00000018459	Slc13a3	solute_carrier_family_13_sodium_dependent_dicarboxylate_transporter_member_3	0.191234	0.382085	0.948506	0.0413514	0.119359	0.047652	0.507275	0.0694541	2.86864	1.76692e-05	0.00188397
ENSMUSG00000055926	Gm14137	predicted_gene_14137	4.75207	4.44602	3.26582	1.21052	1.27995	1.85207	4.15463	1.44751	1.52114	1.78054e-05	0.00188927
ENSMUSG00000028527	Ak4	adenylate_kinase_4	6.74239	18.6594	9.43641	4.90781	4.12839	3.11294	11.6127	4.04971	1.51981	1.7912e-05	0.0018914
ENSMUSG00000064140	Trim38	tripartite_motif_containing_38	0.0529089	0.145538	0.230037	0.948358	0.728082	0.694291	0.142828	0.790244	-2.46802	1.84136e-05	0.00193502
ENSMUSG00000047945	Marcksl1	MARCKS_like_1	27.1255	16.4354	40.7419	10.7785	11.9082	11.3434	28.1009	11.3433	1.30877	1.92652e-05	0.00201482
ENSMUSG00000021950	Anxa8	annexin_A8	35.2968	29.1327	56.2063	15.6149	19.3131	20.4509	40.2119	18.4596	1.12325	2.02791e-05	0.00211077
ENSMUSG00000042784	Muc1	mucin_1_transmembrane	27.9261	11.2491	4.10192	2.6282	2.32904	4.02023	14.4257	2.99249	2.26922	2.17823e-05	0.00225648
ENSMUSG00000001334	Fndc5	fibronectin_type_III_domain_containing_5	0.393252	0.571829	0.751553	2.61594	1.93742	1.19924	0.572211	1.91753	-1.74463	2.19477e-05	0.00226289
ENSMUSG00000056234	Ncoa4	nuclear_receptor_coactivator_4	0.762094	3.95401	4.14683	0.598257	0.755072	0.677605	2.95431	0.676978	2.12564	2.26814e-05	0.00232756
ENSMUSG00000038393	Txnip	thioredoxin_interacting_protein	54.5396	57.2506	62.0787	109.751	94.7822	92.081	57.9563	98.8713	-0.770585	2.36927e-05	0.00241998
ENSMUSG00000092586	Ly6g6c	lymphocyte_antigen_6_complex_locus_G6C	0.258755	0.743245	0.318683	2.25486	1.75261	1.34115	0.440228	1.78287	-2.01788	2.38717e-05	0.00242692
ENSMUSG00000003271	Sult2b1	sulfotransferase_family_cytosolic_2B_member_1	4.59463	4.99297	5.07729	7.76869	9.84829	10.6113	4.8883	9.40944	-0.944777	2.56684e-05	0.0025975
ENSMUSG00000029838	Ptn	pleiotrophin	6.24609	5.22158	4.57418	10.3194	9.13411	11.3149	5.34728	10.2561	-0.939607	2.60433e-05	0.00262329
ENSMUSG00000024697	Gna14	guanine_nucleotide_binding_protein_alpha_14	48.3647	41.952	31.1	18.9719	16.9136	21.6988	40.4722	19.1948	1.07622	2.80787e-05	0.00281534
ENSMUSG00000001435	Col18a1	collagen_type_XVIII_alpha_1	4.48413	5.2656	13.715	2.99403	2.53907	3.06872	7.82158	2.86727	1.44778	2.84978e-05	0.00284432
ENSMUSG00000030911	Zp2	zona_pellucida_glycoprotein_2	0.0170351	0.0312246	0.07403	0.430863	0.34245	0.231709	0.0407632	0.335007	-3.03885	2.93438e-05	0.00291544
ENSMUSG00000025582	Nptx1	neuronal_pentraxin_1	0.201089	0.151428	0.312183	1.2416	2.07498	0.293141	0.221567	1.20324	-2.44111	2.98743e-05	0.00295472
ENSMUSG00000030732	Chrdl2	chordin_like_2	3.00527	3.4438	15.1049	1.68824	1.3392	1.13368	7.18464	1.38704	2.37291	3.00703e-05	0.00296071
ENSMUSG00000035431	Sstr1	somatostatin_receptor_1	0.686463	1.11269	1.6758	2.62192	2.55857	4.17686	1.15832	3.11912	-1.42911	3.09154e-05	0.00303026
ENSMUSG00000031981	Capn9	calpain_9	20.1059	14.5871	11.4473	39.3349	48.0138	22.2617	15.3801	36.5368	-1.24829	3.15138e-05	0.00307513
ENSMUSG00000031364	Grpr	gastrin_releasing_peptide_receptor	0.950404	0.748753	0.968288	3.91365	4.11771	1.32776	0.889148	3.11971	-1.81091	3.33493e-05	0.00323978
ENSMUSG00000007682	Dio2	deiodinase_iodothyronine_type_II	0.174024	0.129991	0.630395	0.0339703	0.0204618	0.0501121	0.31147	0.0348481	3.15994	3.45387e-05	0.00334047
ENSMUSG00000026815	Gfi1b	growth_factor_independent_1B	0.0354115	0.0649282	0.0513125	0.186656	0.399777	0.30974	0.0505508	0.298724	-2.56301	3.49121e-05	0.00336171
ENSMUSG00000025491	Ifitm1	interferon_induced_transmembrane_protein_1	20.614	22.4771	45.7085	10.1087	12.701	13.5325	29.5999	12.1141	1.28891	3.51874e-05	0.00337336
ENSMUSG00000035184	Fam124a	family_with_sequence_similarity_124_member_A	8.77689	6.34989	6.15195	2.99469	3.1594	3.73681	7.09291	3.29697	1.10524	3.58059e-05	0.00341766
ENSMUSG00000061414	Cracr2a	calcium_release_activated_channel_regulator_2A	5.37792	7.89642	6.52337	17.4312	19.909	9.28197	6.59924	15.5407	-1.23568	3.8569e-05	0.0036654
ENSMUSG00000049122	Frmd3	FERM_domain_containing_3	0.157405	0.0623995	0.157189	0.650277	0.837446	0.231529	0.125664	0.573084	-2.18917	3.94965e-05	0.00373729
ENSMUSG00000070421	Olfr658	olfactory_receptor_658	0	0.04718	0.0139823	0.284835	0.367655	0.100035	0.0203874	0.250842	-3.62103	3.98448e-05	0.003754
ENSMUSG00000030155	Clec2e	C_type_lectin_domain_family_2_member_e	1.98134	3.50183	7.19667	19.3625	14.3762	6.55731	4.22661	13.432	-1.6681	4.06828e-05	0.0038165
ENSMUSG00000092137	Gcom1	GRINL1A_complex_locus	0.824881	0.656703	0	0	0	0	0.493861	0	Inf	4.16539e-05	0.00389091
ENSMUSG00000039013	Siglecf	sialic_acid_binding_Ig_like_lectin_F	0.111751	0.16176	0.204541	0.390625	0.666066	0.485877	0.159351	0.514189	-1.69009	4.28492e-05	0.00398553
ENSMUSG00000022650	Retnlb	resistin_like_beta	74.2329	165.856	272.42	1855.09	1732.34	88.2275	170.836	1225.22	-2.84235	4.37545e-05	0.00405248
ENSMUSG00000033196	Myh2	myosin_heavy_polypeptide_2_skeletal_muscle_adult	0.128462	0.190238	0.00536944	1.01046	0.679792	0.585823	0.108023	0.758691	-2.81217	4.6656e-05	0.0042492
ENSMUSG00000047394	Odf3b	outer_dense_fiber_of_sperm_tails_3B	0.649098	0.297537	0.587822	2.54693	1.56474	1.89246	0.511486	2.00138	-1.96823	4.62304e-05	0.0042492
ENSMUSG00000094902	Igkv10-95	immunoglobulin_kappa_variable_10_95	2.60022	3.68396	1.22021	8.8462	6.19183	13.0946	2.50146	9.37755	-1.90644	4.62819e-05	0.0042492
ENSMUSG00000102301	Ighv8-2	immunoglobulin_heavy_variable_V8_2	0.521868	0.574045	0	1.2102	4.08672	4.56424	0.365305	3.28705	-3.16962	4.66329e-05	0.0042492
ENSMUSG00000037033	Clca3b	chloride_channel_accessory_3B	477.795	347.981	223.995	164.261	133.292	152.149	349.924	149.901	1.22303	4.87847e-05	0.0044236
ENSMUSG00000059498	Fcgr3	Fc_receptor_IgG_low_affinity_III	7.7791	6.88921	6.79494	3.53808	3.2621	3.23326	7.15442	3.34448	1.09705	4.89757e-05	0.0044236
ENSMUSG00000078776	9530053A07Rik	RIKEN_cDNA_9530053A07_gene	0.0163023	0.0224194	0.0118113	0.108845	0.103523	0.0528141	0.0168443	0.088394	-2.39169	4.96286e-05	0.00446413
ENSMUSG00000035352	Ccl12	chemokine_C_C_motif_ligand_12	5.70329	4.38885	3.70972	1.2288	1.63015	1.09235	4.60062	1.3171	1.80447	5.02453e-05	0.00450107
ENSMUSG00000038843	Gcnt1	glucosaminyl_N_acetyl_transferase_1_core_2	4.19566	3.84292	3.5724	5.5022	6.28438	9.7145	3.87033	7.16703	-0.888918	5.23068e-05	0.00466662
ENSMUSG00000007216	Zfp775	zinc_finger_protein_775	1.0214	0.517834	0.479314	2.0719	2.12103	1.69202	0.672849	1.96165	-1.54371	5.53102e-05	0.00491451
ENSMUSG00000041476	Smpx	small_muscle_protein_X_linked	0.932707	0.554869	0.323489	2.03968	1.81672	2.0154	0.603689	1.95726	-1.69696	5.56612e-05	0.00492568
ENSMUSG00000046079	Lrrc8d	leucine_rich_repeat_containing_8D	1.89886	1.12865	2.47508	0.649886	0.269114	0.888926	1.83419	0.602642	1.60577	5.61696e-05	0.00495063
ENSMUSG00000029333	Rasgef1b	RasGEF_domain_family_member_1B	7.34339	7.91052	5.12264	12.2894	12.0082	13.9989	6.79218	12.7655	-0.910299	5.85424e-05	0.00513904
ENSMUSG00000103897	Pcdhga8	protocadherin_gamma_subfamily_A_8	0.0950497	2.51252	0.223812	0.0668005	0.0419193	0.061586	0.943793	0.0567686	4.05531	6.01984e-05	0.00526326
ENSMUSG00000036027	1810046K07Rik	RIKEN_cDNA_1810046K07_gene	0	0.333466	0.310597	1.45167	1.89738	0.858539	0.214688	1.40253	-2.70772	6.11763e-05	0.00531756
ENSMUSG00000104391	Gm37960	predicted_gene_37960	0.197504	0.760451	0.257563	0	0.0627014	0.0191901	0.405173	0.0272971	3.89172	6.13059e-05	0.00531756
ENSMUSG00000040380	Cbln3	cerebellin_3_precursor_protein	0.551987	0.352516	0.310041	1.49722	1.65411	0.741384	0.404848	1.29757	-1.68036	6.16248e-05	0.00532409
ENSMUSG00000001131	Timp1	tissue_inhibitor_of_metalloproteinase_1	2.03036	3.2759	15.9159	1.36982	1.03142	1.05236	7.07406	1.1512	2.6194	6.30762e-05	0.00542803
ENSMUSG00000039405	Prss23	protease_serine_23	6.17866	5.84523	9.06213	12.0228	11.1608	13.917	7.02867	12.3669	-0.815154	6.75266e-05	0.00578822
ENSMUSG00000028860	Sytl1	synaptotagmin_like_1	12.6885	12.3303	9.48435	18.8248	22.3313	19.5122	11.5011	20.2227	-0.814213	6.80593e-05	0.0058111
ENSMUSG00000054200	Ffar4	free_fatty_acid_receptor_4	14.2283	11.0217	17.1869	5.92588	3.55821	7.21447	14.1456	5.56619	1.34559	6.93119e-05	0.00589502
ENSMUSG00000102802	Mgam2-ps	maltase_glucoamylase_2_pseudogene	31.8844	26.8726	32.4754	16.1361	13.5423	18.736	30.4108	16.1381	0.91411	6.98378e-05	0.00591672
ENSMUSG00000044312	Neurog3	neurogenin_3	1.19214	2.11884	3.14627	0.487292	0.283225	0.732965	2.15242	0.501161	2.10261	7.07154e-05	0.00596794
ENSMUSG00000063903	Klk1	kallikrein_1	574.309	304.854	268.2	930.749	1061.31	664.453	382.454	885.504	-1.21121	7.23395e-05	0.00608153
ENSMUSG00000078815	Cacng6	calcium_channel_voltage_dependent_gamma_subunit_6	0.216411	0.148796	0	0.570349	1.11657	0.801852	0.121736	0.82959	-2.76865	7.27421e-05	0.00609195
ENSMUSG00000107169	Gm43796	predicted_gene_43796	0	0	0	0.137415	1.79344	0	0	0.643617	#NAME?	7.34765e-05	0.00612996
ENSMUSG00000099696	2900052N01Rik	RIKEN_cDNA_2900052N01_gene	0.0120604	0.0497651	0.013109	0.10809	0.185111	0.169987	0.0249781	0.154396	-2.6279	7.49531e-05	0.00622937
ENSMUSG00000022747	St3gal6	ST3_beta_galactoside_alpha_2_3_sialyltransferase_6	16.0672	14.9925	8.69035	26.9988	29.1331	23.7446	13.25	26.6255	-1.00681	7.66741e-05	0.00630294
ENSMUSG00000030287	Itpr2	inositol_1_4_5_triphosphate_receptor_2	1.60388	1.95007	2.13196	3.00421	3.15514	3.16149	1.8953	3.10695	-0.71307	7.65113e-05	0.00630294
ENSMUSG00000085180	AI838599	expressed_sequence_AI838599	0.292831	0.360287	0.703452	1.83591	1.44354	0.86125	0.45219	1.38024	-1.60991	7.67034e-05	0.00630294
ENSMUSG00000020682	Mmp28	matrix_metallopeptidase_28_epilysin_	3.05137	4.0928	6.33307	2.14884	1.71396	1.87773	4.49241	1.91351	1.23127	7.9021e-05	0.00642097
ENSMUSG00000024401	Tnf	tumor_necrosis_factor	4.98165	2.94309	2.36599	0.84284	1.11954	1.38667	3.43024	1.11635	1.61952	7.86156e-05	0.00642097
ENSMUSG00000076934	Iglv1	immunoglobulin_lambda_variable_1	1584.53	2183.04	175.258	192.836	224.428	335.16	1314.28	250.808	2.38961	7.87984e-05	0.00642097
ENSMUSG00000076670	Ighv3-5	immunoglobulin_heavy_variable_3_5	0.919415	0.474142	1.37387	2.1808	35.0914	1.22862	0.922475	12.8336	-3.79827	7.94302e-05	0.00643031
ENSMUSG00000040552	C3ar1	complement_component_3a_receptor_1	4.67357	5.12219	3.39541	1.61473	2.0356	1.88616	4.39706	1.8455	1.25253	7.98238e-05	0.00643833
ENSMUSG00000035385	Ccl2	chemokine_C_C_motif_ligand_2	1.53086	1.52934	5.11889	0.703444	0.623151	0.476851	2.72636	0.601149	2.18118	8.1942e-05	0.00656076
ENSMUSG00000076671	Ighv13-2	immunoglobulin_heavy_variable_13_2	0.680159	0.623547	1.78635	3.46567	2.51953	6.99599	1.03002	4.32707	-2.07072	8.1836e-05	0.00656076
ENSMUSG00000024486	Hbegf	heparin_binding_EGF_like_growth_factor	7.07339	7.28055	8.49333	3.21231	2.82397	4.06627	7.61576	3.36752	1.1773	8.33109e-05	0.00659786
ENSMUSG00000033774	Npbwr1	neuropeptides_B_W_receptor_1	0	0	0	0.064191	0.0644438	0.0789008	0	0.0691785	#NAME?	8.28105e-05	0.00659786
ENSMUSG00000046688	Tifa	TRAF_interacting_protein_with_forkhead_associated_domain	24.6829	29.5451	14.3895	8.71157	9.12226	12.678	22.8725	10.1706	1.16921	8.3082e-05	0.00659786
ENSMUSG00000027907	S100a11	S100_calcium_binding_protein_A11	163.652	160.512	344.776	98.3162	102.042	106.386	222.98	102.248	1.12484	8.98738e-05	0.00704553
ENSMUSG00000039676	Capsl	calcyphosine_like	0.910918	0.798768	0.60257	2.50506	2.76647	2.11699	0.770752	2.46284	-1.67598	8.95494e-05	0.00704553
ENSMUSG00000075334	Rprm	reprimo_TP53_dependent_G2_arrest_mediator_candidate	1.41143	1.50565	3.09557	6.89837	7.33302	3.36688	2.00421	5.86609	-1.54936	9.02529e-05	0.00704553
ENSMUSG00000078247	Airn	antisense_Igf2r_RNA	1.5392	1.18787	1.80071	3.99849	3.98937	2.31249	1.50926	3.43345	-1.18582	8.99997e-05	0.00704553
ENSMUSG00000027360	Hdc	histidine_decarboxylase	0.219717	0.306713	0.613216	0.0894917	0.110985	0.0679408	0.379882	0.0894726	2.08603	9.24413e-05	0.00719068
ENSMUSG00000022270	Fam134b	family_with_sequence_similarity_134_member_B	27.1712	21.9677	18.7331	39.2672	38.3482	42.0229	22.624	39.8794	-0.81779	9.27885e-05	0.0071921
ENSMUSG00000031700	Gpt2	glutamic_pyruvate_transaminase_alanine_aminotransferase_2	2.96645	3.18127	3.2055	6.0419	6.60483	4.34074	3.11774	5.66249	-0.860936	9.39713e-05	0.00725804
ENSMUSG00000047586	Nccrp1	non_specific_cytotoxic_cell_receptor_protein_1_homolog_zebrafish_	1.34597	2.01912	0.265947	9.10663	8.93544	2.33076	1.21034	6.79094	-2.48819	9.51886e-05	0.00732617
ENSMUSG00000033872	Best4-ps	bestrophin_4_pseudogene	0	0	0.0295047	0.143094	0.201141	0.580479	0.0098349	0.308238	-4.96999	9.69697e-05	0.00743706
ENSMUSG00000030554	Synm	synemin_intermediate_filament_protein	8.5152	6.96421	10.7599	14.2874	15.2784	14.0112	8.74643	14.5257	-0.73184	9.75548e-05	0.00745578
ENSMUSG00000029377	Ereg	epiregulin	2.55951	2.5461	14.0851	1.56914	1.27757	1.42897	6.39689	1.42523	2.16618	0.000100906	0.00768503
ENSMUSG00000026656	Fcgr2b	Fc_receptor_IgG_low_affinity_IIb	7.51229	7.86805	5.50208	3.19604	3.96737	3.07709	6.96081	3.4135	1.028	0.000103429	0.00784984
ENSMUSG00000095257	Scgb1b3	secretoglobin_family_1B_member_3	0.536498	1.0657	0.680228	4.71323	4.06935	1.82496	0.760809	3.53585	-2.21645	0.000104049	0.00786959
ENSMUSG00000027820	Mme	membrane_metallo_endopeptidase	0.012849	0.05418	0.0251319	0.108351	0.100619	0.209768	0.0307203	0.13958	-2.18382	0.00010507	0.00791938
ENSMUSG00000031257	Nox1	NADPH_oxidase_1	45.3905	42.8792	24.789	18.0726	16.9141	18.6775	37.6862	17.8881	1.07504	0.000107609	0.00808287
ENSMUSG00000016763	Scube1	signal_peptide_CUB_domain_EGF_like_1	1.23883	1.14964	2.94635	0.74663	0.386881	0.71053	1.77827	0.61468	1.53257	0.000109495	0.00819638
ENSMUSG00000055978	Fut2	fucosyltransferase_2	124.602	161.882	106.915	72.8445	64.939	61.5512	131.133	66.4449	0.980799	0.000110297	0.00822822
ENSMUSG00000025929	Il17a	interleukin_17A	0.351958	0.557311	0.0695414	0	0	0	0.32627	0	Inf	0.000111585	0.00829602
ENSMUSG00000077450	Rab11b	RAB11B_member_RAS_oncogene_family	3.55134	3.78016	4.75203	6.38027	6.07246	6.72402	4.02785	6.39225	-0.666316	0.000114706	0.00849913
ENSMUSG00000038751	Ptk6	PTK6_protein_tyrosine_kinase_6	20.6987	23.1093	7.41705	5.20339	5.38519	8.05431	17.075	6.2143	1.45822	0.000115668	0.00851267
ENSMUSG00000096452	Ighv1-77	immunoglobulin_heavy_variable_1_77	431.297	755.299	0.756163	16.7578	0.396535	3.12104	395.784	6.75846	5.87188	0.000115542	0.00851267
ENSMUSG00000022221	Ripk3	receptor_interacting_serine_threonine_kinase_3	30.0908	30.198	26.3427	13.3599	12.7385	19.4361	28.8772	15.1782	0.927933	0.000116256	0.00852726
ENSMUSG00000042129	Rassf4	Ras_association_RalGDS_AF_6_domain_family_member_4	2.64185	4.78365	5.44101	2.15114	1.86655	2.01857	4.28884	2.01209	1.09189	0.000118046	0.00862962
ENSMUSG00000042179	Pnliprp1	pancreatic_lipase_related_protein_1	0.0694233	0.0636555	0.0251492	0.683087	1.91037	0.0674782	0.0527426	0.88698	-4.07186	0.000120695	0.00879384
ENSMUSG00000040536	Necab1	N_terminal_EF_hand_calcium_binding_protein_1	0.0226703	0.0207817	0.0431123	0.113512	0.167941	0.121171	0.0288548	0.134208	-2.21759	0.000122737	0.00891163
ENSMUSG00000072620	Slfn2	schlafen_2	24.2724	24.5014	16.2474	40.5646	55.9284	31.5324	21.6738	42.6751	-0.977447	0.000123127	0.00891163
ENSMUSG00000021367	Edn1	endothelin_1	3.10092	1.08435	2.95299	5.02131	5.68399	9.00985	2.37942	6.57172	-1.46566	0.000125506	0.00905385
ENSMUSG00000108060	RP23-382G13.1	-	0	0	0	0.0573555	0.0383816	0.105748	0	0.0671618	#NAME?	0.000127308	0.00915358
ENSMUSG00000041565	L3mbtl4	l_3_mbt_like_4_Drosophila_	0.0195867	0.0179592	0	0.123908	0.165868	0.0951919	0.0125153	0.128323	-3.35801	0.000128502	0.00920919
ENSMUSG00000017715	Pgs1	phosphatidylglycerophosphate_synthase_1	7.80359	9.02394	10.5726	4.67622	5.26318	5.09114	9.13339	5.01018	0.866289	0.000130138	0.0092959
ENSMUSG00000022231	Sema5a	sema_domain_seven_thrombospondin_repeats_type_1_and_type_1_like_transmembrane_domain_TM_and_short_cytoplasmic_domain_semaphorin_5A	11.4213	11.8305	10.6114	18.1935	18.4378	18.2213	11.2877	18.2842	-0.695841	0.000130621	0.00930003
ENSMUSG00000057729	Prtn3	proteinase_3	0.0759434	0.116037	0.151311	0	0.0133946	0	0.114431	0.00446488	4.67971	0.000134263	0.00952834
ENSMUSG00000021390	Ogn	osteoglycin	32.4811	32.7653	27.9405	53.1648	44.617	56.8403	31.0623	51.5407	-0.730548	0.000141189	0.00998739
ENSMUSG00000016028	Celsr1	cadherin_EGF_LAG_seven_pass_G_type_receptor_1_flamingo_homolog_Drosophila_	10.5687	11.1497	12.5318	5.54738	6.02146	7.47356	11.4167	6.34747	0.846899	0.000142047	0.0100157
ENSMUSG00000094124	Ighv1-74	immunoglobulin_heavy_variable_V1_74	14.4015	14.3596	18.8929	15.6655	58.6592	50.9659	15.8847	41.7636	-1.39461	0.000145613	0.0102341
ENSMUSG00000057400	Ces1c	carboxylesterase_1C	0.086359	0.0923728	0.234632	1.82081	4.3263	0.0279705	0.137788	2.05836	-3.90097	0.000155482	0.0108927
ENSMUSG00000093894	Ighv1-53	immunoglobulin_heavy_variable_1_53	248.071	160.092	57.0727	38.5963	66.8786	25.7271	155.079	43.734	1.82617	0.000158252	0.0110513
ENSMUSG00000097615	Gm2061	predicted_gene_2061	0.0135738	0.286128	0.383422	1.14442	0.990954	1.14737	0.227708	1.09425	-2.26468	0.000158908	0.0110618
ENSMUSG00000093861	Igkv1-110	immunoglobulin_kappa_variable_1_110	136.6	127.625	91.8913	177.587	313.958	202.219	118.705	231.255	-0.962097	0.000160079	0.011108
ENSMUSG00000049988	Lrrc25	leucine_rich_repeat_containing_25	3.91445	4.47893	5.88518	0.899768	1.9624	1.85921	4.75952	1.57379	1.59657	0.000166966	0.0114765
ENSMUSG00000058908	Pla2g2a	phospholipase_A2_group_IIA_platelets_synovial_fluid_	27.1535	26.853	8.66617	7.86642	7.80323	5.9316	20.8909	7.20042	1.53672	0.000166432	0.0114765
ENSMUSG00000105987	AI506816	expressed_sequence_AI506816	20.8341	26.2248	30.7371	11.8553	12.4421	17.3093	25.932	13.8689	0.902883	0.000166852	0.0114765
ENSMUSG00000058626	Capn11	calpain_11	0	0	0	0.1382	0.0416181	0.101925	0	0.0939144	#NAME?	0.000167563	0.0114815
ENSMUSG00000066176	Gm12511	predicted_gene_12511	1.61274	1.47845	0.762005	3.32627	3.58679	3.81613	1.2844	3.5764	-1.47741	0.000172066	0.0117532
ENSMUSG00000076666	Ighv14-4	immunoglobulin_heavy_variable_14_4	23.2251	18.1278	22.3822	42.9611	62.0297	28.4271	21.245	44.4726	-1.06579	0.000174603	0.0118893
ENSMUSG00000045216	Hs6st1	heparan_sulfate_6_O_sulfotransferase_1	23.4903	21.51	16.3853	10.4291	10.3516	11.8223	20.4619	10.8676	0.912899	0.000176568	0.0119858
ENSMUSG00000000142	Axin2	axin2	1.41656	2.03383	3.08831	3.95609	3.77798	4.19359	2.17957	3.97589	-0.867233	0.000180796	0.0122204
ENSMUSG00000030144	Clec4d	C_type_lectin_domain_family_4_member_d	0.610624	0.488006	1.87163	0.099036	0.231989	0.228249	0.990087	0.186425	2.40896	0.000181701	0.0122204
ENSMUSG00000093577	Gm20632	predicted_gene_20632	0.602069	0.62269	0.520071	1.70874	1.79719	1.23024	0.58161	1.57872	-1.44064	0.000181152	0.0122204
ENSMUSG00000033510	Otud7a	OTU_domain_containing_7A	0	0.00617395	0	0.0780565	0.0356231	0.0588763	0.00205798	0.0575186	-4.80473	0.000182569	0.0122411
ENSMUSG00000026580	Selp	selectin_platelet	0.502171	0.690542	1.6039	0.154936	0.233325	0.345198	0.932205	0.244486	1.93089	0.000183597	0.0122723
ENSMUSG00000019429	Ffar3	free_fatty_acid_receptor_3	0.222783	0.144164	0.170898	0.663111	0.513163	0.573124	0.179282	0.583133	-1.7016	0.000186491	0.0124278
ENSMUSG00000047730	Fcgbp	Fc_fragment_of_IgG_binding_protein	527.295	335.69	147.052	988.835	1356.93	570.454	336.679	972.075	-1.52969	0.000190391	0.0126491
ENSMUSG00000037627	Rgs22	regulator_of_G_protein_signalling_22	0	0.0411753	0.00813516	0.102592	0.150527	0.123678	0.0164368	0.125599	-2.93382	0.000192697	0.0127636
ENSMUSG00000018796	Acsl1	acyl_CoA_synthetase_long_chain_family_member_1	1.69543	3.05171	1.98395	3.91436	4.51374	3.7834	2.2437	4.0705	-0.859327	0.000194467	0.0128419
ENSMUSG00000041794	Myrip	myosin_VIIA_and_Rab_interacting_protein	0.345492	0.305	0.938649	2.34039	2.63403	0.683973	0.529714	1.88613	-1.83214	0.000199689	0.013147
ENSMUSG00000039438	Ttc36	tetratricopeptide_repeat_domain_36	0.343285	0	0.266469	1.86111	1.60896	0.714921	0.203251	1.39499	-2.77892	0.000202728	0.013307
ENSMUSG00000017607	Tns4	tensin_4	26.2586	28.3181	31.0759	37.7552	44.3405	55.5042	28.5509	45.8666	-0.68391	0.000208524	0.0135653
ENSMUSG00000029153	Ociad2	OCIA_domain_containing_2	12.5428	17.5465	12.4661	26.3355	23.8982	21.5311	14.1851	23.9216	-0.753936	0.000207963	0.0135653
ENSMUSG00000054999	Naaladl1	N_acetylated_alpha_linked_acidic_dipeptidase_like_1	5.41473	3.48851	2.32105	6.88136	7.02	17.7164	3.74143	10.5393	-1.49411	0.00020813	0.0135653
ENSMUSG00000093550	Higd1c	HIG1_domain_family_member_1C	0	0	0	0.333108	0.191075	0.307106	0	0.277097	#NAME?	0.000217967	0.0141374
ENSMUSG00000057596	Trim30d	tripartite_motif_containing_30D	10.0765	8.03833	9.50546	16.0547	13.3798	14.9826	9.20675	14.8057	-0.685389	0.00022199	0.0143558
ENSMUSG00000042118	Bhmt2	betaine_homocysteine_methyltransferase_2	0.865667	0.348072	0.14854	0.0160059	0.0803722	0.0590397	0.454093	0.0518059	3.1318	0.000224304	0.0144627
ENSMUSG00000015437	Gzmb	granzyme_B	9.88196	9.59208	5.59924	1.25341	2.74046	4.05721	8.35776	2.68369	1.6389	0.000226557	0.014565
ENSMUSG00000017493	Igfbp4	insulin_like_growth_factor_binding_protein_4	13.0144	15.6922	49.2277	9.04496	8.58092	10.4605	25.9781	9.36214	1.47239	0.000230947	0.0148037
ENSMUSG00000005672	Kit	kit_oncogene	4.49614	5.68569	5.92303	9.24471	8.69372	7.6573	5.36829	8.53191	-0.668407	0.000235633	0.0149289
ENSMUSG00000021573	Tppp	tubulin_polymerization_promoting_protein	5.40249	4.35584	6.57178	8.22267	8.16904	10.3122	5.44337	8.90131	-0.709518	0.000234816	0.0149289
ENSMUSG00000035566	Pcdh17	protocadherin_17	0.275812	0.559874	0.834968	1.39561	1.47618	1.11431	0.556885	1.3287	-1.25456	0.00023508	0.0149289
ENSMUSG00000054942	Fam73a	family_with_sequence_similarity_73_member_A	0.884417	1.09706	1.21379	2.25873	2.52096	1.32029	1.06509	2.03333	-0.932868	0.000233785	0.0149289
ENSMUSG00000033987	Dnah17	dynein_axonemal_heavy_chain_17	0.0751775	0.067196	0.0449342	0.0178306	0.00994624	0.0146126	0.0624359	0.0141298	2.14363	0.00024055	0.0151525
ENSMUSG00000041119	Pde9a	phosphodiesterase_9A	74.8174	38.945	42.0995	23.5349	22.3752	28.1669	51.954	24.6923	1.07317	0.000240385	0.0151525
ENSMUSG00000085876	Gm12409	predicted_gene_12409	0.0580143	0	0	0.550236	0.675181	0.281818	0.0193381	0.502412	-4.69935	0.000241697	0.0151811
ENSMUSG00000074677	Sirpb1c	signal_regulatory_protein_beta_1C	0.140706	0.211544	0.207956	0.00593158	0.0655201	0.00546847	0.186735	0.02564	2.86452	0.000242926	0.0152145
ENSMUSG00000028262	Clca3a2	chloride_channel_accessory_3A2	13.137	9.38781	4.42236	3.7837	2.94895	3.87836	8.98239	3.537	1.34457	0.000252282	0.0157554
ENSMUSG00000042429	Adora1	adenosine_A1_receptor	1.41405	0.483037	0.43822	0.150198	0.250373	0.256037	0.778435	0.218869	1.83051	0.000258312	0.016086
ENSMUSG00000018930	Ccl4	chemokine_C_C_motif_ligand_4	1.24892	1.76939	5.61394	0.299196	0.600786	0.606892	2.87742	0.502292	2.51818	0.000266153	0.0164947
ENSMUSG00000081957	Ak3l2-ps	adenylate_kinase_3_like_2_pseudogene	5.96572	15.7937	9.02791	4.34932	2.24229	2.43834	10.2624	3.00998	1.76955	0.000266835	0.0164947
ENSMUSG00000094502	Ighv1-69	immunoglobulin_heavy_variable_1_69	87.9008	33.2428	11.9718	11.9155	12.6913	7.47205	44.3718	10.6929	2.05299	0.000267139	0.0164947
ENSMUSG00000008193	Spib	Spi_B_transcription_factor_Spi_1_PU.1_related_	1.20861	5.9371	1.84624	5.49297	13.5393	10.7818	2.99732	9.93805	-1.72929	0.000269702	0.0166061
ENSMUSG00000035557	Krt17	keratin_17	1.06289	0.310031	1.86388	6.11165	3.63035	2.48852	1.07893	4.07684	-1.91785	0.000271632	0.0166779
ENSMUSG00000036905	C1qb	complement_component_1_q_subcomponent_beta_polypeptide	68.3908	68.1897	63.7692	35.0314	40.418	39.8258	66.7832	38.4251	0.797438	0.000274957	0.0168347
ENSMUSG00000085962	Gm16984	predicted_gene_16984	0.238971	0.316463	0.432847	1.39961	0.843086	1.03223	0.329427	1.09164	-1.72847	0.000279869	0.0170876
ENSMUSG00000020023	Tmcc3	transmembrane_and_coiled_coil_domains_3	14.7167	12.4125	19.0507	7.49664	6.36689	10.437	15.3933	8.10019	0.926274	0.000282961	0.0172283
ENSMUSG00000020159	Gabrp	gamma_aminobutyric_acid_GABA_A_receptor_pi	0	0.0564918	0.0892905	0.140755	0.347832	0.409241	0.0485941	0.299276	-2.62262	0.000285888	0.0173101
ENSMUSG00000057933	Gsta2	glutathione_S_transferase_alpha_2_Yc2_	19.7594	18.1142	19.1332	7.63759	10.8582	10.2417	19.0023	9.57918	0.988199	0.000285465	0.0173101
ENSMUSG00000027397	Slc20a1	solute_carrier_family_20_member_1	30.3553	22.0375	10.5653	37.1913	41.6772	77.3299	20.9861	52.0661	-1.31091	0.000289345	0.017471
ENSMUSG00000078810	Gp6	glycoprotein_6_platelet_	0.109111	0.0555687	0.0131747	0.345062	0.333592	0.194404	0.0592847	0.291019	-2.29538	0.000293211	0.0176557
ENSMUSG00000017221	Psmd3	proteasome_prosome_macropain_26S_subunit_non_ATPase_3	14.0834	15.0412	19.2116	8.55085	8.55898	10.3678	16.1121	9.1592	0.814846	0.000297293	0.0178523
ENSMUSG00000028961	Pgd	phosphogluconate_dehydrogenase	56.6839	60.5079	69.1808	32.9848	34.453	39.8938	62.1242	35.7772	0.796115	0.000300421	0.0179907
ENSMUSG00000093789	Methig1	methyltransferase_hypoxia_inducible_domain_containing_1	0.22275	0	0	0.540079	0.565796	1.08241	0.0742501	0.729429	-3.2963	0.000304913	0.0182098
ENSMUSG00000028989	Angptl7	angiopoietin_like_7	4.79409	2.24524	1.45349	11.7739	7.55551	5.89144	2.83094	8.40695	-1.5703	0.000309103	0.0183841
ENSMUSG00000076583	Igkv8-24	immunoglobulin_kappa_chain_variable_8_24	44.3444	65.4012	50.31	21.4255	21.5102	5.08773	53.3519	16.0078	1.73676	0.000309513	0.0183841
ENSMUSG00000035509	Fbxl21	F_box_and_leucine_rich_repeat_protein_21	0.0314044	0.0287905	0.0341295	0.110354	0.116335	0.142436	0.0314414	0.123042	-1.96841	0.000314479	0.0186284
ENSMUSG00000029762	Akr1b8	aldo_keto_reductase_family_1_member_B8	63.9141	68.4928	65.4817	40.9138	36.4105	34.87	65.9629	37.3981	0.818689	0.000324405	0.0191645
ENSMUSG00000070315	4930581F22Rik	RIKEN_cDNA_4930581F22_gene	1.11812	0.95224	0.733371	2.36435	2.59076	1.51101	0.934577	2.15537	-1.20555	0.000326192	0.0192181
ENSMUSG00000029445	Hpd	4_hydroxyphenylpyruvic_acid_dioxygenase	15.3835	17.4507	16.2895	31.9767	30.8657	20.1212	16.3745	27.6545	-0.75606	0.000328424	0.0192976
ENSMUSG00000038370	Pcp4l1	Purkinje_cell_protein_4_like_1	16.9634	14.767	25.6382	33.7611	31.9585	29.0466	19.1229	31.5888	-0.724111	0.000342021	0.019989
ENSMUSG00000108345	RP24-136L4.4	-	0.106638	0.0163018	0.0772609	0.318527	0.884103	0.224552	0.0667335	0.475727	-2.83365	0.000341368	0.019989
ENSMUSG00000074796	Slc4a11	solute_carrier_family_4_sodium_bicarbonate_transporter_like_member_11	0.172729	0.191937	2.20135	0.0606961	0.105251	0.132259	0.855339	0.0994023	3.10515	0.000343157	0.020002
ENSMUSG00000040405	Havcr1	hepatitis_A_virus_cellular_receptor_1	0.0107262	0.0294958	0.0815728	0.0678286	0.4199	0.396012	0.0405983	0.29458	-2.85917	0.000349403	0.0203119
ENSMUSG00000075611	Gm11545	predicted_gene_11545	32.1716	18.5934	30.1845	9.26854	9.19937	13.4968	26.9832	10.6549	1.34054	0.000357278	0.0207145
ENSMUSG00000024053	Emilin2	elastin_microfibril_interfacer_2	1.56192	1.77447	2.52005	0.686892	0.912723	0.689127	1.95214	0.762914	1.35547	0.000358743	0.0207159
ENSMUSG00000027868	Tbx15	T_box_15	0.0291938	0.0892131	0.07403	0	0	0	0.0641456	0	Inf	0.000361092	0.0207159
ENSMUSG00000044103	Il1f9	interleukin_1_family_member_9	0	0.416833	0.494132	0	0	0	0.303655	0	Inf	0.000359733	0.0207159
ENSMUSG00000076555	Igkv4-57-1	immunoglobulin_kappa_variable_4_57_1	38.17	34.3474	6.11293	8.04759	5.74055	2.83099	26.2101	5.53971	2.24224	0.000360227	0.0207159
ENSMUSG00000095204	Ighv1-52	immunoglobulin_heavy_variable_1_52	16.008	22.723	33.8577	67.5614	37.2844	39.8136	24.1962	48.2198	-0.994845	0.000362397	0.0207363
ENSMUSG00000034472	Rasd2	RASD_family_member_2	5.23499	4.01871	3.95574	7.89105	7.87047	7.64571	4.40315	7.80241	-0.825384	0.000368459	0.0210281
ENSMUSG00000021614	Vcan	versican	1.32238	1.40116	2.56679	0.880639	0.785006	0.899247	1.76345	0.854964	1.04446	0.000372171	0.0211296
ENSMUSG00000028633	Ctps	cytidine_5_triphosphate_synthase	10.1125	12.853	18.644	7.71644	7.14172	7.06754	13.8698	7.30856	0.924292	0.000371464	0.0211296
ENSMUSG00000044139	Prss53	protease_serine_53	0.708673	0.466065	0.217646	1.59155	1.63045	1.27263	0.464128	1.49821	-1.69065	0.000392038	0.0221426
ENSMUSG00000076549	Igkv4-68	immunoglobulin_kappa_variable_4_68	16.5463	46.4649	21.0816	64.4575	168.876	37.0591	28.0309	90.1309	-1.685	0.000391033	0.0221426
ENSMUSG00000030605	Mfge8	milk_fat_globule_EGF_factor_8_protein	5.76377	9.66638	5.15444	10.2468	13.0474	14.1881	6.86153	12.4941	-0.864645	0.000395433	0.0222767
ENSMUSG00000045613	Chrm2	cholinergic_receptor_muscarinic_2_cardiac	3.74368	3.38784	3.32273	6.08468	6.19792	5.14743	3.48475	5.81001	-0.737486	0.00039707	0.0223115
ENSMUSG00000038615	Nfe2l1	nuclear_factor_erythroid_derived_2_like_1	4.87092	11.8695	5.45889	3.2372	3.5248	3.21248	7.39977	3.32483	1.1542	0.000407331	0.0228293
ENSMUSG00000031613	Hpgd	hydroxyprostaglandin_dehydrogenase_15_NAD_	82.5405	75.7481	69.2583	110.678	120.527	129.91	75.849	120.372	-0.666293	0.000410883	0.0229695
ENSMUSG00000031173	Otc	ornithine_transcarbamylase	1.13562	1.71424	2.28265	3.14136	2.95497	4.16566	1.71084	3.42066	-0.999575	0.000421107	0.023481
ENSMUSG00000035473	Galm	galactose_mutarotase	16.4319	13.1456	13.6126	22.7186	24.5356	21.5681	14.3967	22.9408	-0.672176	0.000423459	0.0235521
ENSMUSG00000004730	Adgre1	adhesion_G_protein_coupled_receptor_E1	5.86393	7.70676	7.74854	4.15753	3.06456	3.40923	7.10641	3.54378	1.00383	0.000427464	0.0237145
ENSMUSG00000029304	Spp1	secreted_phosphoprotein_1	0.202263	0.140662	1.11417	0.0882259	0.0442901	0.0813389	0.485698	0.0712849	2.76839	0.000441827	0.0244493
ENSMUSG00000069808	Fam57a	family_with_sequence_similarity_57_member_A	4.94951	5.28178	7.32662	3.84266	2.3723	2.8668	5.85264	3.02725	0.951077	0.000445512	0.0245909
ENSMUSG00000089987	Gpx2-ps1	glutathione_peroxidase_2_pseudogene_1	46.6172	37.4081	45.151	19.5528	20.2844	19.1074	43.0588	19.6482	1.13191	0.000456016	0.0251073
ENSMUSG00000041347	Bdkrb1	bradykinin_receptor_beta_1	0.265349	0.243256	0.749737	0.0559404	0.0674013	0.123783	0.419447	0.0823747	2.34822	0.000457613	0.0251319
ENSMUSG00000022123	Scel	sciellin	1.05541	0.877531	0.840203	2.00523	2.02615	2.0991	0.92438	2.04349	-1.14448	0.000477497	0.0261582
ENSMUSG00000050440	Hamp	hepcidin_antimicrobial_peptide	0.548274	0.167547	0	2.60096	3.09486	0.710492	0.238607	2.13544	-3.16182	0.000488614	0.0267003
ENSMUSG00000015879	Fam184b	family_with_sequence_similarity_184_member_B	0.124598	0.228451	0.144433	0.367777	0.426374	0.476294	0.165827	0.423482	-1.35262	0.000493708	0.0268445
ENSMUSG00000036110	Slc17a2	solute_carrier_family_17_sodium_phosphate_member_2	0.00699458	0	0.0152055	0.0774381	0.0777447	0.0237978	0.00740002	0.0596602	-3.01117	0.000493593	0.0268445
ENSMUSG00000032786	Alas1	aminolevulinic_acid_synthase_1	17.8256	23.0096	24.1696	12.9212	12.3006	12.6308	21.6683	12.6175	0.780155	0.000497265	0.0269708
ENSMUSG00000079227	Ccr5	chemokine_C_C_motif_receptor_5	3.4829	3.84632	1.54114	1.1464	0.839868	1.33537	2.95679	1.10721	1.4171	0.000501833	0.0271512
ENSMUSG00000103472	Pcdhga7	protocadherin_gamma_subfamily_A_7	0.1735	1.05154	0.539465	0.132095	0.132617	0.154568	0.588169	0.13976	2.07328	0.000511521	0.027607
ENSMUSG00000040569	Slc26a7	solute_carrier_family_26_member_7	0.182586	0.0390589	0.0132282	0.789159	0.418686	0.260254	0.078291	0.489366	-2.644	0.00051472	0.0277112
ENSMUSG00000025921	Rdh10	retinol_dehydrogenase_10_all_trans_	6.92455	7.23983	10.0213	4.13054	4.21122	5.06856	8.06189	4.47011	0.850808	0.000520831	0.0279713
ENSMUSG00000070323	Mmp27	matrix_metallopeptidase_27	0.034215	0.0836458	0.260288	0.0120203	0	0	0.12605	0.00400675	4.97541	0.000524684	0.0281092
ENSMUSG00000027742	Cog6	component_of_oligomeric_golgi_complex_6	10.9313	12.1367	11.561	7.11599	6.84507	5.97038	11.543	6.64381	0.796936	0.000527753	0.0282045
ENSMUSG00000020732	Rab37	RAB37_member_RAS_oncogene_family	0.816952	0.75502	0.996078	1.97447	2.32672	1.25226	0.856016	1.85115	-1.11271	0.000532009	0.0283626
ENSMUSG00000022537	Tmem44	transmembrane_protein_44	0.206176	0.358123	0.462855	1.17251	1.09389	0.406014	0.342385	0.890805	-1.37949	0.000537578	0.0285897
ENSMUSG00000096210	H1f0	H1_histone_family_member_0	99.7205	100.579	91.3495	169.039	152.352	137.035	97.2164	152.809	-0.652454	0.000540947	0.0286991
ENSMUSG00000021490	Slc34a1	solute_carrier_family_34_sodium_phosphate_member_1	0.437777	0.579708	0.330384	0.0512766	0.0257372	0.189096	0.44929	0.0887031	2.34059	0.000550991	0.0291611
ENSMUSG00000001507	Itga3	integrin_alpha_3	29.173	26.8102	33.8751	15.046	16.3334	20.6151	29.9528	17.3315	0.789293	0.000553579	0.0292273
ENSMUSG00000094797	Igkv6-15	immunoglobulin_kappa_variable_6_15	110.781	126.105	128.486	261.565	265.913	128.649	121.791	218.709	-0.844608	0.000560074	0.029499
ENSMUSG00000024472	Dcp2	DCP2_decapping_enzyme_homolog_S._cerevisiae_	10.1876	14.232	15.7915	8.07106	7.17918	7.50138	13.4037	7.58388	0.821628	0.000562164	0.0295379
ENSMUSG00000018830	Myh11	myosin_heavy_polypeptide_11_smooth_muscle	136.896	109.324	172.597	210.162	225.862	217.941	139.606	217.988	-0.64289	0.000579499	0.0303758
ENSMUSG00000035811	Ugt2b35	UDP_glucuronosyltransferase_2_family_polypeptide_B35	6.96021	8.18038	4.15771	12.3111	12.2063	11.4256	6.43277	11.981	-0.897232	0.000582434	0.0304566
ENSMUSG00000005413	Hmox1	heme_oxygenase_1	5.07406	4.9245	7.36691	2.76718	2.3342	3.03763	5.78849	2.713	1.0933	0.000585749	0.0305568
ENSMUSG00000029309	Sparcl1	SPARC_like_1	55.49	48.0708	76.9627	86.8387	94.004	98.7683	60.1745	93.2037	-0.631234	0.000601113	0.0312093
ENSMUSG00000037440	Vnn1	vanin_1	1.33367	1.43589	1.23026	0.441389	0.410313	0.602844	1.33327	0.484849	1.45937	0.000600364	0.0312093
ENSMUSG00000022037	Clu	clusterin	5.69108	13.174	8.50125	10.9277	23.6145	20.4004	9.12211	18.3142	-1.00552	0.000606877	0.0313724
ENSMUSG00000076533	Igkv4-90	immunoglobulin_kappa_chain_variable_4_90	165.94	58.4491	0.578359	5.61035	7.66016	5.89625	74.9891	6.38892	3.55304	0.000607124	0.0313724
ENSMUSG00000027630	Tbl1xr1	transducin_beta_like_1X_linked_receptor_1	3.30961	3.9213	3.42763	0.748792	1.76689	2.35313	3.55285	1.62294	1.13037	0.000610546	0.0314748
ENSMUSG00000019987	Arg1	arginase_liver	1.21844	0.744651	5.4068	0.508421	0.510427	0.345366	2.45663	0.454738	2.43357	0.000618313	0.0316773
ENSMUSG00000025432	Avil	advillin	1.389	1.46478	1.65747	3.28261	3.59343	2.19691	1.50375	3.02432	-1.00804	0.000617832	0.0316773
ENSMUSG00000062593	Lilrb4a	leukocyte_immunoglobulin_like_receptor_subfamily_B_member_4A	6.47191	5.64712	6.52481	2.58926	3.05338	2.95542	6.21461	2.86602	1.11662	0.000618822	0.0316773
ENSMUSG00000053182	Gm609	predicted_gene_609	3.39508	3.77037	2.74306	6.4099	5.8634	5.19614	3.30284	5.82315	-0.818092	0.000627171	0.0320297
ENSMUSG00000081723	Gm15931	predicted_gene_15931	1.82075	3.13429	2.3744	0.85306	0.856433	1.02237	2.44314	0.91062	1.42382	0.000631996	0.0322009
ENSMUSG00000042265	Trem1	triggering_receptor_expressed_on_myeloid_cells_1	0.0690112	0.133568	0.608331	0	0.0486955	0.0298098	0.270303	0.0261685	3.36868	0.000637937	0.032428
ENSMUSG00000042010	Acacb	acetyl_Coenzyme_A_carboxylase_beta	1.96997	2.51412	2.99592	1.48032	1.28255	1.13867	2.49334	1.30051	0.938999	0.000640814	0.0324986
ENSMUSG00000050100	Hmx2	H6_homeobox_2	0.127315	0.0666933	0.0790611	0.440977	0.365723	0.300489	0.0910233	0.369063	-2.01956	0.000643738	0.0325714
ENSMUSG00000015947	Fcgr1	Fc_receptor_IgG_high_affinity_I	2.43874	2.68283	2.81765	1.31249	1.10033	0.94804	2.64641	1.12029	1.24017	0.000652168	0.0329217
ENSMUSG00000022026	Olfm4	olfactomedin_4	0.0685343	0.25132	0.248271	0	0.0241757	0	0.189375	0.00805857	4.55458	0.000655932	0.0330354
ENSMUSG00000028019	Pdgfc	platelet_derived_growth_factor_C_polypeptide	0.679006	0.780413	0.925124	0.352553	0.300319	0.325023	0.794848	0.325965	1.28596	0.000660164	0.0331721
ENSMUSG00000086389	Gm15998	predicted_gene_15998	5.72976	5.14094	5.40973	7.4752	9.13903	15.1652	5.42681	10.5931	-0.964954	0.000665345	0.0333026
ENSMUSG00000093916	Gm379	predicted_gene_379	3.45978	2.86229	4.7686	1.64569	0.535828	1.18914	3.69689	1.12355	1.71824	0.000665808	0.0333026
ENSMUSG00000060445	Sycp2	synaptonemal_complex_protein_2	0.0344404	0.0368387	0.0249527	0	0	0	0.0320773	0	Inf	0.00067716	0.0337931
ENSMUSG00000053168	9030619P08Rik	RIKEN_cDNA_9030619P08_gene	11.1067	9.30464	2.04843	40.9944	43.2128	7.75028	7.48658	30.6525	-2.03363	0.000680013	0.0338581
ENSMUSG00000047246	Hist1h2be	histone_cluster_1_H2be	0.626247	0.475122	0.36375	1.22928	0.862759	1.29069	0.488373	1.12758	-1.20717	0.000686004	0.0340788
ENSMUSG00000027338	Prnd	prion_protein_dublet	0.0288721	0	0.276087	0	0	0	0.101653	0	Inf	0.000694628	0.034429
ENSMUSG00000107253	Gm43634	predicted_gene_43634	11.0458	10.5841	11.5816	28.6715	30.2535	12.8926	11.0705	23.9392	-1.11266	0.000706569	0.0349416
ENSMUSG00000021187	Tc2n	tandem_C2_domains_nuclear	14.4024	11.9706	6.91253	6.12209	4.69593	5.67417	11.0952	5.4974	1.01311	0.000735864	0.036145
ENSMUSG00000035910	Dcdc2a	doublecortin_domain_containing_2a	0.184818	0.17337	0.242888	0.040777	0.0818793	0.0584788	0.200359	0.0603784	1.73048	0.000732588	0.036145
ENSMUSG00000048217	Nags	N_acetylglutamate_synthase	0.460028	0.484209	0.564735	0.161651	0.117213	0.223537	0.502991	0.167467	1.58666	0.000735434	0.036145
ENSMUSG00000042474	Fcmr	Fc_fragment_of_IgM_receptor	0.471595	2.45745	0.525983	1.94931	5.87107	5.58425	1.15167	4.46821	-1.95596	0.000741105	0.0363208
ENSMUSG00000006784	Ttc25	tetratricopeptide_repeat_domain_25	0.122924	0.0856445	0.0641205	0.326546	0.301818	0.19592	0.0908964	0.274761	-1.59588	0.000750456	0.0366968
ENSMUSG00000068246	Apol9b	apolipoprotein_L_9b	7.05687	4.77974	14.8371	19.2753	21.2251	14.5884	8.89125	18.363	-1.04634	0.000753153	0.0367465
ENSMUSG00000034382	AI661453	expressed_sequence_AI661453	14.9363	10.5134	11.7946	6.90363	6.55346	7.89439	12.4148	7.11716	0.802684	0.000757498	0.0368761
ENSMUSG00000028755	Cda	cytidine_deaminase	3.06244	3.22418	5.07006	8.777	8.30527	5.76641	3.78556	7.61623	-1.00857	0.000764492	0.0371339
ENSMUSG00000020250	Txnrd1	thioredoxin_reductase_1	101.589	99.2928	108.887	60.1868	54.6573	69.4783	103.256	61.4408	0.748962	0.000775921	0.0376055
ENSMUSG00000010311	Optc	opticin	0.839869	0.50242	0.696141	1.63568	1.70241	1.17593	0.679477	1.50467	-1.14695	0.000781445	0.0377308
ENSMUSG00000033576	Apol6	apolipoprotein_L_6	1.84863	1.54659	1.4667	0.766483	0.588453	0.863658	1.62064	0.739531	1.13188	0.000781958	0.0377308
ENSMUSG00000097668	Gm26761	predicted_gene_26761	0.803346	0.799141	0.687277	2.75682	1.48336	1.56147	0.763254	1.93388	-1.34127	0.00079481	0.0382664
ENSMUSG00000021125	Arg2	arginase_type_II	3.93559	3.12686	2.08145	1.43825	0.44429	0.841464	3.04796	0.908	1.74708	0.00079942	0.0384038
ENSMUSG00000096956	Snhg18	small_nucleolar_RNA_host_gene_18	21.9607	22.3975	20.3034	34.9781	35.3298	30.3108	21.5539	33.5396	-0.637917	0.000806922	0.0386792
ENSMUSG00000029236	Nmu	neuromedin_U	1.04073	0.539286	1.91781	5.0086	4.88474	1.80303	1.16594	3.89879	-1.74153	0.000826362	0.0393537
ENSMUSG00000050822	Slc29a4	solute_carrier_family_29_nucleoside_transporters_member_4	1.09164	0.726738	1.46879	4.10994	4.16744	1.12407	1.09572	3.13382	-1.51604	0.00082635	0.0393537
ENSMUSG00000063234	Gpr84	G_protein_coupled_receptor_84	0.193385	0.398869	0.551643	0	0	0.117454	0.381299	0.0391515	3.28378	0.000826395	0.0393537
ENSMUSG00000057346	Apol9a	apolipoprotein_L_9a	8.17071	8.1852	13.3062	17.5762	17.2196	15.306	9.88737	16.7006	-0.75624	0.000829483	0.0394149
ENSMUSG00000059430	Actg2	actin_gamma_2_smooth_muscle_enteric	105.118	68.7991	155.523	278.545	208.109	135.322	109.813	207.325	-0.916842	0.000832809	0.0394871
ENSMUSG00000026489	Adck3	aarF_domain_containing_kinase_3	2.49897	1.78724	2.11383	3.60121	3.72799	3.40611	2.13335	3.57843	-0.74621	0.00084329	0.0398975
ENSMUSG00000103442	Pcdha1	protocadherin_alpha_1	0	0.0205568	0.00812299	0.0827371	0.102839	0.0254262	0.00955994	0.0703342	-2.87915	0.000855925	0.0404078
ENSMUSG00000055561	Spink5	serine_peptidase_inhibitor_Kazal_type_5	0.227076	0.0574245	0.127638	0.610814	0.986135	0.19785	0.137379	0.598266	-2.12262	0.000872364	0.0410951
ENSMUSG00000026208	Des	desmin	94.1872	67.3553	141.42	200.681	169.781	142.199	100.987	170.887	-0.758869	0.000883328	0.0414621
ENSMUSG00000030560	Ctsc	cathepsin_C	31.9074	34.3016	28.102	16.7213	17.2459	21.056	31.437	18.3411	0.777384	0.000883947	0.0414621
ENSMUSG00000072612	Gm10382	predicted_gene_10382	0	0	0	0.128129	0.16081	0.177176	0	0.155372	#NAME?	0.000890762	0.0416922
ENSMUSG00000021322	Aoah	acyloxyacyl_hydrolase	1.65805	1.49644	2.08122	0.799416	0.69375	0.599579	1.74524	0.697582	1.32299	0.000897656	0.0418358
ENSMUSG00000034057	Myrfl	myelin_regulatory_factor_like	0.0240588	0.0220598	0.0392259	0.202933	0.241936	0.0818555	0.0284481	0.175575	-2.62568	0.00089663	0.0418358
ENSMUSG00000053862	Slc51b	solute_carrier_family_51_beta_subunit	68.6381	72.7067	45.9729	23.7141	22.9953	42.3068	62.4392	29.6721	1.07335	0.000907465	0.0422029
ENSMUSG00000001227	Sema6b	sema_domain_transmembrane_domain_TM_and_cytoplasmic_domain_semaphorin_6B	1.99723	1.92594	1.88379	0.854084	0.827551	0.915573	1.93565	0.865736	1.16082	0.00091208	0.0423249
ENSMUSG00000057766	Ankrd29	ankyrin_repeat_domain_29	0	0.0695519	0.0961915	0.173289	0.260963	0.337947	0.0552478	0.257399	-2.22002	0.000913961	0.0423249
ENSMUSG00000030609	Aen	apoptosis_enhancing_nuclease	2.41756	3.06396	3.30611	2.02394	0.795595	0.884924	2.92921	1.23482	1.24621	0.000923194	0.0426621
ENSMUSG00000030653	Pde2a	phosphodiesterase_2A_cGMP_stimulated	18.4612	22.2723	28.5861	40.8632	41.9509	27.7879	23.1065	36.8673	-0.674042	0.000936756	0.0431975
ENSMUSG00000038295	Atg9b	autophagy_related_9B	0.331426	0.395694	2.65524	0.251878	0.212089	0.157305	1.12745	0.20709	2.44473	0.000943736	0.0434278
ENSMUSG00000006519	Cyba	cytochrome_b_245_alpha_polypeptide	72.5117	68.2417	81.5404	42.1539	44.5177	46.1638	74.0979	44.2785	0.742829	0.000949848	0.0435257
ENSMUSG00000045091	Aqp12	aquaporin_12	0	0	0.0374232	0.435615	0.218682	0.13387	0.0124744	0.262723	-4.3965	0.000949527	0.0435257
ENSMUSG00000050315	Synpo2	synaptopodin_2	3.30002	2.57162	4.78641	8.03369	6.11281	4.28042	3.55268	6.14231	-0.789871	0.000988323	0.0451941
ENSMUSG00000076581	Igkv8-26	immunoglobulin_kappa_variable_8_26	0	0	0	0	9.19169	0	0	3.0639	#NAME?	0.000990586	0.045203
ENSMUSG00000055320	Tead1	TEA_domain_family_member_1	0.247271	0.615282	0.520744	2.90618	2.31951	0.20001	0.461099	1.80857	-1.9717	0.000999276	0.0455045
ENSMUSG00000035373	Ccl7	chemokine_C_C_motif_ligand_7	5.98723	7.547	9.2006	2.41613	3.91079	2.81844	7.57828	3.04845	1.31379	0.00101979	0.046246
ENSMUSG00000042102	Dmgdh	dimethylglycine_dehydrogenase_precursor	0.84791	0.291488	0.218844	0.122903	0.05609	0.103001	0.452748	0.0939981	2.268	0.00101923	0.046246
ENSMUSG00000004933	Matk	megakaryocyte_associated_tyrosine_kinase	0.207633	0.322418	0.303923	0.652169	0.605417	0.531232	0.277991	0.596273	-1.10093	0.00102492	0.0463182
ENSMUSG00000024066	Xdh	xanthine_dehydrogenase	67.852	55.7106	36.6777	24.3075	24.4728	34.8087	53.4135	27.863	0.938852	0.00102562	0.0463182
ENSMUSG00000026405	C4bp	complement_component_4_binding_protein	1.88506	1.1583	1.1184	3.66822	3.93615	1.64385	1.38726	3.08274	-1.15198	0.00102862	0.0463578
ENSMUSG00000057606	Colq	collagen_like_tail_subunit_single_strand_of_homotrimer_of_asymmetric_acetylcholinesterase	0.338429	0.387816	0.444403	0.668926	0.93274	0.952447	0.390216	0.851371	-1.12552	0.00103927	0.0466455
ENSMUSG00000094433	Igkv5-43	immunoglobulin_kappa_chain_variable_5_43	146.605	53.5602	119.679	29.5964	53.9862	53.8016	106.615	45.7947	1.21915	0.00103762	0.0466455
ENSMUSG00000058914	C1qtnf3	C1q_and_tumor_necrosis_factor_related_protein_3	2.89894	3.8902	1.56482	5.6998	4.48098	7.84035	2.78465	6.00704	-1.10916	0.00104407	0.046765
ENSMUSG00000031553	Adam3	a_disintegrin_and_metallopeptidase_domain_3_cyritestin_	0.0664775	0.114265	0.0451502	0	0.0175862	0	0.0752977	0.00586208	3.68312	0.00104783	0.0468375
ENSMUSG00000095761	Ighv1-20	immunoglobulin_heavy_variable_V1_20	2.98359	5.04954	0.187059	3.44761	2.12532	145.035	2.74006	50.2028	-4.19549	0.0010554	0.0470793
ENSMUSG00000025212	Sfxn3	sideroflexin_3	7.73659	9.5026	15.2294	18.4846	16.7068	16.0281	10.8228	17.0732	-0.657652	0.0010756	0.0476974
ENSMUSG00000025534	Gusb	glucuronidase_beta	8.82482	10.2188	9.72251	5.20665	5.16778	6.87933	9.58871	5.75125	0.737461	0.00108167	0.0476974
ENSMUSG00000040703	Cyp2s1	cytochrome_P450_family_2_subfamily_s_polypeptide_1	8.98127	8.17419	11.5647	14.0539	14.6344	13.889	9.57337	14.1925	-0.568025	0.00107947	0.0476974
ENSMUSG00000042286	Stab1	stabilin_1	3.14054	3.53885	4.45662	2.18741	1.71134	2.53663	3.712	2.14513	0.791135	0.00107338	0.0476974
ENSMUSG00000059920	4930453N24Rik	RIKEN_cDNA_4930453N24_gene	1.762	1.93099	1.62791	4.91286	5.74016	1.59526	1.77363	4.08276	-1.20284	0.00107804	0.0476974
ENSMUSG00000093838	Ighv3-1	immunoglobulin_heavy_variable_3_1	8.5639	4.51418	0.581664	20.0868	6.79758	56.3869	4.55325	27.7571	-2.60789	0.00108234	0.0476974
ENSMUSG00000005360	Slc1a3	solute_carrier_family_1_glial_high_affinity_glutamate_transporter_member_3	0.156686	0.172953	0.198075	0.300008	0.351955	0.537622	0.175905	0.396528	-1.17263	0.00108658	0.0477784
ENSMUSG00000024008	Cpne5	copine_V	0.0189954	0.0497531	0.0324387	0.0829583	0.10626	0.116037	0.0337291	0.101752	-1.59299	0.00109074	0.0477784
ENSMUSG00000044156	Hepacam2	HEPACAM_family_member_2	20.1049	20.9861	16.8806	35.3614	33.9196	24.2684	19.3239	31.1831	-0.690382	0.00108907	0.0477784
ENSMUSG00000063157	Csn2	casein_beta	0	0	0	0	0.0510482	0.0401795	0	0.0304092	#NAME?	0.00109955	0.0480334
ENSMUSG00000103711	Tstd1	thiosulfate_sulfurtransferase_rhodanese_like_domain_containing_1	32.3382	36.4026	35.5101	57.6261	53.2061	45.2466	34.7503	52.0263	-0.582214	0.00110096	0.0480334
ENSMUSG00000053119	Chmp3	charged_multivesicular_body_protein_3	12.9257	14.1779	12.3327	26.9364	12.6012	32.8433	13.1455	24.127	-0.87608	0.00110504	0.0481155
ENSMUSG00000044294	Krt84	keratin_84	2.1139	1.6305	1.17238	0.676207	0.632592	0.453388	1.63892	0.587396	1.48034	0.00114392	0.0497094
ENSMUSG00000040746	Rnf167	ring_finger_protein_167	2.70081	3.1388	3.03675	4.34466	4.70394	4.4146	2.95879	4.48774	-0.600982	0.00117221	0.0508374
ENSMUSG00000024948	Map4k2	mitogen_activated_protein_kinase_kinase_kinase_kinase_2	0.795644	1.24075	1.01791	1.2204	2.30119	1.87993	1.0181	1.80051	-0.822521	0.00117752	0.0509054
ENSMUSG00000059040	Eno1b	enolase_1B_retrotransposed	35.2065	38.6873	52.9755	22.9741	23.9676	28.7236	42.2897	25.2218	0.74564	0.00117843	0.0509054
ENSMUSG00000024659	Anxa1	annexin_A1	74.1474	59.2137	85.9979	41.4692	40.8747	47.4113	73.1197	43.2517	0.757501	0.00118393	0.0510421
ENSMUSG00000073940	Hbb-bt	hemoglobin_beta_adult_t_chain	9.22013	5.13014	1.85338	1.23602	1.86136	1.08771	5.40122	1.39503	1.95299	0.00119045	0.0512222
ENSMUSG00000024334	H2-Oa	histocompatibility_2_O_region_alpha_locus	0.703684	2.02969	0.522245	2.2616	3.95981	3.43606	1.08521	3.21916	-1.56871	0.00120004	0.0515333
ENSMUSG00000036964	Trim17	tripartite_motif_containing_17	0.0293004	0.0716309	0.0424572	0.195628	0.124039	0.275276	0.0477962	0.198315	-2.05282	0.00122139	0.0523475
ENSMUSG00000026011	Ctla4	cytotoxic_T_lymphocyte_associated_protein_4	1.82797	2.73352	1.59203	0.382671	0.905563	0.932348	2.05117	0.740194	1.47048	0.00122698	0.0524841
ENSMUSG00000028957	Per3	period_circadian_clock_3	3.57333	3.02175	2.70418	3.95649	5.07983	5.69908	3.09975	4.9118	-0.664098	0.00123327	0.0526502
ENSMUSG00000028766	Alpl	alkaline_phosphatase_liver_bone_kidney	1.00753	0.968697	2.10081	0.440387	0.372772	0.684617	1.35901	0.499259	1.4447	0.00123721	0.0527154
ENSMUSG00000013523	Bcas1	breast_carcinoma_amplified_sequence_1	24.3052	14.841	10.793	31.6342	39.2348	25.5397	16.6464	32.1362	-0.948992	0.0012513	0.0532119
ENSMUSG00000016283	H2-M2	histocompatibility_2_M_region_locus_2	0.927715	0.999682	0.707498	1.6128	2.01536	2.27774	0.878298	1.96863	-1.16441	0.00125625	0.0533186
ENSMUSG00000035020	Epgn	epithelial_mitogen	0.290971	0.423658	0.148804	0.0360941	0.0543374	0.0665376	0.287811	0.052323	2.4596	0.00126191	0.053455
ENSMUSG00000040829	Zmynd15	zinc_finger_MYND_type_containing_15	0.737115	0.979399	0.664159	0.167211	0.311061	0.426191	0.793558	0.301488	1.39624	0.00126489	0.0534777
ENSMUSG00000020990	Cdkl1	cyclin_dependent_kinase_like_1_CDC2_related_kinase_	0.465843	0.345717	0.795526	1.02892	1.78425	1.40129	0.535696	1.40482	-1.3909	0.00127804	0.0538499
ENSMUSG00000064373	Sepp1	selenoprotein_P_plasma_1	95.8684	64.9947	81.9559	117.876	120.197	141.663	80.9397	126.579	-0.645118	0.00127862	0.0538499
ENSMUSG00000024978	Gpam	glycerol_3_phosphate_acyltransferase_mitochondrial	4.73224	5.61103	6.779	7.24584	8.8163	11.1175	5.70742	9.05988	-0.666652	0.00128985	0.0542185
ENSMUSG00000033508	Asprv1	aspartic_peptidase_retroviral_like_1	0.363295	0.399642	0.473754	0.995722	0.974026	1.24749	0.41223	1.07241	-1.37934	0.00129518	0.0542337
ENSMUSG00000035356	Nfkbiz	nuclear_factor_of_kappa_light_polypeptide_gene_enhancer_in_B_cells_inhibitor_zeta	24.5318	23.7307	14.8752	12.0926	11.2772	11.3566	21.0459	11.5754	0.862471	0.00129402	0.0542337
ENSMUSG00000025213	Kazald1	Kazal_type_serine_peptidase_inhibitor_domain_1	0.445051	0.725337	1.00313	2.15466	1.60495	1.3937	0.724508	1.71777	-1.24546	0.00130743	0.0546422
ENSMUSG00000076562	Igkv4-50	immunoglobulin_kappa_variable_4_50	15.6467	9.36747	13.4179	3.47835	5.97039	5.06879	12.8107	4.83918	1.40452	0.0013207	0.0549863
ENSMUSG00000100127	Gsdmcl-ps	gasdermin_C_like_pseudogene	0.797442	0.74265	0.921623	2.08157	1.95585	1.30395	0.820572	1.78046	-1.11755	0.00131873	0.0549863
ENSMUSG00000056427	Slit3	slit_homolog_3_Drosophila_	2.7319	2.74629	5.256	1.92817	1.14782	1.89724	3.57806	1.65774	1.10996	0.00132957	0.0552506
ENSMUSG00000057098	Ebf1	early_B_cell_factor_1	0.268372	0.618002	0.298595	0.626447	0.994105	1.11158	0.39499	0.910712	-1.20518	0.00134198	0.0556602
ENSMUSG00000049811	Fam161a	family_with_sequence_similarity_161_member_A	0.479288	0.566943	0.554461	0.977907	1.29266	0.90655	0.533564	1.05904	-0.989023	0.00134869	0.0558328
ENSMUSG00000095866	Ighv2-4	immunoglobulin_heavy_variable_V2_4	0.535288	0.0981834	0.348998	12.3003	0.226561	1.04031	0.32749	4.52239	-3.78756	0.00135727	0.0560816
ENSMUSG00000085881	Gm15912	predicted_gene_15912	1.36126	1.72332	1.69065	6.01333	3.01852	3.40185	1.59175	4.14457	-1.38061	0.00137648	0.056768
ENSMUSG00000037716	Ccdc33	coiled_coil_domain_containing_33	0	0	0	0.022198	0.0278598	0.0255802	0	0.0252127	#NAME?	0.001381	0.0568471
ENSMUSG00000028464	Tpm2	tropomyosin_2_beta	39.3988	29.892	50.7822	68.0509	60.8112	56.3781	40.0243	61.7467	-0.625485	0.00139806	0.0574412
ENSMUSG00000026879	Gsn	gelsolin	99.1375	72.8595	66.4278	132.83	130.222	120.845	79.4749	127.965	-0.687183	0.00140598	0.0576584
ENSMUSG00000040148	Hmx3	H6_homeobox_3	0.154284	0.18859	0.3074	0.542152	0.816469	0.699764	0.216758	0.686128	-1.66239	0.00142742	0.0584279
ENSMUSG00000026180	Cxcr2	chemokine_C_X_C_motif_receptor_2	0.0426875	0.143493	0.216495	0.0150038	0.0301163	0.0138259	0.134225	0.0196487	2.77215	0.00144038	0.0587294
ENSMUSG00000029767	Calu	calumenin	21.0026	23.7785	27.1894	16.9411	12.6144	12.0199	23.9901	13.8585	0.791672	0.00144822	0.0587294
ENSMUSG00000030935	Acsm3	acyl_CoA_synthetase_medium_chain_family_member_3	24.7222	20.9694	19.173	29.953	35.2247	34.5034	21.6215	33.227	-0.619889	0.00144453	0.0587294
ENSMUSG00000044447	Dock5	dedicator_of_cytokinesis_5	15.632	15.9391	18.7528	9.0305	9.56882	11.9718	16.7746	10.1904	0.719075	0.00144085	0.0587294
ENSMUSG00000079017	Ifi27l2a	interferon_alpha_inducible_protein_27_like_2A	52.5183	46.5879	93.7447	98.1868	167.089	82.5763	64.2836	115.951	-0.85099	0.00144742	0.0587294
ENSMUSG00000102752	Gm7694	predicted_gene_7694	2.51607	2.27068	2.60662	4.86095	4.38283	3.68213	2.46446	4.30864	-0.805962	0.00145981	0.0590898
ENSMUSG00000096580	Igkv1-132	immunoglobulin_kappa_variable_1_132	1.03499	0.189763	0	1.20017	56.1929	0	0.408251	19.131	-5.55032	0.00147416	0.0595606
ENSMUSG00000024990	Rbp4	retinol_binding_protein_4_plasma	5.9219	7.25612	8.85278	13.2772	17.9767	9.54521	7.3436	13.5997	-0.889015	0.0014796	0.0595641
ENSMUSG00000038115	Ano2	anoctamin_2	0.124233	0.129419	0.190235	0.291684	0.400411	0.356711	0.147962	0.349602	-1.24048	0.0014797	0.0595641
ENSMUSG00000006403	Adamts4	a_disintegrin_like_and_metallopeptidase_reprolysin_type_with_thrombospondin_type_1_motif_4	0.503549	0.4081	2.73611	0.284646	0.208534	0.340431	1.21592	0.27787	2.12956	0.00148973	0.059786
ENSMUSG00000022938	Fam3b	family_with_sequence_similarity_3_member_B	86.6421	87.1351	86.2935	56.1591	46.9388	55.7562	86.6902	52.9514	0.711202	0.00149068	0.059786
ENSMUSG00000030218	Mgp	matrix_Gla_protein	22.6714	17.741	44.1707	12.1573	12.8008	16.2652	28.1943	13.7411	1.03691	0.00150497	0.060165
ENSMUSG00000068874	Selenbp1	selenium_binding_protein_1	165.464	205.617	129.596	221.159	252.648	366.918	166.892	280.242	-0.747754	0.00150564	0.060165
ENSMUSG00000020916	Krt36	keratin_36	1.70406	0.822191	2.70469	0.614547	0.332226	0.610147	1.74365	0.518973	1.74838	0.00151017	0.0602358
ENSMUSG00000029074	Ttll10	tubulin_tyrosine_ligase_like_family_member_10	1.67408	1.85538	1.3984	3.37808	2.21468	3.36925	1.64262	2.98734	-0.862862	0.00153051	0.0609361
ENSMUSG00000039206	Daglb	diacylglycerol_lipase_beta	2.68842	3.65634	3.58792	1.96395	1.80324	2.03404	3.31089	1.93374	0.775822	0.00154107	0.0612448
ENSMUSG00000036743	Psma8	proteasome_prosome_macropain_subunit_alpha_type_8	0.287692	0.223175	0.216449	0.0699921	0.0234189	0.0215024	0.242439	0.0383045	2.66203	0.00156124	0.061934
ENSMUSG00000034586	Hid1	HID1_domain_containing	18.9011	17.6634	13.3652	24.0633	27.1889	26.8021	16.6432	26.0181	-0.644579	0.00157119	0.0622157
ENSMUSG00000103761	Gm37859	predicted_gene_37859	0.724169	0.537413	0.768236	1.65403	1.64231	1.27351	0.676606	1.52328	-1.1708	0.00158358	0.0625927
ENSMUSG00000042357	Gjb5	gap_junction_protein_beta_5	1.26268	1.23739	0.591466	1.83599	2.60358	3.57563	1.03051	2.67174	-1.37441	0.00159091	0.062769
ENSMUSG00000095794	Igkv6-17	immunoglobulin_kappa_variable_6_17	36.4731	49.0157	46.2246	40.9633	103.286	109.333	43.9044	84.5276	-0.945055	0.00160177	0.0630838
ENSMUSG00000095028	Sirpb1b	signal_regulatory_protein_beta_1B	0.129516	0.347715	0.422245	0.0682666	0.0979059	0.0359632	0.299825	0.0673786	2.15376	0.0016062	0.0631444
ENSMUSG00000058624	Gda	guanine_deaminase	49.9115	45.0333	22.9522	11.2231	8.45715	28.4738	39.299	16.0514	1.2918	0.00162967	0.0639519
ENSMUSG00000024131	Slc3a1	solute_carrier_family_3_member_1	6.80477	20.9181	40.3459	8.45742	9.09245	7.51287	22.6896	8.35425	1.44145	0.0016401	0.0642462
ENSMUSG00000047746	Fbxo40	F_box_protein_40	0	0	0	0.0142664	0.0429654	0.0131528	0	0.0234615	#NAME?	0.00166023	0.0649184
ENSMUSG00000071178	Serpina1b	serine_or_cysteine_preptidase_inhibitor_clade_A_member_1B	0.1069	0.122493	0.116167	0.211286	0.509088	0.428534	0.115187	0.38297	-1.73326	0.00169752	0.0662579
ENSMUSG00000028256	Odf2l	outer_dense_fiber_of_sperm_tails_2_like	0.981013	1.05681	1.11783	1.86105	1.71727	1.39792	1.05189	1.65874	-0.657112	0.00170781	0.0664222
ENSMUSG00000038020	Rapgefl1	Rap_guanine_nucleotide_exchange_factor_GEF_like_1	11.601	11.4973	9.49429	15.249	16.1177	17.6122	10.8642	16.3263	-0.587621	0.00170614	0.0664222
ENSMUSG00000032085	Tagln	transgelin	321.398	238.634	447.727	562.414	553.662	461.099	335.92	525.725	-0.646192	0.00172212	0.0667668
ENSMUSG00000052270	Fpr2	formyl_peptide_receptor_2	0.464624	0.579266	1.33298	0.313459	0.157353	0.0903048	0.79229	0.187039	2.08269	0.00172278	0.0667668
ENSMUSG00000069873	4930438A08Rik	RIKEN_cDNA_4930438A08_gene	0	0.0333143	0.0197461	0.114934	0.403843	0.0882902	0.0176868	0.202356	-3.51615	0.0017335	0.0670636
ENSMUSG00000020027	Socs2	suppressor_of_cytokine_signaling_2	0.864768	1.3748	1.51375	2.81273	2.03317	1.64893	1.2511	2.16495	-0.791128	0.00174164	0.0672594
ENSMUSG00000028354	Fmn2	formin_2	0.0436775	0.0600633	0.151892	0.27166	0.30047	0.165548	0.0852109	0.245892	-1.52892	0.00175279	0.0673918
ENSMUSG00000034641	Cd300ld	CD300_molecule_like_family_member_d	2.06811	2.06474	2.32446	1.16474	0.839531	0.495585	2.15244	0.833284	1.36909	0.00175432	0.0673918
ENSMUSG00000068587	Mgam	maltase_glucoamylase	59.1303	56.4351	45.8524	28.939	31.9277	35.0289	53.8059	31.9652	0.751262	0.00175188	0.0673918
ENSMUSG00000037926	Ssh2	slingshot_homolog_2_Drosophila_	5.10331	5.25192	3.95145	2.84382	2.79654	2.81993	4.76889	2.8201	0.75791	0.00176309	0.0676097
ENSMUSG00000068748	Ptprz1	protein_tyrosine_phosphatase_receptor_type_Z_polypeptide_1	0.32933	0.402549	0.334035	0.929647	0.633187	0.497871	0.355305	0.686902	-0.951048	0.00177966	0.0681259
ENSMUSG00000033644	Piwil2	piwi_like_RNA_mediated_gene_silencing_2	0.061011	0.251678	0.248625	0.024119	0	0.059292	0.187105	0.0278037	2.7505	0.00181349	0.0692915
ENSMUSG00000036473	Tbc1d24	TBC1_domain_family_member_24	0.336669	0.357531	0.374019	0.571891	0.601493	0.515893	0.356073	0.563092	-0.661199	0.00181645	0.0692915
ENSMUSG00000028602	Tnfrsf8	tumor_necrosis_factor_receptor_superfamily_member_8	8.8359	7.74963	0.69509	0.848042	1.81445	1.66617	5.76021	1.44289	1.99716	0.00183007	0.0696893
ENSMUSG00000045912	C2cd4c	C2_calcium_dependent_domain_containing_4C	0.185156	0.224656	0.207133	0.499445	0.547527	0.349305	0.205648	0.465426	-1.17837	0.00184727	0.0701
ENSMUSG00000051076	Vtcn1	V_set_domain_containing_T_cell_activation_inhibitor_1	0.585866	0.340588	0.310576	1.06951	1.02837	0.985993	0.412344	1.02796	-1.31786	0.00184613	0.0701
ENSMUSG00000032360	Hcrtr2	hypocretin_orexin_receptor_2	0	0	0.00602672	0.0116948	0.0528228	0.0485058	0.00200891	0.0376745	-4.22911	0.00185674	0.0702906
ENSMUSG00000034544	Rsrc1	arginine_serine_rich_coiled_coil_1	0.68707	0.629865	0.726603	0.953468	1.09399	1.30556	0.681179	1.11767	-0.714391	0.00185872	0.0702906
ENSMUSG00000047604	Frat2	frequently_rearranged_in_advanced_T_cell_lymphomas_2	5.84171	8.03298	7.67095	11.0883	11.4082	11.7431	7.18188	11.4132	-0.668273	0.00189148	0.0714057
ENSMUSG00000043461	Sptssb	serine_palmitoyltransferase_small_subunit_B	6.98714	43.5039	64.3854	15.9776	10.5388	8.39601	38.2922	11.6374	1.71828	0.00191934	0.0723325
ENSMUSG00000062585	Cnr2	cannabinoid_receptor_2_macrophage_	0.18818	0.905698	0.327204	0.93236	1.77252	1.55451	0.473694	1.4198	-1.58366	0.00193524	0.0728065
ENSMUSG00000022659	Gcsam	germinal_center_associated_signaling_and_motility	0.346222	0.641682	0.122689	0.603004	1.40194	1.63116	0.370198	1.21204	-1.71107	0.00194035	0.0728733
ENSMUSG00000019278	Dpep1	dipeptidase_1_renal_	30.9465	71.8674	121.314	148.804	140.226	129.531	74.7092	139.52	-0.901116	0.00195406	0.0731367
ENSMUSG00000067750	Khdc1a	KH_domain_containing_1A	4.39345	4.77095	0.901623	1.03363	1.17741	0.623057	3.35534	0.944696	1.82854	0.00195362	0.0731367
ENSMUSG00000031258	Xkrx	Kell_blood_group_complex_subunit_related_X_linked	0.285748	0.282912	0.161475	0.494007	0.677413	0.72202	0.243379	0.631146	-1.37477	0.00196458	0.0734049
ENSMUSG00000042498	D330045A20Rik	RIKEN_cDNA_D330045A20_gene	0.896082	0.765306	0.965477	1.59052	1.33743	2.1362	0.875622	1.68805	-0.946978	0.00197656	0.0737264
ENSMUSG00000039364	Sectm1b	secreted_and_transmembrane_1B	36.08	36.8283	21.4905	49.2744	55.054	51.7845	31.4662	52.0376	-0.725751	0.00198511	0.0739193
ENSMUSG00000051627	Hist1h1e	histone_cluster_1_H1e	0.50089	0.734696	0.70764	3.37937	1.32529	1.41171	0.647742	2.03879	-1.65422	0.00198867	0.0739257
ENSMUSG00000021703	Serinc5	serine_incorporator_5	19.5228	20.4043	23.5828	29.7413	32.1563	28.8982	21.17	30.2653	-0.515644	0.00199933	0.07407
ENSMUSG00000053338	Tarm1	T_cell_interacting_activating_receptor_on_myeloid_cells_1	0.0728991	0.227205	0.79215	0.0768364	0.0154273	0.0283296	0.364085	0.0401978	3.17909	0.00199858	0.07407
ENSMUSG00000096499	Ighv1-5	immunoglobulin_heavy_variable_V1_5	18.3256	14.7061	10.1643	8.88529	3.05018	3.32942	14.3987	5.0883	1.50068	0.00200496	0.0741529
ENSMUSG00000086425	F730016J06Rik	RIKEN_cDNA_F730016J06_gene	0.0318358	0.00486676	0.0172992	0.083904	0.146008	0.0515662	0.0180006	0.0938262	-2.38195	0.00201071	0.0742402
ENSMUSG00000096528	G430049J08Rik	RIKEN_cDNA_G430049J08_gene	0	0.0383687	0.545716	0	0	0	0.194695	0	Inf	0.00201934	0.0744329
ENSMUSG00000085776	5430402O13Rik	RIKEN_cDNA_5430402O13_gene	0	0	0	0.181277	0.0682412	0.0626777	0	0.104065	#NAME?	0.00202769	0.074615
ENSMUSG00000032013	Trim29	tripartite_motif_containing_29	0.158864	0.41265	2.37393	0.15352	0.0980829	0.21873	0.981814	0.156778	2.64673	0.00203307	0.074687
ENSMUSG00000054517	Trim65	tripartite_motif_containing_65	2.09886	1.97869	2.91179	1.00428	1.36009	1.21036	2.32978	1.19158	0.96732	0.00205498	0.0753653
ENSMUSG00000097739	Gm2539	predicted_gene_2539	0.900644	0.466259	0.287871	1.54143	1.05411	1.91535	0.551592	1.50363	-1.44678	0.00206162	0.0754823
ENSMUSG00000038067	Csf3	colony_stimulating_factor_3_granulocyte_	0.238633	0.0486158	0.835653	0.0279452	0.0280596	0.0257633	0.374301	0.027256	3.77955	0.00206961	0.0756481
ENSMUSG00000024511	Rab27b	RAB27B_member_RAS_oncogene_family	7.07887	6.09195	5.53482	10.9334	10.3215	7.92302	6.23521	9.72597	-0.641404	0.00207798	0.0757902
ENSMUSG00000027995	Tlr2	toll_like_receptor_2	8.76382	15.4415	10.5506	6.05421	5.35456	7.36942	11.5853	6.2594	0.888202	0.00208043	0.0757902
ENSMUSG00000042228	Lyn	Yamaguchi_sarcoma_viral_v_yes_1_oncogene_homolog	14.2211	14.9054	8.44921	6.11884	7.63262	6.8502	12.5252	6.86722	0.867039	0.00209187	0.0760801
ENSMUSG00000015396	Cd83	CD83_antigen	3.77641	6.97206	2.88796	6.30322	11.0095	11.1462	4.54548	9.48632	-1.06142	0.00210296	0.0762295
ENSMUSG00000047638	Nr1h4	nuclear_receptor_subfamily_1_group_H_member_4	29.6939	27.8842	20.9119	13.915	10.4712	19.2195	26.1633	14.5352	0.847994	0.00209951	0.0762295
ENSMUSG00000032788	Pdxk	pyridoxal_pyridoxine_vitamin_B6_kinase	5.20565	4.56996	6.46638	7.83534	8.04874	8.05438	5.414	7.97949	-0.559602	0.00211175	0.0763307
ENSMUSG00000036887	C1qa	complement_component_1_q_subcomponent_alpha_polypeptide	70.9349	68.4636	69.5704	36.2684	48.422	43.9397	69.6563	42.8767	0.700059	0.00211546	0.0763307
ENSMUSG00000045114	Prrt2	proline_rich_transmembrane_protein_2	0.0291446	0.133594	0.14781	0.256041	0.287898	0.344624	0.103516	0.296188	-1.51665	0.00211622	0.0763307
ENSMUSG00000025592	Dach2	dachshund_2_Drosophila_	0.00574708	0.00526957	0	0.0575659	0.0182515	0.0195534	0.00367222	0.0317903	-3.11386	0.00212725	0.0766019
ENSMUSG00000037058	Paip2	polyadenylate_binding_protein_interacting_protein_2	7.94944	8.25839	10.2808	18.1668	9.3696	14.3398	8.82954	13.9587	-0.660757	0.00213197	0.0766456
ENSMUSG00000092222	Gm20506	predicted_gene_20506	0.318083	1.108	0.138256	1.81052	2.01969	2.41098	0.521446	2.0804	-1.99627	0.00215901	0.0774903
ENSMUSG00000015852	Fcrls	Fc_receptor_like_S_scavenger_receptor	3.08139	2.16998	3.6074	1.49127	1.25999	1.21147	2.95293	1.32091	1.16061	0.00217046	0.0777737
ENSMUSG00000046908	Ltb4r1	leukotriene_B4_receptor_1	0.860081	0.689897	1.22675	0.339992	0.312889	0.104484	0.925577	0.252455	1.87433	0.00217418	0.0777796
ENSMUSG00000020902	Ntn1	netrin_1	2.89723	2.241	1.20384	4.11527	3.53971	4.69968	2.11402	4.11822	-0.96203	0.00220651	0.078807
ENSMUSG00000001670	Tat	tyrosine_aminotransferase	23.4718	21.6251	13.1842	10.5468	8.46151	12.3893	19.4271	10.4659	0.892375	0.00226453	0.0805414
ENSMUSG00000028613	Lrp8	low_density_lipoprotein_receptor_related_protein_8_apolipoprotein_e_receptor	0.616631	0.794788	1.23713	0.33335	0.443436	0.450736	0.88285	0.409174	1.10945	0.0022594	0.0805414
ENSMUSG00000033177	Tmprss7	transmembrane_serine_protease_7	0.10345	0.18105	0.26572	0.6444	0.736521	0.246766	0.183407	0.542563	-1.56474	0.00227718	0.0805414
ENSMUSG00000044461	Shisa2	shisa_family_member_2	11.8812	9.78858	9.42799	13.9444	14.9202	18.9705	10.3659	15.945	-0.621258	0.00227718	0.0805414
ENSMUSG00000044701	Il27	interleukin_27	0.403666	0.370063	0.199395	0.0773849	0.0388327	0	0.324375	0.0387392	3.0658	0.00227439	0.0805414
ENSMUSG00000068742	Cry2	cryptochrome_2_photolyase_like_	2.83322	2.82621	3.12614	4.39422	4.83093	4.13547	2.92852	4.45354	-0.60478	0.00226615	0.0805414
ENSMUSG00000015533	Itga2	integrin_alpha_2	7.83301	12.3484	23.9333	7.76059	6.29512	7.56067	14.7049	7.20546	1.02914	0.00230312	0.0813271
ENSMUSG00000040812	Agbl2	ATP_GTP_binding_protein_like_2	0.0167907	0.111593	0.0684234	0.327441	0.164366	0.171333	0.0656024	0.221047	-1.75253	0.00232178	0.0818538
ENSMUSG00000068854	Hist2h2be	histone_cluster_2_H2be	3.14608	3.15944	4.07165	4.92952	6.85597	5.89266	3.45905	5.89272	-0.768556	0.00234015	0.0823688
ENSMUSG00000022053	Ebf2	early_B_cell_factor_2	0	0.00305541	0.0144808	0.0351184	0.0387808	0.0323739	0.00584542	0.0354243	-2.59936	0.00237336	0.0834033
ENSMUSG00000019775	Rgs17	regulator_of_G_protein_signaling_17	0.771548	0.925218	1.73622	2.58381	2.23111	1.51481	1.14433	2.10991	-0.882678	0.00239208	0.0839262
ENSMUSG00000037972	Snn	stannin	1.96243	4.33189	2.90431	4.11026	6.70898	7.02647	3.06621	5.94857	-0.956085	0.00240562	0.0841314
ENSMUSG00000066512	Klk1b5	kallikrein_1_related_peptidase_b5	0.565643	0	0.263442	1.98761	1.33982	0.837676	0.276362	1.38837	-2.32876	0.00240322	0.0841314
ENSMUSG00000031489	Adrb3	adrenergic_receptor_beta_3	0.195963	0.18544	0.336613	0.533109	0.501763	0.528334	0.239339	0.521069	-1.12242	0.00241533	0.0843357
ENSMUSG00000023349	Clec4n	C_type_lectin_domain_family_4_member_n	3.85772	3.41908	5.61553	2.11588	1.80787	2.255	4.29745	2.05958	1.06113	0.00242131	0.0844099
ENSMUSG00000006456	Rbm14	RNA_binding_motif_protein_14	7.06992	7.76876	8.38264	4.09377	3.98047	5.90929	7.74044	4.66118	0.731721	0.00245247	0.08536
ENSMUSG00000019139	Isyna1	myo_inositol_1_phosphate_synthase_A1	34.3446	36.4614	34.3296	19.8988	19.308	25.8812	35.0452	21.696	0.691786	0.00247208	0.0859059
ENSMUSG00000086740	Gm17029	predicted_gene_17029	0.156687	0.0662964	0.111337	0.254121	0.4082	0.251845	0.11144	0.304722	-1.45123	0.00248405	0.0861845
ENSMUSG00000027562	Car2	carbonic_anhydrase_2	208.604	189.776	176.66	262.087	273.51	311.373	191.68	282.323	-0.55865	0.00250373	0.086612
ENSMUSG00000097083	D930019O06Rik	RIKEN_cDNA_D930019O06	0.0409155	0.0937675	0.0555781	0	0.010824	0	0.0634204	0.00360799	4.13568	0.00250429	0.086612
ENSMUSG00000094164	Ighv2-3	immunoglobulin_heavy_variable_2_3	26.6695	24.944	4.10685	5.3497	4.57093	5.98121	18.5734	5.30062	1.80901	0.00250837	0.0866162
ENSMUSG00000102049	Zbed6	zinc_finger_BED_type_containing_6	9.94477	11.4834	18.7034	8.71652	2.23328	6.06506	13.3772	5.67162	1.23794	0.00252829	0.0871663
ENSMUSG00000017723	Wfdc2	WAP_four_disulfide_core_domain_2	55.4386	24.0047	18.9546	59.8383	62.6451	78.4675	32.7993	66.9836	-1.03014	0.00255018	0.0876854
ENSMUSG00000042845	Wfdc12	WAP_four_disulfide_core_domain_12	0.338413	0.443188	3.57254	0.203849	0.204636	0	1.45138	0.136162	3.41403	0.00255137	0.0876854
ENSMUSG00000026073	Il1r2	interleukin_1_receptor_type_II	0.815191	0.967124	1.11171	0.353856	0.439831	0.310689	0.964676	0.368125	1.38985	0.00257964	0.0885175
ENSMUSG00000042097	Zfp239	zinc_finger_protein_239	0.672824	0.767054	0.820235	1.82774	1.2507	1.08562	0.753371	1.38802	-0.881597	0.00262139	0.0896686
ENSMUSG00000096632	Igkv9-124	immunoglobulin_kappa_chain_variable_9_124	18.792	79.6431	9.73379	1.48109	14.2502	6.42905	36.0563	7.38678	2.28723	0.00261854	0.0896686
ENSMUSG00000087075	A230065H16Rik	RIKEN_cDNA_A230065H16_gene	0	0	0	0.300563	0.241389	0.166282	0	0.236078	#NAME?	0.00263848	0.0901125
ENSMUSG00000014846	Tppp3	tubulin_polymerization_promoting_protein_family_member_3	5.55166	5.2524	7.8461	8.41824	10.1737	10.6579	6.21672	9.74992	-0.649238	0.00264651	0.0901818
ENSMUSG00000021379	Id4	inhibitor_of_DNA_binding_4	9.84071	9.39381	7.94707	14.4662	15.7894	13.7533	9.06053	14.6696	-0.695164	0.00264877	0.0901818
ENSMUSG00000048440	Cyp4f16	cytochrome_P450_family_4_subfamily_f_polypeptide_16	7.0109	7.79052	8.3563	9.46414	10.4952	13.3141	7.71924	11.0911	-0.522877	0.0026679	0.0906919
ENSMUSG00000048058	Ldlrad3	low_density_lipoprotein_receptor_class_A_domain_containing_3	5.19778	5.05397	3.82606	7.51061	6.75983	7.40959	4.6926	7.22668	-0.622944	0.00267216	0.0906958
ENSMUSG00000022425	Enpp2	ectonucleotide_pyrophosphatase_phosphodiesterase_2	4.25102	4.46977	2.40921	4.83467	9.11092	6.66347	3.71	6.86969	-0.888825	0.00271656	0.0920598
ENSMUSG00000028519	Dab1	disabled_1	0	0.0156479	0.0278245	0.0584821	0.076776	0.053913	0.0144908	0.063057	-2.12152	0.00272165	0.0920896
ENSMUSG00000022265	Ank	progressive_ankylosis	7.0773	8.76023	14.452	14.1764	15.3596	16.2423	10.0965	15.2594	-0.595846	0.00275781	0.0930742
ENSMUSG00000027322	Siglec1	sialic_acid_binding_Ig_like_lectin_1_sialoadhesin	0.85474	0.828347	1.2155	0.447944	0.429041	0.484167	0.966195	0.453717	1.09052	0.00276412	0.0930742
ENSMUSG00000032254	Kif23	kinesin_family_member_23	11.5805	14.339	17.1644	8.23854	7.17061	10.2439	14.3613	8.55102	0.748019	0.00277154	0.0930742
ENSMUSG00000060224	Pyroxd2	pyridine_nucleotide_disulphide_oxidoreductase_domain_2	4.73291	3.87634	3.04166	6.73683	6.39477	6.78278	3.88364	6.63812	-0.773367	0.00276296	0.0930742
ENSMUSG00000087047	1700110K17Rik	RIKEN_cDNA_1700110K17_gene	0.279593	0.284801	0.506424	1.53926	0.821987	0.754816	0.356939	1.03869	-1.54101	0.00277318	0.0930742
ENSMUSG00000106508	4933425M03Rik	RIKEN_cDNA_4933425M03_gene	0.0242728	0.088982	0.0527416	0.486029	0.385231	0.0943334	0.0553321	0.321865	-2.54027	0.0027763	0.0930742
ENSMUSG00000001763	Tspan33	tetraspanin_33	1.72306	1.40801	1.29819	2.51858	2.4062	2.61081	1.47642	2.51186	-0.766656	0.00278707	0.0932402
ENSMUSG00000019122	Ccl9	chemokine_C_C_motif_ligand_9	6.95165	10.7316	16.5999	6.33562	6.43449	4.55294	11.4277	5.77435	0.984806	0.00279405	0.0932402
ENSMUSG00000097392	D930016D06Rik	RIKEN_cDNA_D930016D06_gene	1.47131	1.9584	2.10975	1.07564	0.914065	0.954503	1.84649	0.981402	0.911867	0.0027936	0.0932402
ENSMUSG00000040726	Hesx1	homeobox_gene_expressed_in_ES_cells	0.820931	0.451554	0.356849	0.13846	0	0.159557	0.543111	0.099339	2.45082	0.00280348	0.0934122
ENSMUSG00000021509	Slc25a48	solute_carrier_family_25_member_48	0.477493	0.671885	1.81016	0.316063	0.282059	0.323759	0.986512	0.307294	1.68272	0.00281859	0.093773
ENSMUSG00000029368	Alb	albumin	0.409317	0.294824	0.460702	0.847567	1.36147	0.653518	0.388281	0.954185	-1.29717	0.00283705	0.0941007
ENSMUSG00000068699	Flnc	filamin_C_gamma	6.66674	4.3284	8.01622	15.4668	9.81101	7.35463	6.33712	10.8775	-0.779444	0.00283572	0.0941007
ENSMUSG00000028069	Gpatch4	G_patch_domain_containing_4	1.94321	1.668	2.0643	3.16862	2.68819	3.64263	1.89184	3.16648	-0.743093	0.00284158	0.094108
ENSMUSG00000029657	Hsph1	heat_shock_105kDa_110kDa_protein_1	3.77192	4.53846	6.05118	2.32065	2.05924	3.71415	4.78719	2.69801	0.827283	0.00288078	0.0949744
ENSMUSG00000032584	Mst1r	macrophage_stimulating_1_receptor_c_met_related_tyrosine_kinase_	12.8384	12.5849	13.1681	7.46642	6.58503	9.72923	12.8638	7.92689	0.698488	0.00287972	0.0949744
ENSMUSG00000080712	Hist3h2bb-ps	histone_cluster_3_H2bb_pseudogene	0.0805963	0.0739015	0	0.59458	0.51167	0.469802	0.0514993	0.525351	-3.35066	0.00287669	0.0949744
ENSMUSG00000000982	Ccl3	chemokine_C_C_motif_ligand_3	1.61409	1.34518	2.87035	0.67033	0.465889	0.713054	1.94321	0.616424	1.65645	0.00289938	0.0954438
ENSMUSG00000027870	Hao2	hydroxyacid_oxidase_2	102.764	124.868	107.385	163.846	137.033	189.809	111.672	163.563	-0.550572	0.00290965	0.0956377
ENSMUSG00000030413	Pglyrp1	peptidoglycan_recognition_protein_1	113	78.1256	64.219	48.1075	47.2615	49.1934	85.1148	48.1875	0.820752	0.00291955	0.0958191
ENSMUSG00000035673	Sbno2	strawberry_notch_homolog_2_Drosophila_	26.9811	29.407	28.0883	15.6603	15.6378	21.122	28.1588	17.4734	0.688428	0.00293031	0.0958843
ENSMUSG00000108596	Itgam	integrin_alpha_M	0.0496723	0.0130102	0.0385573	0.94253	0	0.193098	0.0337466	0.378543	-3.48764	0.00292638	0.0958843
ENSMUSG00000093553	Gm20633	predicted_gene_20633	0.569078	0.461034	0.560912	1.50675	0.826388	1.19616	0.530342	1.17643	-1.14943	0.00295134	0.0963553
ENSMUSG00000107838	RP24-470M22.10	-	0.84034	0.469745	1.02459	1.87975	2.01734	1.41426	0.778226	1.77045	-1.18585	0.00295352	0.0963553
ENSMUSG00000028702	Rad54l	RAD54_like_S._cerevisiae_	1.66477	2.13239	2.56123	0.887607	0.887047	1.52076	2.11946	1.09847	0.948204	0.00298452	0.0972216
ENSMUSG00000041202	Pla2g2d	phospholipase_A2_group_IID	1.0204	1.56275	0.352241	1.41737	3.4685	3.41838	0.978465	2.76808	-1.50029	0.00299779	0.0973635
ENSMUSG00000079419	Ms4a6c	membrane_spanning_4_domains_subfamily_A_member_6C	8.55415	9.57636	7.52122	3.86953	5.13414	4.8403	8.55057	4.61465	0.889799	0.0029943	0.0973635
ENSMUSG00000086150	Bach2os	BTB_and_CNC_homology_2_opposite_strand	0.217667	0.119729	0.141924	0	0.0614224	0	0.159774	0.0204741	2.96415	0.00300548	0.0974686
ENSMUSG00000000628	Hk2	hexokinase_2	83.511	69.411	51.1539	29.4928	31.7603	51.4326	68.0253	37.5619	0.856801	0.00302677	0.0980136
ENSMUSG00000003657	Calb2	calbindin_2	3.24888	4.61168	6.06476	8.34123	7.76417	8.45373	4.64177	8.18638	-0.818549	0.00305732	0.0988565
ENSMUSG00000078923	Ube2v1	ubiquitin_conjugating_enzyme_E2_variant_1	1.16387	2.32123	8.88739	1.85996	0.82555	0.752067	4.12417	1.14586	1.84767	0.0030649	0.0989549
ENSMUSG00000093661	Eif4e3	eukaryotic_translation_initiation_factor_4E_member_3	5.31836	8.69952	9.81081	4.05173	3.51593	4.80669	7.9429	4.12478	0.945347	0.00307165	0.0990267
ENSMUSG00000041754	Trem3	triggering_receptor_expressed_on_myeloid_cells_3	0.113075	0.483761	0.286736	0	0.0398875	0.0366233	0.294524	0.0255036	3.52961	0.00309043	0.0991933
ENSMUSG00000062638	Btnl1	butyrophilin_like_1	9.24089	22.9783	19.9754	30.8374	28.5942	26.7466	17.3982	28.7261	-0.723426	0.00308869	0.0991933
ENSMUSG00000076518	Igkv2-112	immunoglobulin_kappa_variable_2_112	0.279628	3.53726	0.607709	10.552	9.82439	1.84778	1.47486	7.40807	-2.32852	0.00308626	0.0991933
ENSMUSG00000032058	Ppp2r1b	protein_phosphatase_2_regulatory_subunit_A_beta	3.07567	3.47164	3.83084	2.0805	1.95223	2.1725	3.45938	2.06841	0.741992	0.00310139	0.0993991
ENSMUSG00000031430	Vsig1	V_set_and_immunoglobulin_domain_containing_1	5.82893	7.19689	8.4826	3.25585	4.35038	4.32231	7.16947	3.97618	0.850484	0.00312531	0.0998728
ENSMUSG00000033268	Duox1	dual_oxidase_1	0.633103	0.678209	0.432907	0.247463	0.225858	0.221228	0.581406	0.231516	1.32843	0.00312269	0.0998728
ENSMUSG00000040760	Appl1	adaptor_protein_phosphotyrosine_interaction_PH_domain_and_leucine_zipper_containing_1	9.86851	11.4741	12.4889	6.33905	5.72511	8.67089	11.2772	6.91169	0.706296	0.0031531	0.100614
ENSMUSG00000002289	Angptl4	angiopoietin_like_4	0.53185	0.50075	1.69489	0.310638	0.304261	0.293366	0.909164	0.302755	1.58639	0.00321364	0.102041
ENSMUSG00000034923	Ly6g6f	lymphocyte_antigen_6_complex_locus_G6F	0	0.12041	0.392534	0.796154	0.868814	0.542513	0.170981	0.735827	-2.10553	0.00320774	0.102041
ENSMUSG00000059854	Hydin	HYDIN_axonemal_central_pair_apparatus_protein	0.175666	0.161041	0.0877121	0.00250184	0.0150749	0.0715179	0.141473	0.0296982	2.25208	0.00321649	0.102041
ENSMUSG00000061808	Ttr	transthyretin	11.8025	5.66353	5.64486	14.3859	16.1994	14.6664	7.70364	15.0839	-0.969399	0.00320986	0.102041
ENSMUSG00000042942	Greb1l	growth_regulation_by_estrogen_in_breast_cancer_like	0.159981	0.230057	0.429528	0.512556	0.494663	0.667639	0.273188	0.558286	-1.03111	0.00324879	0.102916
ENSMUSG00000017754	Pltp	phospholipid_transfer_protein	7.65664	9.01479	7.67832	4.76767	4.72694	4.9425	8.11658	4.81237	0.754125	0.00325522	0.10297
ENSMUSG00000097583	6430590A07Rik	RIKEN_cDNA_6430590A07_gene	0.0723115	0.117854	0.200832	0.0338801	0	0.0390423	0.130332	0.0243075	2.42272	0.00329785	0.104168
ENSMUSG00000035493	Tgfbi	transforming_growth_factor_beta_induced	41.9579	53.2013	72.0369	33.7888	32.2789	35.5284	55.732	33.8654	0.718695	0.00331293	0.104343
ENSMUSG00000063524	Eno1	enolase_1_alpha_non_neuron	24.3918	25.1392	34.5648	16.9127	16.6518	18.8336	28.0319	17.466	0.682519	0.00331101	0.104343
ENSMUSG00000105541	Gm43136	predicted_gene_43136	0.883674	0.918108	0.576177	2.73247	2.55623	1.37406	0.792653	2.22092	-1.4864	0.00332046	0.10443
ENSMUSG00000108311	RP23-32A8.8	-	0	0	0	0.0670841	0.0673429	0.0618475	0	0.0654248	#NAME?	0.00332808	0.104519
ENSMUSG00000058145	Adamts17	a_disintegrin_like_and_metallopeptidase_reprolysin_type_with_thrombospondin_type_1_motif_17	0.0757895	0.198959	0.306983	0.0689986	0.0291672	0.0669597	0.193911	0.0550419	1.81679	0.00334994	0.105055
ENSMUSG00000032038	St3gal4	ST3_beta_galactoside_alpha_2_3_sialyltransferase_4	175.738	200.803	124.578	236.434	282.63	261.884	167.039	260.316	-0.640076	0.00340463	0.106535
ENSMUSG00000069270	Hist1h2ac	histone_cluster_1_H2ac	0.629721	0.432946	0.342155	1.24463	1.58275	1.6829	0.468274	1.50343	-1.68283	0.00340691	0.106535
ENSMUSG00000033200	Tpsg1	tryptase_gamma_1	12.6851	9.05728	10.0378	21.1187	22.5345	10.7987	10.5934	18.1506	-0.776852	0.00341279	0.106567
ENSMUSG00000028701	Lurap1	leucine_rich_adaptor_protein_1	0.404816	0.4542	0.728839	1.20381	1.01034	0.863184	0.529285	1.02578	-0.954603	0.00343406	0.107078
ENSMUSG00000036083	Slc17a3	solute_carrier_family_17_sodium_phosphate_member_3	0	0	0	0.0312096	0.0234975	0.0359649	0	0.030224	#NAME?	0.00346779	0.107976
ENSMUSG00000048636	A730049H05Rik	RIKEN_cDNA_A730049H05_gene	0.0633196	0.00829652	0.344055	0	0	0.0175778	0.138557	0.00585926	4.56362	0.00347793	0.108137
ENSMUSG00000033308	Dpyd	dihydropyrimidine_dehydrogenase	0.614027	0.769756	1.76469	1.8288	1.70684	2.26475	1.04949	1.93346	-0.881497	0.00350582	0.10885
ENSMUSG00000027333	Smox	spermine_oxidase	3.39191	3.09018	5.00485	2.08321	1.98442	2.54295	3.82898	2.20353	0.797146	0.00352883	0.109409
ENSMUSG00000018339	Gpx3	glutathione_peroxidase_3	28.4476	26.0936	47.9088	22.0461	17.0012	20.2785	34.15	19.7752	0.788191	0.00359501	0.111268
ENSMUSG00000043020	Wdr63	WD_repeat_domain_63	0.121608	0.120781	0.0660803	0.448699	0.386119	0.167435	0.102823	0.334085	-1.70005	0.00359897	0.111268
ENSMUSG00000031930	Wwp2	WW_domain_containing_E3_ubiquitin_protein_ligase_2	26.7608	28.0156	28.3113	37.817	41.7928	37.1268	27.6959	38.9122	-0.49055	0.00366132	0.113034
ENSMUSG00000055408	Hottip	Hoxa_distal_transcript_antisense_RNA	5.26991	6.41946	6.3546	8.11746	8.07315	9.95469	6.01465	8.7151	-0.535035	0.00366646	0.113034
ENSMUSG00000046841	Ckap4	cytoskeleton_associated_protein_4	19.0558	18.4397	15.1922	10.4089	10.9887	11.2712	17.5626	10.8896	0.689552	0.00369039	0.113612
ENSMUSG00000030798	Cd37	CD37_antigen	1.43808	3.37134	0.960351	2.36655	5.64641	5.25432	1.92325	4.42243	-1.20129	0.00374847	0.115238
ENSMUSG00000095620	2010005H15Rik	RIKEN_cDNA_2010005H15_gene	0	0.0626199	0.222697	0.504065	0.3976	0.365131	0.0951057	0.422265	-2.15055	0.00376907	0.115708
ENSMUSG00000024810	Il33	interleukin_33	1.1049	1.96047	4.34588	0.811571	1.00339	1.12229	2.47042	0.979084	1.33525	0.00377746	0.115803
ENSMUSG00000104213	Ighd	immunoglobulin_heavy_constant_delta	4.27912	17.4449	3.00016	11.745	31.576	26.5042	8.24138	23.2751	-1.49783	0.00379923	0.116308
ENSMUSG00000040938	Slc16a11	solute_carrier_family_16_monocarboxylic_acid_transporters_member_11	0.0592298	0.0620543	0.0735619	0.151634	0.214921	0.123347	0.0649487	0.163301	-1.33016	0.00380509	0.116324
ENSMUSG00000037110	Ralgapa2	Ral_GTPase_activating_protein_alpha_subunit_2_catalytic_	9.68759	9.87761	7.52478	5.80951	5.01782	5.73243	9.02999	5.51992	0.710077	0.003823	0.116708
ENSMUSG00000013483	Card14	caspase_recruitment_domain_family_member_14	7.89738	6.02729	4.49866	2.52031	2.70013	4.61472	6.14111	3.27839	0.905513	0.00383088	0.116786
ENSMUSG00000021185	9030617O03Rik	RIKEN_cDNA_9030617O03_gene	4.14803	3.25628	3.33776	1.84435	1.95847	2.3543	3.58069	2.05237	0.802946	0.00385441	0.117339
ENSMUSG00000012519	Mlkl	mixed_lineage_kinase_domain_like	15.308	13.4825	14.3202	6.76129	7.80564	11.2136	14.3702	8.5935	0.741768	0.00387234	0.117721
ENSMUSG00000042451	Mybph	myosin_binding_protein_H	0.0382821	0.0584988	0.263492	0.0134491	0.0135041	0	0.120091	0.00898441	3.74056	0.00388422	0.117918
ENSMUSG00000002984	Tomm40	translocase_of_outer_mitochondrial_membrane_40_homolog_yeast_	8.70442	9.40934	12.5936	5.37213	6.16681	7.43209	10.2358	6.32368	0.694787	0.00392852	0.119098
ENSMUSG00000051098	Mblac2	metallo_beta_lactamase_domain_containing_2	1.52532	1.52223	1.54221	2.29998	2.48276	3.28376	1.52992	2.68883	-0.813524	0.00396248	0.119961
ENSMUSG00000097045	Gm26641	predicted_gene_26641	0	0.108028	0.0853595	0.414021	0.540358	0.228992	0.0644624	0.394457	-2.61334	0.00397492	0.120171
ENSMUSG00000085315	A430018G15Rik	RIKEN_cDNA_A430018G15_gene	0.445108	0.549987	0.399594	0.795652	1.29036	1.12847	0.464896	1.07149	-1.20464	0.00398321	0.120203
ENSMUSG00000107486	Trbv4	T_cell_receptor_beta_variable_10	0.285996	0	0.207209	0.90446	0.605411	1.2971	0.164401	0.935656	-2.50876	0.00398695	0.120203
ENSMUSG00000030428	Ttyh1	tweety_homolog_1_Drosophila_	0.404286	0.391803	0.564879	0.263017	0.173595	0.197576	0.453656	0.211396	1.10165	0.00401188	0.120596
ENSMUSG00000031548	Sfrp1	secreted_frizzled_related_protein_1	9.20389	10.4173	27.641	7.70597	6.84761	8.59501	15.7541	7.7162	1.02976	0.00401025	0.120596
ENSMUSG00000031725	Ces1f	carboxylesterase_1F	8.19022	10.0055	13.0312	6.36333	5.46901	6.92184	10.409	6.25139	0.735583	0.00401829	0.120596
ENSMUSG00000062070	Pgk1	phosphoglycerate_kinase_1	153.527	162.269	157.541	90.1261	97.5006	113.223	157.779	100.283	0.653828	0.00402207	0.120596
ENSMUSG00000045193	Cirbp	cold_inducible_RNA_binding_protein	6.38152	6.3582	5.97344	11.5795	10.2537	7.09656	6.23772	9.64325	-0.6285	0.00406649	0.121761
ENSMUSG00000028116	Myoz2	myozenin_2	0.0343983	0	0	0.208495	0.0728076	0.0417844	0.0114661	0.107696	-3.23151	0.00410207	0.122323
ENSMUSG00000028134	Ptbp2	polypyrimidine_tract_binding_protein_2	1.09074	1.59542	1.53242	2.49938	2.04809	1.91228	1.40619	2.15325	-0.61472	0.00409797	0.122323
ENSMUSG00000029084	Cd38	CD38_antigen	151.98	175.345	86.1216	76.0244	69.7528	84.0524	137.815	76.6099	0.847134	0.00409129	0.122323
ENSMUSG00000068196	Col8a1	collagen_type_VIII_alpha_1	3.86551	5.39956	4.40803	7.44619	4.681	10.6	4.5577	7.57574	-0.73308	0.00410786	0.122329
ENSMUSG00000035498	Cdcp1	CUB_domain_containing_protein_1	15.5487	19.3481	16.0915	11.2349	10.2393	10.6571	16.9961	10.7105	0.666179	0.00411614	0.122409
ENSMUSG00000031075	Ano1	anoctamin_1_calcium_activated_chloride_channel	13.5564	16.6546	12.6328	27.6084	18.3307	19.2327	14.2813	21.7239	-0.605162	0.00413177	0.122707
ENSMUSG00000025498	Irf7	interferon_regulatory_factor_7	9.33608	7.08238	15.2251	16.4051	17.7051	14.3698	10.5479	16.16	-0.615477	0.00415485	0.123225
ENSMUSG00000071604	Fam189a2	family_with_sequence_similarity_189_member_A2	4.3248	5.94707	11.5899	10.2967	12.3302	14.0388	7.28725	12.2219	-0.746019	0.00417026	0.123514
ENSMUSG00000001663	Gstt1	glutathione_S_transferase_theta_1	9.65785	7.84138	9.12084	13.0808	13.6426	13.9131	8.87336	13.5455	-0.610262	0.00425417	0.125759
ENSMUSG00000094140	Olfr1512	olfactory_receptor_1512	0.397735	0.0729236	0.302564	0	0	0.038645	0.257741	0.0128817	4.32253	0.00425757	0.125759
ENSMUSG00000021879	Dnah12	dynein_axonemal_heavy_chain_12	0.0596034	0.0121421	0.0071969	0	0.00350404	0	0.0263142	0.00116801	4.49371	0.00427848	0.126206
ENSMUSG00000046668	Cxxc5	CXXC_finger_5	1.91376	3.1005	5.32488	7.33929	8.50323	4.29699	3.44638	6.71317	-0.961913	0.00429054	0.126271
ENSMUSG00000051107	Gm15440	predicted_gene_15440	0.213054	0.0558035	0.463063	0.609609	0.805294	1.0057	0.243974	0.806867	-1.72561	0.00429223	0.126271
ENSMUSG00000107655	RP24-358M18.2	-	0.512212	0.621485	0.47478	0.889345	1.21174	1.34698	0.536159	1.14935	-1.10009	0.00431165	0.126672
ENSMUSG00000078816	Prkcg	protein_kinase_C_gamma	0.348763	0.433909	0.388034	1.18174	0.896401	0.516484	0.390235	0.864875	-1.14815	0.00435105	0.127658
ENSMUSG00000018012	Rac3	RAS_related_C3_botulinum_substrate_3	3.68224	3.27017	4.17669	1.4799	1.6806	2.12478	3.7097	1.76176	1.07429	0.00436488	0.127892
ENSMUSG00000100711	Gm29461	predicted_gene_29461	0	0	0	0	0.0949519	0.0697561	0	0.0549027	#NAME?	0.00438126	0.1282
ENSMUSG00000039701	Usp53	ubiquitin_specific_peptidase_53	6.69726	6.54674	6.03336	9.19177	8.63282	9.31717	6.42579	9.04725	-0.493607	0.00443053	0.129468
ENSMUSG00000038550	Ciart	circadian_associated_repressor_of_transcription	1.29226	1.38753	1.20235	1.86612	2.10769	3.06231	1.29405	2.34537	-0.857927	0.00445903	0.130127
ENSMUSG00000085295	4930430E12Rik	RIKEN_cDNA_4930430E12_gene	0.0841289	0.0771394	0.182858	0	0	0	0.114709	0	Inf	0.00447128	0.130311
ENSMUSG00000046324	Ermp1	endoplasmic_reticulum_metallopeptidase_1	11.1519	9.72799	9.33098	5.55307	6.66616	6.80976	10.0703	6.343	0.66687	0.0045005	0.13064
ENSMUSG00000076710	Ighv1-49	immunoglobulin_heavy_variable_1_49	0.348515	0.58579	1.38878	1.22468	0.18441	16.8795	0.774362	6.09619	-2.97683	0.00449932	0.13064
ENSMUSG00000091562	Gm9581	predicted_gene_9581	2.25845	2.35765	2.99344	0.990848	1.31254	1.40827	2.53651	1.23722	1.03574	0.00449413	0.13064
ENSMUSG00000027200	Sema6d	sema_domain_transmembrane_domain_TM_and_cytoplasmic_domain_semaphorin_6D	4.84742	2.71656	2.75754	2.48224	1.28615	1.61189	3.44051	1.79343	0.9399	0.00452965	0.131312
ENSMUSG00000066515	Klk1b3	kallikrein_1_related_peptidase_b3	0.210743	0.193197	0	0.888544	0.892056	0.327673	0.134647	0.702758	-2.38385	0.00454585	0.131607
ENSMUSG00000031765	Mt1	metallothionein_1	151.394	87.8403	152.385	68.8263	68.5844	92.7162	130.54	76.709	0.767022	0.00456579	0.132009
ENSMUSG00000073722	4931408C20Rik	RIKEN_cDNA_4931408C20_gene	0	0	0	0.0823188	0.0367283	0.00843066	0	0.0424926	#NAME?	0.00458371	0.132178
ENSMUSG00000076867	Trdv4	T_cell_receptor_delta_variable_4	0.506289	1.23773	0.550223	0	0	0.246052	0.764748	0.0820174	3.22098	0.00457817	0.132178
ENSMUSG00000019823	Mical1	microtubule_associated_monooxygenase_calponin_and_LIM_domain_containing_1	3.14327	3.66064	3.38766	5.12093	5.18438	4.27382	3.39719	4.85971	-0.516529	0.00468853	0.134079
ENSMUSG00000024395	Lims2	LIM_and_senescent_cell_antigen_like_domains_2	6.6588	6.42996	11.8917	12.9393	13.2724	13.5036	8.32683	13.2384	-0.668893	0.00467999	0.134079
ENSMUSG00000025270	Alas2	aminolevulinic_acid_synthase_2_erythroid	0.926122	0.612578	0.267536	0.098863	0.248135	0.193682	0.602079	0.180226	1.74014	0.0046567	0.134079
ENSMUSG00000026880	Stom	stomatin	97.9722	57.0838	36.0214	32.4608	30.5618	35.4516	63.6925	32.8247	0.956339	0.0046844	0.134079
ENSMUSG00000028641	P3h1	prolyl_3_hydroxylase_1	0.520279	0.562571	1.11631	0.35158	0.321203	0.317642	0.733055	0.330142	1.15084	0.00468674	0.134079
ENSMUSG00000046317	BC107364	cDNA_sequence_BC107364	0.0969769	0.20746	0.105392	0.40893	0.581617	0.439827	0.13661	0.476791	-1.8033	0.00469259	0.134079
ENSMUSG00000100291	2310069B03Rik	RIKEN_cDNA_2310069B03_gene	1.14431	0.710634	0.521492	0.389127	0.221377	0.227197	0.792146	0.279234	1.50429	0.00467423	0.134079
ENSMUSG00000045930	Clec14a	C_type_lectin_domain_family_14_member_a	4.11896	5.13054	4.50312	6.46528	6.42969	7.42844	4.58421	6.77447	-0.563435	0.0047032	0.134207
ENSMUSG00000001349	Cnn1	calponin_1	114.109	77.0206	201.227	253.341	206.87	177.617	130.786	212.61	-0.701003	0.0047121	0.134286
ENSMUSG00000004371	Il11	interleukin_11	0.372143	0.150113	1.94119	0.188299	0.141784	0.130197	0.821149	0.153427	2.42009	0.00480282	0.135712
ENSMUSG00000030699	Tbx6	T_box_6	0.213624	0.271161	0.37502	0.744897	0.6087	0.622837	0.286602	0.658811	-1.20082	0.00480668	0.135712
ENSMUSG00000040584	Abcb1a	ATP_binding_cassette_sub_family_B_MDR_TAP_member_1A	49.3624	58.6572	57.4842	72.8724	66.3141	97.1823	55.1679	78.7896	-0.514176	0.00479606	0.135712
ENSMUSG00000046804	Phgr1	proline_histidine_glycine_rich_1	89.8129	80.6918	86.0307	120.644	129.886	109.585	85.5118	120.038	-0.4893	0.00479558	0.135712
ENSMUSG00000086870	Gm15288	predicted_gene_15288	0	0	0	0.120995	0.364359	0.223049	0	0.236134	#NAME?	0.0048111	0.135712
ENSMUSG00000096672	Ighv1-63	immunoglobulin_heavy_variable_V1_63	5.87089	93.9416	12.0641	12.4904	2.48539	6.328	37.2922	7.10125	2.39273	0.00478021	0.135712
ENSMUSG00000097604	Gm17322	predicted_gene_17322	0.224556	0.285038	0.150176	0.345979	0.438759	1.44372	0.219923	0.742821	-1.75601	0.00481804	0.135712
ENSMUSG00000101031	Ms4a12	membrane_spanning_4_domains_subfamily_A_member_12	46.4551	43.845	22.5689	12.2678	11.6655	28.4585	37.623	17.4639	1.10723	0.00481016	0.135712
ENSMUSG00000102951	Gm37216	predicted_gene_37216	0.0215408	0.0888846	0.0351206	0	0	0	0.0485153	0	Inf	0.00481702	0.135712
ENSMUSG00000028758	Kif17	kinesin_family_member_17	0.0638055	0.0350957	0.117878	0.0134554	0.0135041	0.012399	0.0722598	0.0131195	2.46148	0.00485906	0.136692
ENSMUSG00000029797	Sspo	SCO_spondin	0.229284	0.130398	0.196107	0.322275	0.429151	0.334246	0.185263	0.361891	-0.965977	0.00486743	0.136751
ENSMUSG00000003476	Crhr2	corticotropin_releasing_hormone_receptor_2	0.0102181	0.0421632	0.0388728	0	0	0.00496503	0.030418	0.00165501	4.20001	0.00492644	0.138054
ENSMUSG00000021365	Nedd9	neural_precursor_cell_expressed_developmentally_down_regulated_gene_9	13.6525	11.1308	25.6552	26.4456	26.163	24.875	16.8128	25.8278	-0.619363	0.00492054	0.138054
ENSMUSG00000029811	Aoc1	amine_oxidase_copper_containing_1	15.3518	10.5565	14.4482	30.6037	14.7823	19.5377	13.4521	21.6412	-0.685947	0.00496202	0.138695
ENSMUSG00000043635	Adamts3	a_disintegrin_like_and_metallopeptidase_reprolysin_type_with_thrombospondin_type_1_motif_3	0.229775	0.229231	0.492064	0.0783663	0.0858253	0.157631	0.317023	0.107274	1.56329	0.00495634	0.138695
ENSMUSG00000031805	Jak3	Janus_kinase_3	3.83895	4.65445	4.18231	1.56232	2.40334	3.18729	4.22524	2.38432	0.825456	0.00498059	0.139037
ENSMUSG00000021876	Rnase4	ribonuclease_RNase_A_family_4	43.9053	51.4867	58.2393	94.9024	81.6694	53.5237	51.2104	76.6985	-0.582761	0.00500364	0.139434
ENSMUSG00000034361	Cpne2	copine_II	11.1132	13.3523	13.6527	8.64963	7.14062	8.47056	12.7061	8.08694	0.651853	0.00501397	0.139434
ENSMUSG00000050271	D8Ertd82e	DNA_segment_Chr_8_ERATO_Doi_82_expressed	2.90795	2.5017	3.91498	1.88745	1.7675	1.95307	3.10821	1.86934	0.733557	0.00501248	0.139434
ENSMUSG00000021831	Ero1l	ERO1_like_S._cerevisiae_	28.6711	28.4633	20.2614	15.5104	16.4882	14.9923	25.7986	15.6636	0.719872	0.00503328	0.139793
ENSMUSG00000074264	Amy1	amylase_1_salivary	0.122778	0.173164	0.174485	0.507772	0.309867	0.312078	0.156809	0.376572	-1.26392	0.00506517	0.140501
ENSMUSG00000042675	Ypel3	yippee_like_3_Drosophila_	4.09022	2.9079	2.82608	6.68767	5.08315	4.27461	3.27473	5.34848	-0.707752	0.00513833	0.141989
ENSMUSG00000073197	5730507C01Rik	RIKEN_cDNA_5730507C01_gene	0.380929	0.673484	0.502673	0.22946	0	0.0793371	0.519029	0.102932	2.33412	0.00513302	0.141989
ENSMUSG00000092345	Gm20503	predicted_gene_20503	6.13831	3.10561	4.24786	2.41129	0.949956	2.02603	4.49726	1.79576	1.32445	0.00512789	0.141989
ENSMUSG00000097649	Gm10561	predicted_gene_10561	0.578486	0.371233	0.46102	1.07736	1.67346	0.693392	0.470246	1.14807	-1.28772	0.00515702	0.142326
ENSMUSG00000037263	Aldh3b3	aldehyde_dehydrogenase_3_family_member_B3	0.00926756	0	0	0.0342008	0.0147136	0.0495484	0.00308919	0.0328209	-3.40932	0.00517623	0.142676
ENSMUSG00000052565	Hist1h1d	histone_cluster_1_H1d	1.30931	1.33882	0.328359	3.60988	3.67745	1.664	0.992162	2.98378	-1.58849	0.00522732	0.143903
ENSMUSG00000081755	Mup-ps23	major_urinary_protein_pseudogene_23	1.60572	0.545191	2.39129	0.250767	0.314727	0.520167	1.51406	0.361887	2.06482	0.00524983	0.144341
ENSMUSG00000024529	Lox	lysyl_oxidase	0.653258	0.838416	4.22128	0.704539	0.499911	0.566497	1.90432	0.590316	1.68972	0.0052888	0.145047
ENSMUSG00000030543	Mesp2	mesoderm_posterior_2	0.154191	0.0353365	0	0.365711	0.224366	0.355871	0.0631758	0.315316	-2.31936	0.00528367	0.145047
ENSMUSG00000075517	Cyp2d37-ps	cytochrome_P450_family_2_subfamily_d_polypeptide_37_pseudogene	5.7153	2.79439	1.93231	11.7151	12.299	4.25836	3.48067	9.42415	-1.437	0.00531882	0.145688
ENSMUSG00000035021	Baz1a	bromodomain_adjacent_to_zinc_finger_domain_1A	4.72024	5.85528	6.0674	2.89615	3.67646	3.97093	5.54764	3.51451	0.658549	0.0053277	0.145748
ENSMUSG00000038526	Car14	carbonic_anhydrase_14	0.0954398	0.0291702	0.0576231	0.357742	0.202021	0.123677	0.0607444	0.227814	-1.90703	0.00536497	0.146584
ENSMUSG00000020263	Appl2	adaptor_protein_phosphotyrosine_interaction_PH_domain_and_leucine_zipper_containing_2	17.1889	18.1594	16.7604	26.8374	24.8083	21.8365	17.3696	24.4941	-0.49587	0.00539063	0.147102
ENSMUSG00000020019	Ntn4	netrin_4	1.24949	1.25919	2.69646	3.50312	3.09494	2.67838	1.73504	3.09214	-0.833635	0.0054196	0.14734
ENSMUSG00000024663	Rab3il1	RAB3A_interacting_protein_rabin3_like_1	1.34933	1.28132	1.48213	0.764747	0.716584	0.667421	1.37093	0.716251	0.936614	0.00541487	0.14734
ENSMUSG00000025004	Cyp2c40	cytochrome_P450_family_2_subfamily_c_polypeptide_40	0	0.0206412	0.0734071	0.178019	0.333612	0.0437653	0.0313495	0.185132	-2.56204	0.00541406	0.14734
ENSMUSG00000024989	Cep55	centrosomal_protein_55	4.92533	8.12072	11.6371	4.46886	4.6551	3.69123	8.22771	4.27173	0.945671	0.00546448	0.148281
ENSMUSG00000045316	Fahd1	fumarylacetoacetate_hydrolase_domain_containing_1	25.7501	21.995	28.7938	34.8647	36.8062	35.17	25.513	35.6137	-0.481198	0.00547456	0.148281
ENSMUSG00000083282	Ctsf	cathepsin_F	3.77515	3.5304	5.69	7.03938	7.22782	6.96901	4.33185	7.07874	-0.70851	0.00546908	0.148281
ENSMUSG00000094478	Igkv3-3	immunoglobulin_kappa_variable_3_3	0	0.669767	0.453666	1.65027	3.42408	0.710022	0.374478	1.92812	-2.36424	0.00549476	0.148644
ENSMUSG00000089647	Gm2245	predicted_gene_2245	0.133171	0.0508745	0.0241211	0	0	0.0107831	0.0693889	0.00359435	4.2709	0.00551295	0.148952
ENSMUSG00000062743	Zfp677	zinc_finger_protein_677	0.821701	0.652008	0.547789	1.53589	1.28619	1.05358	0.673833	1.29189	-0.939018	0.00557117	0.150339
ENSMUSG00000023031	Cela1	chymotrypsin_like_elastase_family_member_1	134.072	71.2794	62.902	150.037	151.78	149.346	89.4179	150.388	-0.75005	0.0056115	0.150498
ENSMUSG00000024331	Dsc2	desmocollin_2	32.022	40.5339	45.6597	26.5664	23.3662	25.1736	39.4052	25.0354	0.654417	0.00559369	0.150498
ENSMUSG00000024399	Ltb	lymphotoxin_B	0.946891	1.89394	1.18104	1.75817	3.72384	2.58294	1.34062	2.68832	-1.0038	0.00560727	0.150498
ENSMUSG00000047281	Sfn	stratifin	87.2446	88.7752	119.6	49.6584	51.1576	80.2964	98.5399	60.3708	0.706857	0.0055944	0.150498
ENSMUSG00000074925	Ptar1	protein_prenyltransferase_alpha_subunit_repeat_containing_1	2.37799	3.11189	3.05768	1.35865	1.38324	1.41133	2.84919	1.3844	1.04129	0.00560558	0.150498
ENSMUSG00000085419	Gm11734	predicted_gene_11734	0	0	0	0.16277	0.163385	0.250075	0	0.192077	#NAME?	0.00561978	0.150536
ENSMUSG00000021055	Esr2	estrogen_receptor_2_beta_	0.332314	0.252793	0.16136	0.35032	0.546264	0.989499	0.248823	0.628695	-1.33724	0.0056601	0.151302
ENSMUSG00000038967	Pdk2	pyruvate_dehydrogenase_kinase_isoenzyme_2	8.58496	8.389	10.7055	13.0543	13.248	12.0628	9.2265	12.7884	-0.470978	0.00566225	0.151302
ENSMUSG00000001229	Dpp9	dipeptidylpeptidase_9	13.304	15.8865	21.9885	8.98211	9.59393	12.8153	17.0597	10.4638	0.705185	0.00568782	0.151615
ENSMUSG00000100017	2410022M11Rik	RIKEN_cDNA_2410022M11_gene	0.719533	0.621931	0.480332	1.46283	1.3272	0.949011	0.607265	1.24635	-1.03731	0.00568175	0.151615
ENSMUSG00000025515	Muc2	mucin_2	691.761	896.086	731.283	1367.86	1313.59	831.389	773.043	1170.95	-0.599052	0.00573271	0.152626
ENSMUSG00000029727	Cyp3a13	cytochrome_P450_family_3_subfamily_a_polypeptide_13	39.0259	31.5587	37.5347	44.6808	45.8635	64.7314	36.0398	51.7586	-0.522208	0.00576243	0.152724
ENSMUSG00000030872	Gga2	golgi_associated_gamma_adaptin_ear_containing_ARF_binding_protein_2	0.720467	1.49316	1.31145	1.68988	2.05058	1.89801	1.17503	1.87949	-0.677646	0.00574366	0.152724
ENSMUSG00000037820	Tgm2	transglutaminase_2_C_polypeptide	29.7048	29.0992	48.3345	19.1825	19.4361	26.2855	35.7128	21.6347	0.723097	0.00576591	0.152724
ENSMUSG00000039697	Ncoa7	nuclear_receptor_coactivator_7	4.5991	7.91741	18.5498	4.26349	4.38438	5.77982	10.3554	4.80923	1.10651	0.00575097	0.152724
ENSMUSG00000057092	Fxyd3	FXYD_domain_containing_ion_transport_regulator_3	4.32514	4.73331	5.23939	7.35704	7.74804	5.32678	4.76594	6.81062	-0.515025	0.00577136	0.152724
ENSMUSG00000034308	Sdr42e1	short_chain_dehydrogenase_reductase_family_42E_member_1	3.89412	4.69903	4.39411	6.89205	6.06344	5.68884	4.32909	6.21478	-0.521641	0.00579454	0.153152
ENSMUSG00000067203	H2-K2	histocompatibility_2_K_region_locus_2	6.57188	8.38222	5.74456	10.806	10.8109	14.1275	6.89955	11.9148	-0.788183	0.00583948	0.154154
ENSMUSG00000006219	Fblim1	filamin_binding_LIM_protein_1	7.62155	7.32269	16.0802	15.5682	15.6479	15.8038	10.3415	15.6733	-0.599869	0.00590739	0.155384
ENSMUSG00000057789	Bak1	BCL2_antagonist_killer_1	29.4894	30.6751	35.5667	18.6611	18.5725	24.6172	31.9104	20.6169	0.630198	0.00590255	0.155384
ENSMUSG00000091811	Inafm1	InaF_motif_containing_1	12.4294	9.92168	13.944	20.9362	17.3348	15.9832	12.0984	18.0847	-0.579958	0.00589514	0.155384
ENSMUSG00000017679	Ttpal	tocopherol_alpha_transfer_protein_like	0.408762	0.729587	0.447582	2.16433	0.888163	0.547733	0.528644	1.20007	-1.18276	0.00592472	0.155465
ENSMUSG00000021665	Hexb	hexosaminidase_B	77.059	59.8734	25.2553	93.3064	94.7374	113.998	54.0626	100.681	-0.897085	0.00591847	0.155465
ENSMUSG00000021747	4930452B06Rik	RIKEN_cDNA_4930452B06_gene	0.0698809	0.0128177	0.136683	0.294635	0.310602	0.190138	0.0731274	0.265125	-1.85819	0.00596113	0.156084
ENSMUSG00000053128	Rnf26	ring_finger_protein_26	2.8689	3.05907	4.01087	2.59513	1.29263	1.36079	3.31295	1.74952	0.921158	0.00596838	0.156084
ENSMUSG00000100254	Trpc2	transient_receptor_potential_cation_channel_subfamily_C_member_2	0	0	0	0	0	0.481442	0	0.160481	#NAME?	0.00596971	0.156084
ENSMUSG00000096459	Ighv9-3	immunoglobulin_heavy_variable_V9_3	189.789	269.984	64.6128	98.7975	60.3263	73.9655	174.796	77.6964	1.16975	0.00598869	0.156393
ENSMUSG00000045411	2410002F23Rik	RIKEN_cDNA_2410002F23_gene	1.19188	1.3156	1.71873	2.01994	1.8075	1.98234	1.40874	1.9366	-0.45912	0.0060031	0.156582
ENSMUSG00000104204	Gm37397	predicted_gene_37397	0.184567	0.302144	0.343841	0.694878	0.306957	1.25559	0.276851	0.752476	-1.44254	0.00601152	0.156615
ENSMUSG00000044229	Nxpe4	neurexophilin_and_PC_esterase_domain_family_member_4	43.9259	34.9969	12.5114	51.048	59.4353	69.1407	30.478	59.8746	-0.974175	0.00602358	0.156742
ENSMUSG00000027861	Casq2	calsequestrin_2	1.11994	0.797593	1.00584	1.55137	2.16484	1.63711	0.974457	1.78444	-0.8728	0.00606006	0.157278
ENSMUSG00000028713	Cyp4b1	cytochrome_P450_family_4_subfamily_b_polypeptide_1	0.645086	0.496755	0.911354	1.23767	1.11967	1.75541	0.684398	1.37092	-1.00223	0.006065	0.157278
ENSMUSG00000072812	Ahnak2	AHNAK_nucleoprotein_2	0.785155	0.562078	1.03301	0.960212	1.40516	1.50038	0.793415	1.28859	-0.699642	0.00606575	0.157278
ENSMUSG00000100824	Gm29375	predicted_gene_29375	0	0	0	0.265093	0.443576	0.244401	0	0.31769	#NAME?	0.00612205	0.158549
ENSMUSG00000009185	Ccl8	chemokine_C_C_motif_ligand_8	46.4853	39.6575	29.641	14.7629	27.2369	17.1016	38.5946	19.7005	0.970166	0.00617857	0.159447
ENSMUSG00000069830	Nlrp1a	NLR_family_pyrin_domain_containing_1A	0.22377	0.123083	0.129696	0.0550427	0.0315733	0.0507462	0.15885	0.0457874	1.79464	0.00616879	0.159447
ENSMUSG00000085645	Hoxb5os	homeobox_B5_and_homeobox_B6_opposite_strand	1.34165	1.04774	1.56602	2.61916	2.94504	2.70434	1.31847	2.75618	-1.06381	0.00617771	0.159447
ENSMUSG00000021242	Npc2	Niemann_Pick_type_C2	72.7852	57.0139	50.5304	90.3175	108.659	74.4881	60.1099	91.1548	-0.600717	0.00622222	0.160195
ENSMUSG00000068638	4930403O15Rik	RIKEN_cDNA_4930403O15_gene	0.0658339	0	0.035779	0.312349	0.139361	0.255977	0.033871	0.235895	-2.80003	0.00621538	0.160195
ENSMUSG00000052212	Cd177	CD177_antigen	368.275	331.928	120.396	156.886	138.438	63.2261	273.533	119.517	1.1945	0.006248	0.16048
ENSMUSG00000105264	Gm42716	predicted_gene_42716	0.0553243	0.0380429	0.165331	0	0.0146357	0	0.0862327	0.00487857	4.1437	0.00624225	0.16048
ENSMUSG00000050505	Pcdh20	protocadherin_20	0.156781	0.123768	0.21771	0.376463	0.414826	0.249718	0.166086	0.347002	-1.06301	0.00625679	0.160518
ENSMUSG00000032766	Gng11	guanine_nucleotide_binding_protein_G_protein_gamma_11	6.68614	8.44668	10.5003	14.3975	14.4113	12.9562	8.54439	13.9217	-0.704285	0.00626825	0.160623
ENSMUSG00000028312	Smc2	structural_maintenance_of_chromosomes_2	8.75517	10.7264	11.1421	5.92053	4.90705	8.2358	10.2079	6.35446	0.683844	0.00628026	0.160742
ENSMUSG00000073412	Lst1	leukocyte_specific_transcript_1	7.04195	9.02139	8.63386	4.18759	2.57979	4.12378	8.2324	3.63039	1.18119	0.00629873	0.161026
ENSMUSG00000030650	Tmc5	transmembrane_channel_like_gene_family_5	33.4892	38.1334	24.9938	21.2588	16.3065	21.1231	32.2055	19.5628	0.719194	0.00634773	0.161712
ENSMUSG00000033307	Mif	macrophage_migration_inhibitory_factor	55.5917	51.9551	91.2079	38.4984	36.8612	41.8674	66.2515	39.0757	0.761682	0.00634161	0.161712
ENSMUSG00000072571	Tmem253	transmembrane_protein_253	19.6037	18.4754	15.4968	10.1719	9.0487	11.6626	17.8586	10.2944	0.794763	0.00634183	0.161712
ENSMUSG00000104063	Pcdhgb7	protocadherin_gamma_subfamily_B_7	0.349785	0.393544	1.2354	0.20951	0.159854	0.293585	0.659578	0.220983	1.57761	0.00635813	0.161788
ENSMUSG00000031444	F10	coagulation_factor_X	0.136714	0.0501325	0.542292	0.0504433	0.0651106	0.019932	0.243046	0.0451619	2.42805	0.00637498	0.162028
ENSMUSG00000028644	Ermap	erythroblast_membrane_associated_protein	0.00321887	0.0206516	0.00699416	0.0169604	0.0613022	0.0656753	0.0102882	0.0479793	-2.22142	0.00640664	0.162644
ENSMUSG00000027496	Aurka	aurora_kinase_A	6.41351	7.88954	9.47847	4.83651	4.71252	4.80615	7.92717	4.78506	0.72827	0.00642003	0.162795
ENSMUSG00000022225	Cma1	chymase_1_mast_cell	1.77915	0.607645	0.947777	2.09617	2.99057	2.94961	1.11152	2.67878	-1.26904	0.00649282	0.164069
ENSMUSG00000032355	Mlip	muscular_LMNA_interacting_protein	0	0	0	0.0176966	0	0.0271885	0	0.0149617	#NAME?	0.00649082	0.164069
ENSMUSG00000056025	Clca3a1	chloride_channel_accessory_3A1	8.1584	6.62983	4.51885	3.88379	3.19988	3.83874	6.43569	3.6408	0.821838	0.00650032	0.164069
ENSMUSG00000059657	Stfa2l1	stefin_A2_like_1	0	0.746716	0.786792	0	0	0	0.511169	0	Inf	0.00648149	0.164069
ENSMUSG00000037548	H2-DMb2	histocompatibility_2_class_II_locus_Mb2	2.62951	6.61889	1.67903	5.02712	10.5657	8.90814	3.64248	8.16698	-1.16488	0.00652997	0.164627
ENSMUSG00000051504	Siglech	sialic_acid_binding_Ig_like_lectin_H	0.0557176	0.0723654	0.0504604	0.230059	0.152341	0.0947649	0.0595145	0.159055	-1.41821	0.00656984	0.165442
ENSMUSG00000028214	Gem	GTP_binding_protein_gene_overexpressed_in_skeletal_muscle_	3.99074	4.33388	9.4577	2.60505	3.10269	2.8193	5.92744	2.84235	1.06033	0.00661986	0.16651
ENSMUSG00000028032	Papss1	3_phosphoadenosine_5_phosphosulfate_synthase_1	24.1244	23.2017	25.7247	32.3078	32.0576	34.5755	24.3502	32.9803	-0.437669	0.00665426	0.167183
ENSMUSG00000025403	Shmt2	serine_hydroxymethyltransferase_2_mitochondrial_	14.7429	16.8533	24.7479	10.7437	10.6142	12.922	18.7814	11.4266	0.716902	0.00666947	0.167233
ENSMUSG00000085214	0610005C13Rik	RIKEN_cDNA_0610005C13_gene	1.56849	1.32979	1.51229	2.13831	2.16548	2.76788	1.47019	2.35722	-0.681086	0.00667156	0.167233
ENSMUSG00000060268	Gm1661	predicted_gene_1661	0	0	0	0.0419605	0.126371	0.0128908	0	0.0604074	#NAME?	0.00671913	0.168232
ENSMUSG00000074892	B3galt5	UDP_Gal_betaGlcNAc_beta_1_3_galactosyltransferase_polypeptide_5	111.344	134.614	81.6094	67.3407	56.1469	73.8159	109.189	65.7678	0.731376	0.00673798	0.168511
ENSMUSG00000039145	Camk1d	calcium_calmodulin_dependent_protein_kinase_ID	21.59	17.4609	11.0854	25.6154	25.9849	27.6315	16.7121	26.4106	-0.660225	0.0067674	0.169053
ENSMUSG00000024771	Lipk	lipase_family_member_K	0.418162	0.276003	0.309009	0.0529002	0.0354001	0.178816	0.334391	0.089039	1.90903	0.00677979	0.16917
ENSMUSG00000024660	Incenp	inner_centromere_protein	15.3851	18.93	20.7443	10.3744	11.2413	13.8201	18.3531	11.8119	0.63578	0.00682505	0.170105
ENSMUSG00000032372	Plscr2	phospholipid_scramblase_2	0.529967	0.485842	0.872621	1.21892	1.32572	0.975462	0.629476	1.17337	-0.898434	0.0068349	0.170156
ENSMUSG00000000204	Slfn4	schlafen_4	58.059	33.1002	64.0674	85.8997	100.265	58.7327	51.7422	81.6326	-0.657803	0.00687032	0.170844
ENSMUSG00000062168	Ppef1	protein_phosphatase_with_EF_hand_calcium_binding_domain_1	0.35103	0.225267	0.152591	0.037007	0	0.113713	0.242963	0.05024	2.27383	0.00687817	0.170844
ENSMUSG00000046223	Plaur	plasminogen_activator_urokinase_receptor	2.07629	1.87037	5.17868	1.26158	1.64806	1.23313	3.04178	1.38092	1.13928	0.00692011	0.171691
ENSMUSG00000041219	Arhgap11a	Rho_GTPase_activating_protein_11A	2.90766	3.46075	3.53928	1.9409	1.72917	2.54748	3.30256	2.07252	0.672203	0.00693059	0.171756
ENSMUSG00000074218	Cox7a1	cytochrome_c_oxidase_subunit_VIIa_1	25.6298	19.9102	14.3179	32.6606	36.2757	37.5125	19.9526	35.4829	-0.830546	0.00694194	0.171843
ENSMUSG00000007872	Id3	inhibitor_of_DNA_binding_3	16.5684	16.1326	18.3961	22.0822	26.8732	21.5647	17.0324	23.5067	-0.46479	0.00696294	0.171973
ENSMUSG00000061740	Cyp2d22	cytochrome_P450_family_2_subfamily_d_polypeptide_22	7.8963	5.71423	5.78935	10.3908	10.0026	9.5531	6.46663	9.98218	-0.626341	0.00696199	0.171973
ENSMUSG00000003617	Cp	ceruloplasmin	1.32281	1.46884	2.18139	0.956673	0.900766	1.01152	1.65768	0.95632	0.793602	0.00699432	0.172553
ENSMUSG00000025355	Mmp19	matrix_metallopeptidase_19	2.93362	2.93112	5.60001	2.1196	1.81403	1.80459	3.82158	1.91274	0.998529	0.00701507	0.17287
ENSMUSG00000086879	Gm14012	predicted_gene_14012	0.0553579	0.101468	0	0.466715	0.410007	0.268913	0.0522754	0.381879	-2.86891	0.00707676	0.174193
ENSMUSG00000020649	Rrm2	ribonucleotide_reductase_M2	7.75733	10.8427	15.0538	5.27824	5.9495	8.32222	11.2179	6.51665	0.783604	0.00712388	0.174701
ENSMUSG00000027674	Pex5l	peroxisomal_biogenesis_factor_5_like	0.133142	0.1096	0.121066	0.432517	0.287567	0.129394	0.121269	0.28316	-1.2234	0.00712721	0.174701
ENSMUSG00000031626	Sorbs2	sorbin_and_SH3_domain_containing_2	1.57961	1.62179	1.85427	2.48729	2.17363	2.22795	1.68522	2.29629	-0.446365	0.00712936	0.174701
ENSMUSG00000079174	Gm3054	predicted_gene_3054	83.5582	43.0315	78.36	46.5015	27.9812	23.771	68.3166	32.7513	1.06069	0.00712831	0.174701
ENSMUSG00000028252	Ccnc	cyclin_C	2.29997	2.02757	1.81015	4.20955	1.93798	4.56158	2.0459	3.5697	-0.803069	0.00717268	0.174978
ENSMUSG00000031584	Gsr	glutathione_reductase	55.8226	58.8615	53.9877	35.2496	31.8314	42.2607	56.2239	36.4472	0.625376	0.00715005	0.174978
ENSMUSG00000040950	Mgl2	macrophage_galactose_N_acetyl_galactosamine_specific_lectin_2	0.653493	0.50358	0.65871	1.25798	1.36318	0.874404	0.605261	1.16519	-0.944934	0.00715968	0.174978
ENSMUSG00000091956	C2cd4b	C2_calcium_dependent_domain_containing_4B	3.75515	3.57191	5.49228	2.38111	1.79288	1.92078	4.27311	2.03159	1.07268	0.00716993	0.174978
ENSMUSG00000031937	Vstm5	V_set_and_transmembrane_domain_containing_5	4.35971	4.36324	2.97926	7.94747	5.54089	6.84578	3.90074	6.77805	-0.797124	0.00721908	0.175914
ENSMUSG00000086465	Gm16049	predicted_gene_16049	0.0608397	0	0	0.192365	0.128728	0.768435	0.0202799	0.363176	-4.16255	0.00724491	0.176346
ENSMUSG00000020108	Ddit4	DNA_damage_inducible_transcript_4	28.039	25.7453	44.172	18.7989	16.6141	23.9218	32.6521	19.7783	0.723256	0.00726692	0.176686
ENSMUSG00000002342	Tmem161a	transmembrane_protein_161A	1.71172	1.49281	2.22996	0.969937	1.16118	0.941433	1.8115	1.02418	0.822709	0.00728287	0.176877
ENSMUSG00000016529	Il10	interleukin_10	1.00103	1.52073	0.683788	0.391964	0.454044	0.138973	1.06852	0.328327	1.70241	0.00729761	0.176909
ENSMUSG00000019888	Mgat4c	MGAT4_family_member_C	25.5388	48.4286	37.4614	22.6897	20.2828	24.2506	37.1429	22.4077	0.729091	0.0073004	0.176909
ENSMUSG00000018774	Cd68	CD68_antigen	7.55863	8.62424	10.3613	4.60506	5.04531	5.67234	8.84807	5.10757	0.792725	0.00736793	0.178176
ENSMUSG00000031886	Ces2e	carboxylesterase_2E	119.461	71.0486	53.3241	46.4385	42.848	47.3982	81.278	45.5616	0.835047	0.00736897	0.178176
ENSMUSG00000029830	Svopl	SV2_related_protein_homolog_rat_like	0.0636191	0.0374943	0.0197533	0.0910162	0.120232	0.141323	0.0402889	0.117524	-1.5445	0.00737895	0.17822
ENSMUSG00000069041	Slc25a31	solute_carrier_family_25_mitochondrial_carrier;_adenine_nucleotide_translocator_member_31	0.176065	0.177554	0.0574011	0	0.0186317	0.0342139	0.137007	0.0176152	2.95935	0.00739583	0.178431
ENSMUSG00000074934	Grem1	gremlin_1	25.9052	37.3615	105.158	29.2796	22.3883	26.2206	56.1416	25.9628	1.11262	0.00741203	0.178624
ENSMUSG00000032115	Hyou1	hypoxia_up_regulated_1	10.8193	12.7935	11.0405	7.16522	7.12704	8.37392	11.5511	7.55539	0.612453	0.00742892	0.178834
ENSMUSG00000025934	Gsta3	glutathione_S_transferase_alpha_3	8.7378	8.45852	6.419	3.96545	4.92424	5.4032	7.87177	4.7643	0.724426	0.00745587	0.179285
ENSMUSG00000018920	Cxcl16	chemokine_C_X_C_motif_ligand_16	6.11387	6.65247	7.02559	3.52801	4.31946	4.33932	6.59731	4.06226	0.699594	0.00752089	0.179573
ENSMUSG00000019312	Grb7	growth_factor_receptor_bound_protein_7	10.2742	9.80857	12.5516	13.9206	14.2489	15.8003	10.8781	14.6566	-0.430122	0.00752831	0.179573
ENSMUSG00000029204	Rhoh	ras_homolog_gene_family_member_H	0.303435	0.537067	0.277516	0.509897	0.966594	0.709498	0.372673	0.728663	-0.967343	0.00750621	0.179573
ENSMUSG00000031383	Dusp9	dual_specificity_phosphatase_9	0.426699	0.49212	1.03212	0.27569	0.247646	0.160526	0.650314	0.227954	1.51239	0.00753355	0.179573
ENSMUSG00000033427	Upb1	ureidopropionase_beta	0.774722	0.588731	0.587124	1.311	1.41867	0.842072	0.650192	1.19058	-0.872728	0.00751091	0.179573
ENSMUSG00000061356	Nuggc	nuclear_GTPase_germinal_center_associated	0.674649	1.3253	0.366579	1.10488	2.58826	2.08404	0.788842	1.92573	-1.28759	0.0074875	0.179573
ENSMUSG00000070324	Fbxw22	F_box_and_WD_40_domain_protein_22	0	0.0515807	0.0815145	0.197686	0.357228	0.0911183	0.0443651	0.215344	-2.27915	0.0075158	0.179573
ENSMUSG00000086537	Nespas	neuroendocrine_secretory_protein_antisense	0	0	0	0.0478251	0.0288071	0.0176331	0	0.0314218	#NAME?	0.00749207	0.179573
ENSMUSG00000023830	Igf2r	insulin_like_growth_factor_2_receptor	18.1895	19.177	18.4847	27.7331	34.9864	19.65	18.6171	27.4565	-0.56052	0.00756319	0.180083
ENSMUSG00000028017	Egf	epidermal_growth_factor	0.31	0.36572	0.358979	0.578585	0.591629	0.555628	0.344899	0.575281	-0.738091	0.00759783	0.180672
ENSMUSG00000031732	Phlpp2	PH_domain_and_leucine_rich_repeat_protein_phosphatase_2	4.08957	6.34152	4.08081	8.4789	8.45198	5.39616	4.8373	7.44235	-0.621556	0.00760446	0.180672
ENSMUSG00000043165	Lor	loricrin	0	0	0	0.0444126	0.156028	0.0409259	0	0.0804557	#NAME?	0.00762274	0.18091
ENSMUSG00000040666	Sh3bgr	SH3_binding_domain_glutamic_acid_rich_protein	5.00358	3.26593	3.30604	6.42802	5.83211	6.79487	3.85852	6.35167	-0.719088	0.00763424	0.180986
ENSMUSG00000027713	1810062G17Rik	RIKEN_cDNA_1810062G17_gene	0.7403	0.942583	0.491637	1.47407	2.74219	1.27904	0.72484	1.83177	-1.3375	0.00766655	0.181359
ENSMUSG00000067704	Wfdc13	WAP_four_disulfide_core_domain_13	0.279094	0.191883	0.189555	0	0	0.0677907	0.220177	0.0225969	3.28447	0.00766574	0.181359
ENSMUSG00000000673	Haao	3_hydroxyanthranilate_3_4_dioxygenase	0.705179	1.34918	0.333195	1.19588	2.36878	2.94991	0.79585	2.17153	-1.44814	0.00770944	0.181708
ENSMUSG00000027377	Mall	mal_T_cell_differentiation_protein_like	67.3507	71.6227	97.1634	45.5411	44.0607	61.0621	78.7123	50.2213	0.648289	0.00772287	0.181708
ENSMUSG00000028337	Coro2a	coronin_actin_binding_protein_2A	34.8686	32.2503	41.1977	20.1843	19.9188	28.9916	36.1055	23.0316	0.648607	0.00772118	0.181708
ENSMUSG00000032554	Trf	transferrin	13.9663	10.3725	8.39423	6.23464	6.61403	6.95669	10.911	6.60179	0.724856	0.00771185	0.181708
ENSMUSG00000106555	Gm2479	predicted_gene_2479	0	0	0	0.184452	0	0.148802	0	0.111085	#NAME?	0.00772093	0.181708
ENSMUSG00000020889	Nr1d1	nuclear_receptor_subfamily_1_group_D_member_1	26.0727	21.5284	19.3584	28.0716	28.2505	43.7737	22.3198	33.3653	-0.580021	0.00775949	0.182367
ENSMUSG00000050370	Ch25h	cholesterol_25_hydroxylase	1.38765	1.37391	2.65411	0.877698	0.704939	0.593379	1.80522	0.725339	1.31545	0.00776757	0.182367
ENSMUSG00000026393	Nek7	NIMA_never_in_mitosis_gene_a_related_expressed_kinase_7	1.5352	6.56451	2.08326	6.70988	6.97376	6.76193	3.39432	6.81519	-1.00563	0.00778989	0.182695
ENSMUSG00000040715	Rsc1a1	regulatory_solute_carrier_protein_family_1_member_1	25.1921	31.6962	31.777	17.0722	18.3413	21.7141	29.5551	19.0426	0.634181	0.00781082	0.182954
ENSMUSG00000078439	Smim24	small_integral_membrane_protein_24	75.5459	54.1215	42.8011	73.2708	95.9568	97.9123	57.4895	89.0466	-0.631263	0.00781767	0.182954
ENSMUSG00000089661	Mia	melanoma_inhibitory_activity	0.138841	0.200018	0.323318	0.522722	0.39883	0.751757	0.220726	0.55777	-1.33742	0.00789507	0.184567
ENSMUSG00000063713	Klk1b24	kallikrein_1_related_peptidase_b24	2.3897	1.09535	1.15935	3.23888	4.60656	2.82008	1.54813	3.55517	-1.19939	0.00792158	0.184989
ENSMUSG00000021214	Akr1c18	aldo_keto_reductase_family_1_member_C18	0.510532	2.23609	2.21922	0.448483	0.51029	0.661548	1.65528	0.540107	1.61576	0.00793081	0.185007
ENSMUSG00000019979	Apaf1	apoptotic_peptidase_activating_factor_1	3.20667	3.32292	5.11495	1.89498	2.11328	3.08772	3.88151	2.36533	0.714579	0.00795788	0.185014
ENSMUSG00000040412	5330417C22Rik	RIKEN_cDNA_5330417C22_gene	18.8564	26.8751	29.1072	39.8373	35.7153	29.6546	24.9463	35.0691	-0.491377	0.00794253	0.185014
ENSMUSG00000059455	Plac8l1	PLAC8_like_1	0	0.0450383	0	0.258807	0.207854	0.190892	0.0150128	0.219184	-3.86788	0.00796495	0.185014
ENSMUSG00000078920	Ifi47	interferon_gamma_inducible_protein_47	13.0715	16.4511	9.84871	4.89077	5.28194	11.224	13.1238	7.13222	0.879759	0.00795552	0.185014
ENSMUSG00000037313	Tacc3	transforming_acidic_coiled_coil_containing_protein_3	5.37749	5.46082	6.54338	3.52834	3.29458	4.17407	5.7939	3.66566	0.660459	0.00799523	0.185172
ENSMUSG00000044041	Krt13	keratin_13	0.171075	0.226549	2.52025	0.160308	0.140829	0.203221	0.972625	0.168119	2.5324	0.00799547	0.185172
ENSMUSG00000051220	Ercc6l	excision_repair_cross_complementing_rodent_repair_deficiency_complementation_group_6_like	3.12342	3.40105	3.48647	1.48242	1.69021	2.47921	3.33698	1.88395	0.824783	0.00799718	0.185172
ENSMUSG00000104888	1500005C15Rik	RIKEN_cDNA_1500005C15_gene	0.0782585	0.0860828	0.306139	0	0.0165615	0.0456338	0.156827	0.0207317	2.91926	0.00801287	0.185339
ENSMUSG00000037692	Ahdc1	AT_hook_DNA_binding_motif_containing_1	0.436835	0.342898	0.732855	0.728165	0.826397	1.05869	0.504196	0.871085	-0.788829	0.00803345	0.185619
ENSMUSG00000100593	1700119H24Rik	RIKEN_cDNA_1700119H24_gene	0.19115	0.408922	0.138491	0	0	0	0.246188	0	Inf	0.00804931	0.185789
ENSMUSG00000031617	Tmem184c	transmembrane_protein_184C	5.31936	6.19101	6.59758	3.16947	3.13305	4.27057	6.03599	3.52436	0.776226	0.00806976	0.185973
ENSMUSG00000037921	Ddx60	DEAD_Asp_Glu_Ala_Asp_box_polypeptide_60	8.96067	7.0833	13.0053	16.4915	14.1197	11.5893	9.68309	14.0668	-0.538756	0.00807431	0.185973
ENSMUSG00000029832	Nfe2l3	nuclear_factor_erythroid_derived_2_like_3	0.422788	0.230707	0.393819	0.79587	0.830976	0.577196	0.349105	0.734681	-1.07346	0.00818273	0.187876
ENSMUSG00000045775	Slc16a5	solute_carrier_family_16_monocarboxylic_acid_transporters_member_5	3.30269	4.1705	5.21909	5.81663	4.042	10.9372	4.23076	6.93194	-0.712341	0.00817868	0.187876
ENSMUSG00000068105	Tnfrsf13c	tumor_necrosis_factor_receptor_superfamily_member_13c	0.396533	1.94806	0.198887	1.51126	3.69087	2.92483	0.847828	2.70899	-1.67591	0.00817754	0.187876
ENSMUSG00000040964	Arhgef10l	Rho_guanine_nucleotide_exchange_factor_GEF_10_like	8.73457	7.51172	6.40766	4.71964	4.184	5.29244	7.55132	4.73202	0.674271	0.00821032	0.188134
ENSMUSG00000057337	Chst3	carbohydrate_chondroitin_6_keratan_sulfotransferase_3	0.232798	0.7495	0.108425	0.520037	1.20551	1.30092	0.363575	1.00882	-1.47235	0.00821116	0.188134
ENSMUSG00000087700	Gm15283	predicted_gene_15283	0.464792	0.331398	0.084183	0.0272133	0.0546494	0.075291	0.293458	0.0523846	2.48594	0.00823323	0.188442
ENSMUSG00000014852	Adamts13	a_disintegrin_like_and_metallopeptidase_reprolysin_type_with_thrombospondin_type_1_motif_13	0.0549692	0.0944843	0.149336	0.152107	0.334502	0.267096	0.0995965	0.251235	-1.33487	0.00824414	0.188494
ENSMUSG00000024063	Lbh	limb_bud_and_heart	12.8526	14.7516	26.3293	27.1336	29.8868	22.1212	17.9778	26.3806	-0.553257	0.0083285	0.190224
ENSMUSG00000021118	Plek2	pleckstrin_2	23.2896	26.2976	49.3331	17.1409	19.0122	21.5069	32.9734	19.22	0.778692	0.00841174	0.191566
ENSMUSG00000025140	Pycr1	pyrroline_5_carboxylate_reductase_1	1.8088	2.03075	2.46793	4.29237	3.86238	2.29222	2.10249	3.48232	-0.727949	0.00842233	0.191566
ENSMUSG00000026842	Abl1	c_abl_oncogene_1_non_receptor_tyrosine_kinase	2.30713	5.1112	2.85279	1.95216	1.74573	2.21058	3.4237	1.96949	0.797737	0.00841542	0.191566
ENSMUSG00000027318	Adam33	a_disintegrin_and_metallopeptidase_domain_33	0.725657	0.650652	1.16906	1.34876	1.40799	1.28364	0.848456	1.3468	-0.66662	0.00841469	0.191566
ENSMUSG00000057614	Gnai1	guanine_nucleotide_binding_protein_G_protein_alpha_inhibiting_1	4.33827	6.20116	9.07841	10.4568	10.0302	8.85043	6.53928	9.77913	-0.580575	0.00843235	0.191595
ENSMUSG00000026479	Lamc2	laminin_gamma_2	11.5865	8.41525	16.738	6.05134	6.25435	9.41858	12.2466	7.24142	0.758036	0.00850964	0.19315
ENSMUSG00000025467	Prap1	proline_rich_acidic_protein_1	0.906479	2.71455	4.72837	0.828182	0.447701	1.1746	2.78313	0.816829	1.7686	0.00855869	0.194062
ENSMUSG00000102047	2010010A06Rik	RIKEN_cDNA_2010010A06_gene	0.771782	0.621774	0.482905	0.838249	1.36137	2.22746	0.625487	1.47569	-1.23834	0.00860263	0.194856
ENSMUSG00000074196	Clca4c-ps	chloride_channel_accessory_4C_pseudogene	3.41116	2.70678	1.87174	1.30869	1.34938	1.33693	2.66323	1.33166	0.999946	0.00864919	0.195708
ENSMUSG00000024672	Ms4a7	membrane_spanning_4_domains_subfamily_A_member_7	3.84172	3.51568	2.99569	1.95386	2.04718	2.01089	3.45103	2.00398	0.78416	0.0086717	0.196015
ENSMUSG00000021944	Gata4	GATA_binding_protein_4	0.0431912	0.0593897	0.0586693	0	0.022852	0.010491	0.0537501	0.0111143	2.27385	0.0086925	0.196282
ENSMUSG00000009378	Slc16a12	solute_carrier_family_16_monocarboxylic_acid_transporters_member_12	2.76539	2.04338	1.0051	2.67145	3.80768	5.2133	1.93796	3.89748	-1.008	0.00874221	0.196859
ENSMUSG00000023336	Wfdc1	WAP_four_disulfide_core_domain_1	7.35128	8.72134	10.3721	14.6199	12.9124	12.8478	8.81492	13.4601	-0.610665	0.00875411	0.196859
ENSMUSG00000033578	Tmem35	transmembrane_protein_35	0.234403	0.429786	0.488258	0.700143	1.05437	0.797349	0.384149	0.850621	-1.14685	0.00875409	0.196859
ENSMUSG00000091575	2010016I18Rik	RIKEN_cDNA_2010016I18_gene	7.47107	4.42973	3.7912	2.47973	2.56259	3.71037	5.23067	2.91756	0.842231	0.00873401	0.196859
ENSMUSG00000027341	Tmem230	transmembrane_protein_230	1.76933	2.99693	3.28226	3.94892	4.27175	4.04356	2.68284	4.08808	-0.607663	0.00882387	0.197818
ENSMUSG00000030109	Slc6a12	solute_carrier_family_6_neurotransmitter_transporter_betaine_GABA_member_12	0.0765294	0.132528	0.0739292	0.268927	0.206995	0.231402	0.0943288	0.235775	-1.32164	0.00881817	0.197818
ENSMUSG00000058809	Hspd1-ps3	heat_shock_protein_1_chaperonin_pseudogene_3	46.344	51.8203	62.1151	29.8403	29.2444	43.5593	53.4265	34.2147	0.642941	0.00881532	0.197818
ENSMUSG00000020072	Pbld2	phenazine_biosynthesis_like_protein_domain_containing_2	1.51579	1.79145	1.52672	2.29385	2.00667	3.41845	1.61132	2.57299	-0.675203	0.00889081	0.198707
ENSMUSG00000027399	Il1a	interleukin_1_alpha	0.113877	0.939602	1.85637	0.100035	0.220956	0.31358	0.969951	0.211524	2.19709	0.00888306	0.198707
ENSMUSG00000040505	Abcg5	ATP_binding_cassette_sub_family_G_WHITE_member_5	10.4068	2.78521	0.418869	0.979942	0.791854	1.69666	4.53697	1.15615	1.9724	0.0088802	0.198707
ENSMUSG00000028115	Bnipl	BCL2_adenovirus_E1B_19kD_interacting_protein_like	1.39156	0.966443	0.916522	1.72256	2.58847	1.7827	1.09151	2.03124	-0.896038	0.00890712	0.198868
ENSMUSG00000024680	Ms4a2	membrane_spanning_4_domains_subfamily_A_member_2	0.0334166	0.0459492	0.154332	0.00880413	0.00884017	0.0162335	0.0778994	0.0112926	2.78623	0.00892901	0.199126
ENSMUSG00000101462	Gm3052	predicted_gene_3052	0.392713	0.225005	0.360087	0.879708	0.662391	0.54863	0.325935	0.69691	-1.09639	0.0089369	0.199126
ENSMUSG00000038776	Ephx1	epoxide_hydrolase_1_microsomal	8.8325	9.69331	14.243	13.5493	16.0152	16.7831	10.9229	15.4492	-0.500171	0.00896024	0.199443
ENSMUSG00000024517	Grp	gastrin_releasing_peptide	0.513476	0.89438	0.967226	2.59822	2.17373	0.731897	0.791694	1.83462	-1.21246	0.00898446	0.199779
ENSMUSG00000022596	Slurp1	secreted_Ly6_Plaur_domain_containing_1	0.0566699	0	0	0.0955736	0.155929	0.0991244	0.01889	0.116876	-2.62928	0.00900366	0.199799
ENSMUSG00000046805	Mpeg1	macrophage_expressed_gene_1	27.6053	29.324	18.5972	13.3842	16.2087	16.9084	25.1755	15.5004	0.699716	0.00899547	0.199799
ENSMUSG00000039648	Ccbl1	cysteine_conjugate_beta_lyase_1	5.41023	3.98267	3.10102	5.78865	6.51835	7.13296	4.16464	6.47999	-0.637799	0.00904735	0.200565
ENSMUSG00000028370	Pappa	pregnancy_associated_plasma_protein_A	0.672752	0.626085	0.923109	0.426234	0.320042	0.399555	0.740649	0.381943	0.95543	0.00906396	0.20073
ENSMUSG00000026205	Slc23a3	solute_carrier_family_23_nucleobase_transporters_member_3	0.923797	0.860772	1.10267	2.13926	1.7951	1.41293	0.962413	1.78243	-0.889117	0.00910794	0.201128
ENSMUSG00000027469	Tpx2	TPX2_microtubule_associated_protein_homolog_Xenopus_laevis_	7.05935	8.57973	8.22322	4.65179	4.77433	6.16098	7.9541	5.1957	0.614381	0.00912794	0.201128
ENSMUSG00000029660	Tex26	testis_expressed_26	0.0123769	0	0.0134467	0.0913077	0.0654816	0.0481013	0.00860786	0.0682969	-2.98809	0.00912191	0.201128
ENSMUSG00000030747	Dgat2	diacylglycerol_O_acyltransferase_2	19.4575	12.8021	42.7062	13.4053	12.1019	12.9893	24.9886	12.8322	0.961504	0.00910421	0.201128
ENSMUSG00000054763	Defb42	defensin_beta_42	0	0	0	0.058911	0.0118282	0.0543122	0	0.0416838	#NAME?	0.00911035	0.201128
ENSMUSG00000002129	Sf3a1	splicing_factor_3a_subunit_1	11.1128	11.7259	15.8265	6.51344	7.38011	10.4382	12.8884	8.11058	0.668195	0.00917341	0.201318
ENSMUSG00000010066	Cacna2d2	calcium_channel_voltage_dependent_alpha_2_delta_subunit_2	0.446659	0.322159	0.310513	0.761678	0.750787	0.478771	0.359777	0.663745	-0.883527	0.0091525	0.201318
ENSMUSG00000047992	Fam69c	family_with_sequence_similarity_69_member_C	0.0745085	0.0780614	0.0115672	0.145873	0.394271	0.113792	0.0547124	0.217979	-1.99425	0.00915717	0.201318
ENSMUSG00000064325	Hhip	Hedgehog_interacting_protein	0.949638	0.830389	0.698587	1.2244	1.2679	2.002	0.826205	1.4981	-0.858562	0.00916737	0.201318
ENSMUSG00000024742	Fen1	flap_structure_specific_endonuclease_1	4.37452	4.58881	5.32929	1.2008	0.979149	4.25138	4.76421	2.14378	1.15208	0.0092318	0.202396
ENSMUSG00000030471	Zdhhc13	zinc_finger_DHHC_domain_containing_13	65.0264	60.0209	49.7599	37.1618	34.3962	41.0863	58.2691	37.5481	0.63399	0.00926434	0.202703
ENSMUSG00000045868	Gvin1	GTPase_very_large_interferon_inducible_1	0.548134	0.838754	0.770348	0.12165	0.178832	0.544721	0.719079	0.281734	1.35182	0.00925705	0.202703
ENSMUSG00000029452	Tmem116	transmembrane_protein_116	0.0659602	0.0940647	0.0318595	0.262691	0.224943	0.092597	0.0639615	0.19341	-1.59639	0.00929552	0.203181
ENSMUSG00000028864	Hgf	hepatocyte_growth_factor	0.823192	0.745488	1.13363	0.57618	0.447952	0.307698	0.90077	0.443944	1.02078	0.00941173	0.205136
ENSMUSG00000066513	Klk1b4	kallikrein_1_related_pepidase_b4	0.937794	0.695968	0.776477	1.88304	1.93774	1.47558	0.803413	1.76545	-1.13582	0.00941311	0.205136
ENSMUSG00000094094	Igkv5-45	immunoglobulin_kappa_chain_variable_5_45	7.97995	19.5379	8.56633	1.74404	7.72454	1.79692	12.0281	3.75517	1.67945	0.00941124	0.205136
ENSMUSG00000024515	Smad4	SMAD_family_member_4	33.7084	31.6956	22.5324	17.3281	16.39	21.2978	29.3121	18.3387	0.676608	0.00945558	0.205857
ENSMUSG00000023043	Krt18	keratin_18	275.917	245.363	336.202	432.064	468.864	311.454	285.827	404.127	-0.499667	0.00948161	0.205935
ENSMUSG00000032802	Srxn1	sulfiredoxin_1_homolog_S._cerevisiae_	43.3143	45.5696	50.2204	29.125	27.3738	35.6104	46.3681	30.7031	0.594751	0.00948744	0.205935
ENSMUSG00000040242	Fgfr1op2	FGFR1_oncogene_partner_2	7.53434	8.19221	17.6696	16.6475	15.7649	17.2698	11.132	16.5607	-0.573049	0.00948131	0.205935
ENSMUSG00000043410	Hfm1	HFM1_ATP_dependent_DNA_helicase_homolog_S._cerevisiae_	0.0128014	0.0547675	0.0695612	0	0	0.0165889	0.04571	0.00552964	3.04725	0.00952198	0.20648
ENSMUSG00000005089	Slc1a2	solute_carrier_family_1_glial_high_affinity_glutamate_transporter_member_2	0.022412	0.0684886	0.0351821	0.0682558	0.139686	0.108911	0.0420276	0.105618	-1.32944	0.00959242	0.207185
ENSMUSG00000029195	Klb	klotho_beta	1.03957	0.758523	0.230558	1.42018	1.44263	1.7371	0.676217	1.5333	-1.18109	0.00956401	0.207185
ENSMUSG00000036478	Btg1	B_cell_translocation_gene_1_anti_proliferative	38.7307	37.0486	36.7099	46.371	53.6538	52.5978	37.4964	50.8742	-0.440182	0.00959134	0.207185
ENSMUSG00000085034	Gm11240	predicted_gene_11240	0.598648	0.365881	0.0542164	0.99924	1.37279	1.01819	0.339582	1.13007	-1.73458	0.00958511	0.207185
ENSMUSG00000024575	Pde6a	phosphodiesterase_6A_cGMP_specific_rod_alpha	0.0745828	0.0151944	0.0270182	0.131043	0.122793	0.14497	0.0389318	0.132936	-1.77171	0.00969103	0.207877
ENSMUSG00000037580	Gch1	GTP_cyclohydrolase_1	17.1335	14.3207	13.4841	8.59672	9.14512	10.7071	14.9794	9.48299	0.659569	0.00963704	0.207877
ENSMUSG00000055235	Wdr86	WD_repeat_domain_86	0.0746172	0.0729624	0.118928	0.0209749	0.0315887	0.029004	0.0888357	0.0271892	1.70811	0.00968201	0.207877
ENSMUSG00000063446	Lppr1	lipid_phosphate_phosphatase_related_protein_type_1	0	0.00857711	0.00508384	0.0197257	0.0396083	0.0318265	0.00455365	0.0303868	-2.73835	0.00965348	0.207877
ENSMUSG00000072662	Mansc4	MANSC_domain_containing_4	0	0.0824164	0.073275	0.236938	0.285432	0.131049	0.0518971	0.217806	-2.06932	0.00965491	0.207877
ENSMUSG00000101111	Gm28437	predicted_gene_28437	1532.98	1775.98	1641.82	2329.44	2306.24	2087.49	1650.26	2241.06	-0.441486	0.00966556	0.207877
ENSMUSG00000104000	Gm38335	predicted_gene_38335	0.0418776	0.0960047	0.0910374	0	0	0	0.0763066	0	Inf	0.00968249	0.207877
ENSMUSG00000090174	Gm10612	predicted_gene_10612	0	0	0	0.0470018	0.0707582	0.108301	0	0.0753537	#NAME?	0.00970407	0.207952
ENSMUSG00000034311	Kif4	kinesin_family_member_4	6.16154	7.55739	8.20449	4.98366	3.99853	5.00811	7.30781	4.66343	0.648047	0.0097722	0.209207
ENSMUSG00000003379	Cd79a	CD79A_antigen_immunoglobulin_associated_alpha_	7.76596	23.7391	4.33154	15.3161	37.1761	31.314	11.9455	27.9354	-1.22562	0.00979731	0.20954
ENSMUSG00000023048	Prr13	proline_rich_13	83.6384	75.3804	75.3488	48.1082	48.2468	58.3087	78.1225	51.5546	0.599638	0.00989653	0.210846
ENSMUSG00000044361	BC024139	cDNA_sequence_BC024139	0.599875	0.303231	0.0852957	0.845132	0.836605	0.953483	0.329467	0.878406	-1.41475	0.00988323	0.210846
ENSMUSG00000087543	Gm16576	predicted_gene_16576	0.409059	0.438557	0.271242	0.475072	0.873178	0.950057	0.372953	0.766103	-1.03854	0.00989698	0.210846
ENSMUSG00000101304	Plet1os	placenta_expressed_transcript_1_opposite_strand	0.174348	0.177596	0.168424	0.0408532	0.0410012	0.0376459	0.173456	0.0398334	2.12252	0.00988871	0.210846
ENSMUSG00000076589	Igkv8-18	immunoglobulin_kappa_variable_8_18	0.379427	0.173909	0.618478	0.99994	9.63715	0	0.390605	3.5457	-3.18229	0.00991526	0.21103
ENSMUSG00000023845	Lnpep	leucyl_cystinyl_aminopeptidase	12.4239	14.0943	13.7765	8.43904	8.51066	10.1063	13.4316	9.01867	0.574641	0.00994973	0.211352
ENSMUSG00000024613	Tcof1	Treacher_Collins_Franceschetti_syndrome_1_homolog	5.69454	7.55252	9.42726	3.39984	4.01596	6.23765	7.55811	4.55115	0.731793	0.0099453	0.211352
ENSMUSG00000021838	Samd4	sterile_alpha_motif_domain_containing_4	0.829606	0.918304	1.1773	1.87935	1.15822	1.36806	0.975071	1.46854	-0.590804	0.00998085	0.211807
ENSMUSG00000097619	4833422M21Rik	RIKEN_cDNA_4833422M21_gene	0.0388777	0.0356389	0.021124	0	0	0	0.0318802	0	Inf	0.0100213	0.212459
ENSMUSG00000032815	Fanca	Fanconi_anemia_complementation_group_A	2.07347	2.00606	2.39816	0.850899	1.18343	1.68045	2.15923	1.23826	0.802205	0.0101042	0.214009
ENSMUSG00000020573	Pik3cg	phosphoinositide_3_kinase_catalytic_gamma_polypeptide	2.02949	2.36891	1.36776	3.14695	3.24265	2.66039	1.92205	3.01666	-0.650306	0.0101873	0.215352
ENSMUSG00000022602	Arc	activity_regulated_cytoskeletal_associated_protein	0.403647	0.224663	0.391655	0.0683826	0.152566	0.168123	0.339989	0.129691	1.39041	0.0101839	0.215352
ENSMUSG00000000686	Abhd15	abhydrolase_domain_containing_15	0.294061	0.325349	0.462813	0.0961983	0.150243	0.167526	0.360741	0.137989	1.38641	0.0102767	0.217032
ENSMUSG00000023828	Slc22a3	solute_carrier_family_22_organic_cation_transporter_member_3	0.0213993	0	0.13956	0.101529	0.271828	0.322413	0.0536529	0.231923	-2.11192	0.010368	0.218597
ENSMUSG00000108660	RP23-361O12.3	-	0.0300846	0.0275852	0.0217968	0.116291	0.0530723	0.155943	0.0264889	0.108435	-2.03338	0.0103708	0.218597
ENSMUSG00000033777	Tlr13	toll_like_receptor_13	2.70759	2.61365	1.83171	0.973474	1.36635	1.38539	2.38432	1.24174	0.941214	0.0104369	0.219778
ENSMUSG00000103793	Pcdhga6	protocadherin_gamma_subfamily_A_6	0.269147	0.653131	0.550572	0.216968	0.117293	0.246188	0.49095	0.193483	1.34337	0.0104687	0.220235
ENSMUSG00000009291	Pttg1ip	pituitary_tumor_transforming_1_interacting_protein	31.8797	29.8594	29.4138	42.4631	45.044	37.071	30.3843	41.526	-0.45069	0.0104913	0.220499
ENSMUSG00000047990	C2cd4a	C2_calcium_dependent_domain_containing_4A	3.46401	2.5659	5.60153	2.33708	1.43712	1.31968	3.87715	1.69796	1.19119	0.0105076	0.220629
ENSMUSG00000022124	Fbxl3	F_box_and_leucine_rich_repeat_protein_3	4.38944	4.04291	4.43717	5.39298	5.56733	6.19974	4.28984	5.72002	-0.415095	0.010576	0.221428
ENSMUSG00000022848	Dirc2	disrupted_in_renal_carcinoma_2_human_	12.3284	12.376	9.73964	7.89303	6.80389	7.79683	11.4813	7.49792	0.614728	0.0105704	0.221428
ENSMUSG00000030365	Clec2i	C_type_lectin_domain_family_2_member_i	0.260045	0.401506	0.133862	0.425625	0.644584	0.73157	0.265138	0.600593	-1.17965	0.0105713	0.221428
ENSMUSG00000037971	1110032A03Rik	RIKEN_cDNA_1110032A03_gene	1.29253	1.4802	1.35078	2.65545	2.1109	1.62938	1.3745	2.13191	-0.633236	0.0105863	0.221431
ENSMUSG00000040570	Rundc3b	RUN_domain_containing_3B	3.38801	4.41455	4.30042	6.56212	4.99125	6.10236	4.03433	5.88524	-0.544774	0.0106582	0.222722
ENSMUSG00000018659	Pnpo	pyridoxine_5_phosphate_oxidase	17.6315	17.2969	13.9499	23.2672	22.9041	22.0145	16.2928	22.7286	-0.480278	0.0106692	0.222738
ENSMUSG00000001025	S100a6	S100_calcium_binding_protein_A6_calcyclin_	184.131	160.045	193.709	260.697	249.052	219.284	179.295	243.011	-0.438687	0.0107093	0.223149
ENSMUSG00000032727	Mier3	mesoderm_induction_early_response_1_family_member_3	3.01428	4.2281	5.25929	5.03191	5.90799	6.1946	4.16722	5.7115	-0.454783	0.0106991	0.223149
ENSMUSG00000005364	Il5ra	interleukin_5_receptor_alpha	0.360497	0.216521	1.25635	0.176907	0.236809	0.175176	0.611122	0.196297	1.63842	0.01072	0.22316
ENSMUSG00000041674	BC006965	cDNA_sequence_BC006965	0.00955588	0.0321233	0.0103851	0.0570869	0.0573111	0.0495327	0.0173548	0.0546436	-1.65472	0.010753	0.223421
ENSMUSG00000097804	Gm16685	predicted_gene_16685	1.71802	1.57497	1.20206	0.570611	0.572877	0.84627	1.49835	0.663252	1.17574	0.0107478	0.223421
ENSMUSG00000035783	Acta2	actin_alpha_2_smooth_muscle_aorta	297.063	259.737	520.444	562.465	523.5	459.579	359.081	515.181	-0.520769	0.0107656	0.223471
ENSMUSG00000040274	Cdk6	cyclin_dependent_kinase_6	1.58191	2.50525	2.95791	3.50588	3.16082	3.12791	2.34836	3.26487	-0.475374	0.0108145	0.224273
ENSMUSG00000040264	Gbp2b	guanylate_binding_protein_2b	0.822866	1.4357	0.173078	1.67891	1.85411	3.13431	0.810548	2.22244	-1.45518	0.01085	0.224619
ENSMUSG00000059713	Rcan3	regulator_of_calcineurin_3	6.37788	6.37099	6.90344	9.56943	9.48625	7.62446	6.55077	8.89338	-0.441068	0.010862	0.224619
ENSMUSG00000079014	Serpina3i	serine_or_cysteine_peptidase_inhibitor_clade_A_member_3I	0.103325	0.27232	0.519307	0.0680695	0.0820153	0.0878656	0.298317	0.0793168	1.91115	0.0108597	0.224619
ENSMUSG00000095427	Rps2-ps6	ribosomal_protein_S2_pseudogene_6	0	0.0515979	0.122272	0.355846	0.357247	0.328015	0.0579565	0.347036	-2.58204	0.010875	0.224674
ENSMUSG00000032231	Anxa2	annexin_A2	187.518	171.308	280.752	121.64	134.646	151.119	213.193	135.802	0.650654	0.0108905	0.224782
ENSMUSG00000091864	Gm17102	predicted_gene_17102	0.082692	0.379106	0.179764	0	0	0.0401806	0.213854	0.0133935	3.99702	0.0109337	0.22546
ENSMUSG00000025757	Hspa4l	heat_shock_protein_4_like	6.49422	5.42081	5.76235	3.27838	3.48779	4.68781	5.89246	3.81799	0.626055	0.0109503	0.22559
ENSMUSG00000055850	Rnf181	ring_finger_protein_181	4.40955	4.74672	4.70269	5.87645	7.2498	5.55299	4.61965	6.22641	-0.430617	0.0109839	0.226069
ENSMUSG00000085995	Gm2788	predicted_gene_2788	0.102786	0.0471231	0.22341	0.433424	0.308228	0.299685	0.12444	0.347112	-1.47996	0.0110105	0.226405
ENSMUSG00000028874	Fgr	Gardner_Rasheed_feline_sarcoma_viral_Fgr_oncogene_homolog	1.91772	2.97852	2.17017	0.902203	1.52639	1.24762	2.35547	1.22541	0.942752	0.0110276	0.226543
ENSMUSG00000002032	Tmem25	transmembrane_protein_25	1.13401	1.12113	1.4136	1.89865	2.10617	2.08533	1.22291	2.03005	-0.731195	0.0110989	0.227792
ENSMUSG00000021846	Peli2	pellino_2	1.56939	1.87328	2.95158	3.2413	3.08463	3.33057	2.13142	3.21883	-0.594724	0.011167	0.228795
ENSMUSG00000022893	Adamts1	a_disintegrin_like_and_metallopeptidase_reprolysin_type_with_thrombospondin_type_1_motif_1	1.94541	1.07115	3.04874	1.11918	0.778365	1.02026	2.02177	0.972601	1.0557	0.0111801	0.228795
ENSMUSG00000024673	Ms4a1	membrane_spanning_4_domains_subfamily_A_member_1	0.772926	3.75995	0.514661	2.26542	6.00038	5.21911	1.68251	4.49497	-1.4177	0.0111896	0.228795
ENSMUSG00000025993	Slc40a1	solute_carrier_family_40_iron_regulated_transporter_member_1	25.3017	23.1728	16.6824	10.6036	10.3102	18.3059	21.719	13.0732	0.732337	0.0111714	0.228795
ENSMUSG00000029553	Tfec	transcription_factor_EC	0.161378	0.162738	0.151993	0.0737219	0.0512378	0.0575088	0.158703	0.0608228	1.38364	0.0113549	0.231959
ENSMUSG00000054457	9430021M05Rik	RIKEN_cDNA_9430021M05_gene	0.311962	0.171592	0.203413	0	0	0.0909636	0.228989	0.0303212	2.91688	0.0113722	0.232095
ENSMUSG00000025980	Hspd1	heat_shock_protein_1_chaperonin_	106.154	123.648	142.383	70.3741	67.3681	102.772	124.062	80.1715	0.629897	0.0114387	0.232523
ENSMUSG00000028039	Efna3	ephrin_A3	0.157915	0.386057	0.157317	0.457811	0.821744	0.447635	0.233763	0.57573	-1.30034	0.0114427	0.232523
ENSMUSG00000046082	Tmem174	transmembrane_protein_174	1.14797	0.640575	0.777446	0.368312	0.422588	0.210194	0.855329	0.333698	1.35794	0.0114464	0.232523
ENSMUSG00000048707	Tprn	taperin	24.035	23.4984	23.156	15.4682	13.8386	17.6127	23.5631	15.6398	0.591304	0.0114206	0.232523
ENSMUSG00000085795	Zfp703	zinc_finger_protein_703	8.13067	8.06706	15.1454	6.74214	5.86869	5.75277	10.4477	6.1212	0.771302	0.0114421	0.232523
ENSMUSG00000019359	Gdpd2	glycerophosphodiester_phosphodiesterase_domain_containing_2	1.17796	0.774257	0.513258	0.287012	0.352833	0.4806	0.821825	0.373482	1.13779	0.0114644	0.232673
ENSMUSG00000070565	Rasal2	RAS_protein_activator_like_2	1.01555	1.25441	1.61847	0.281588	0.306703	1.12656	1.29614	0.571615	1.18111	0.0115335	0.233859
ENSMUSG00000031831	Dnaaf1	dynein_axonemal_assembly_factor_1	0.318754	0.401797	0.202067	0.882056	0.688757	0.490487	0.307539	0.6871	-1.15975	0.0116014	0.235017
ENSMUSG00000048186	Bend7	BEN_domain_containing_7	1.17482	1.22809	0.785676	0.532375	0.523225	0.588961	1.06286	0.548187	0.955215	0.0117388	0.23758
ENSMUSG00000003518	Dusp3	dual_specificity_phosphatase_3_vaccinia_virus_phosphatase_VH1_related_	5.84571	5.68102	10.2205	10.0191	9.60979	10.3961	7.24909	10.0083	-0.465331	0.0117945	0.238487
ENSMUSG00000031438	Rnf128	ring_finger_protein_128	54.6057	50.8505	29.2933	27.9606	27.506	25.6563	44.9165	27.041	0.732097	0.0118078	0.238536
ENSMUSG00000034429	Zfp707	zinc_finger_protein_707	0.716035	1.14676	1.10159	1.5142	1.66627	1.47141	0.988127	1.55063	-0.650085	0.0118538	0.239243
ENSMUSG00000044350	Lacc1	laccase_multicopper_oxidoreductase_domain_containing_1	6.69343	8.3212	5.69499	4.39711	3.83568	4.51384	6.9032	4.24888	0.700185	0.0118733	0.239284
ENSMUSG00000107005	Gm42631	predicted_gene_42631	0.0692948	0.0211863	0.175719	0.219145	0.488926	0.269391	0.0887332	0.325821	-1.87653	0.0118777	0.239284
ENSMUSG00000070345	Hsf5	heat_shock_transcription_factor_family_member_5	0.0450579	0.0082646	0	0.113985	0.0762922	0.0788132	0.0177742	0.0896968	-2.33527	0.011907	0.239433
ENSMUSG00000092368	A930015D03Rik	RIKEN_cDNA_A930015D03_gene	0.505866	0.401916	0.696322	1.42202	1.10643	0.983225	0.534701	1.17056	-1.13039	0.0119052	0.239433
ENSMUSG00000024972	Lgals12	lectin_galactose_binding_soluble_12	6.07855	5.8731	2.69831	9.50065	8.13754	6.67006	4.88332	8.10275	-0.730549	0.011948	0.240036
ENSMUSG00000023122	Sult1c2	sulfotransferase_family_cytosolic_1C_member_2	14.4103	12.1872	12.1091	16.4961	18.559	19.6263	12.9022	18.2271	-0.498471	0.0119623	0.240103
ENSMUSG00000024402	Lta	lymphotoxin_A	0.216737	0.894066	0.353288	0.54261	2.46574	1.36907	0.48803	1.45914	-1.58007	0.0120799	0.242241
ENSMUSG00000050961	AY358078	cDNA_sequence_AY358078	0	0	0.0557378	0.270346	0.48853	0	0.0185793	0.252959	-3.76714	0.0121001	0.242424
ENSMUSG00000095682	Igkv3-1	immunoglobulin_kappa_variable_3_1	26.4042	25.0669	15.9917	15.7326	37.2226	108.729	22.4876	53.8949	-1.26102	0.0121552	0.243304
ENSMUSG00000040249	Lrp1	low_density_lipoprotein_receptor_related_protein_1	9.16116	12.0261	17.1334	6.95131	7.66321	9.4569	12.7736	8.02381	0.670803	0.0122533	0.245043
ENSMUSG00000020646	Mboat2	membrane_bound_O_acyltransferase_domain_containing_2	2.34001	1.22582	1.86	4.17237	3.87753	2.07921	1.80861	3.37637	-0.900593	0.0122745	0.245174
ENSMUSG00000070354	Gm21975	predicted_gene_21975	0.199344	0.1246	0.0886211	0.133727	0.824696	0.317006	0.137522	0.425143	-1.62829	0.0122822	0.245174
ENSMUSG00000026473	Glul	glutamate_ammonia_ligase_glutamine_synthetase_	130.679	154.128	164.481	212.627	199.836	185.647	149.763	199.37	-0.412771	0.0123178	0.245518
ENSMUSG00000092837	Rpph1	ribonuclease_P_RNA_component_H1	0.234856	0.323067	0.255276	2.10488	0.994429	0.570704	0.271066	1.22334	-2.1741	0.0123219	0.245518
ENSMUSG00000106651	Gm42608	predicted_gene_42608	0	0	0	0.0978541	0	0.144352	0	0.0807353	#NAME?	0.0123668	0.246187
ENSMUSG00000017837	Nkiras2	NFKB_inhibitor_interacting_Ras_like_protein_2	9.82779	5.64544	5.55974	4.0149	3.6297	4.8124	7.01099	4.15234	0.755695	0.0124017	0.246498
ENSMUSG00000073096	Lrrc61	leucine_rich_repeat_containing_61	0.778337	0.586465	1.12393	1.74778	0.981726	1.57503	0.829578	1.43485	-0.790446	0.012405	0.246498
ENSMUSG00000057286	St6galnac2	ST6_alpha_N_acetyl_neuraminyl_2_3_beta_galactosyl_1_3_N_acetylgalactosaminide_alpha_2_6_sialyltransferase_2	4.5812	5.14146	6.93003	7.59184	7.33618	7.22852	5.5509	7.38551	-0.411977	0.0124203	0.246579
ENSMUSG00000042743	Sgtb	small_glutamine_rich_tetratricopeptide_repeat_TPR_containing_beta	0.681213	0.322008	1.15672	1.79529	1.48698	1.11719	0.71998	1.46649	-1.02633	0.0125022	0.247978
ENSMUSG00000027715	Ccna2	cyclin_A2	16.7123	18.9116	21.9837	11.6066	12.0885	14.6983	19.2025	12.7978	0.585397	0.0125517	0.248736
ENSMUSG00000027938	Creb3l4	cAMP_responsive_element_binding_protein_3_like_4	15.3114	15.9983	17.9626	26.6227	22.3937	18.717	16.4241	22.5778	-0.459091	0.0125887	0.249244
ENSMUSG00000023216	Epb42	erythrocyte_membrane_protein_band_4.2	0.013406	0.0286792	0.0922726	0.0141337	0.00472903	0	0.0447859	0.00628756	2.83247	0.0126081	0.249401
ENSMUSG00000039193	Nlrc4	NLR_family_CARD_domain_containing_4	15.2288	15.9029	14.8417	11.3303	9.01948	10.1609	15.3245	10.1702	0.591487	0.0126329	0.249665
ENSMUSG00000020346	Mgat1	mannoside_acetylglucosaminyltransferase_1	1.81661	1.80453	2.43835	0.813746	0.906829	1.74296	2.01983	1.15451	0.806949	0.0126785	0.250114
ENSMUSG00000034275	Igsf9b	immunoglobulin_superfamily_member_9B	1.05293	1.26692	1.9071	0.470193	0.920893	0.660877	1.40898	0.683988	1.04261	0.0126686	0.250114
ENSMUSG00000063430	Wscd2	WSC_domain_containing_2	0.2914	0.346234	0.546661	0.622952	0.608185	0.610693	0.394765	0.613943	-0.637111	0.012693	0.250175
ENSMUSG00000025950	Idh1	isocitrate_dehydrogenase_1_NADP+_soluble	56.0843	58.8769	63.579	39.348	38.4069	42.881	59.5134	40.212	0.565589	0.012705	0.250185
ENSMUSG00000106197	Gm42717	predicted_gene_42717	0.097369	0.158693	0.164606	0.0456203	0.0228982	0.0525713	0.140223	0.0403633	1.7966	0.0127194	0.250243
ENSMUSG00000043740	B430306N03Rik	RIKEN_cDNA_B430306N03_gene	0.234484	0.311694	0.25907	0.0247203	0.0744489	0.186108	0.268416	0.0950923	1.49707	0.0127669	0.250951
ENSMUSG00000005949	Ctns	cystinosis_nephropathic	4.46309	4.80876	3.30493	6.20383	5.99794	6.06319	4.19226	6.08832	-0.538315	0.0128245	0.251111
ENSMUSG00000025413	Ttc4	tetratricopeptide_repeat_domain_4	3.45983	6.38368	5.85404	3.20289	3.04174	3.30923	5.23251	3.18462	0.716383	0.0128439	0.251111
ENSMUSG00000027983	Cyp2u1	cytochrome_P450_family_2_subfamily_u_polypeptide_1	0.101592	0.127447	0.220812	0.343838	0.367836	0.21306	0.14995	0.308245	-1.03959	0.012805	0.251111
ENSMUSG00000029467	Atp2a2	ATPase_Ca++_transporting_cardiac_muscle_slow_twitch_2	45.287	49.5858	58.7719	33.8595	33.2571	36.0065	51.2149	34.3744	0.575231	0.0128346	0.251111
ENSMUSG00000086213	A330040F15Rik	RIKEN_cDNA_A330040F15_gene	0.101624	0.0931811	0.0368142	0.499963	0.57364	0.0987769	0.0772065	0.390793	-2.33961	0.0128426	0.251111
ENSMUSG00000087330	Bloodlinc	Bloodlinc_erythroid_developmental_long_intergenic_non_protein_coding_transcript	0.551791	0.202339	0.119931	1.51238	1.57675	0.375402	0.291354	1.15485	-1.98686	0.0127917	0.251111
ENSMUSG00000020116	Pno1	partner_of_NOB1_homolog_S._cerevisiae_	16.6455	18.3578	20.8332	11.0975	10.2164	14.4969	18.6121	11.9369	0.640811	0.0128993	0.251822
ENSMUSG00000062760	1810041L15Rik	RIKEN_cDNA_1810041L15_gene	0.51225	0.636231	0.797306	1.01729	1.11574	0.921788	0.648596	1.01827	-0.650733	0.0129055	0.251822
ENSMUSG00000102386	2900022M07Rik	RIKEN_cDNA_2900022M07_gene	0	0	0.0400359	0.155342	0.194964	0.107421	0.0133453	0.152576	-3.51512	0.0129149	0.251822
ENSMUSG00000004040	Stat3	signal_transducer_and_activator_of_transcription_3	13.0143	13.6984	12.8651	8.09303	8.09984	10.2511	13.1926	8.81466	0.581747	0.0129412	0.252111
ENSMUSG00000031502	Col4a1	collagen_type_IV_alpha_1	27.9394	33.0711	64.7965	26.2489	21.8705	25.9032	41.9357	24.6742	0.765174	0.012978	0.252378
ENSMUSG00000105703	Gm43305	predicted_gene_43305	39.7756	43.4021	54.6071	27.8031	13.3416	37.4969	45.9283	26.2139	0.809052	0.0129758	0.252378
ENSMUSG00000032033	Barx2	BarH_like_homeobox_2	0.666336	0.174528	0.28965	1.16403	0.946996	0.740077	0.376838	0.950368	-1.33454	0.0130053	0.252684
ENSMUSG00000067006	Serpinb5	serine_or_cysteine_peptidase_inhibitor_clade_B_member_5	22.3976	18.4909	21.9451	12.7085	11.1268	17.12	20.9445	13.6518	0.617485	0.0130248	0.252839
ENSMUSG00000001604	Tcea3	transcription_elongation_factor_A_SII_3	15.4463	17.0664	17.4103	25.4114	23.7331	19.4157	16.641	22.8534	-0.457666	0.0130536	0.253172
ENSMUSG00000085996	A830012C17Rik	RIKEN_cDNA_A830012C17_gene	0	0	0	0.0237156	0.119086	0.087478	0	0.0767599	#NAME?	0.0130709	0.253283
ENSMUSG00000023176	Cpn2	carboxypeptidase_N_polypeptide_2	2.90219	1.85115	0.168801	0.318868	0.458559	0.675329	1.64071	0.484252	1.76049	0.0131033	0.253685
ENSMUSG00000021453	Gadd45g	growth_arrest_and_DNA_damage_inducible_45_gamma	3.29336	5.31018	4.96851	10.8646	9.63637	3.89728	4.52401	8.13275	-0.84614	0.0131341	0.254031
ENSMUSG00000027540	Ptpn1	protein_tyrosine_phosphatase_non_receptor_type_1	10.7551	11.4548	12.9888	6.77139	8.50259	8.51537	11.7329	7.92978	0.565203	0.0131444	0.254031
ENSMUSG00000017861	Mybl2	myeloblastosis_oncogene_like_2	2.07552	2.88178	4.55487	1.30994	1.5426	2.23904	3.17073	1.6972	0.901661	0.0132921	0.256208
ENSMUSG00000030031	Kbtbd8	kelch_repeat_and_BTB_POZ_domain_containing_8	1.95697	2.50655	2.77527	0.892494	1.52764	1.5242	2.41293	1.31478	0.875965	0.0132902	0.256208
ENSMUSG00000045545	Krt14	keratin_14	0.639362	0.253998	3.01089	0.314539	0.383444	0.289966	1.30142	0.329316	1.98254	0.0132886	0.256208
ENSMUSG00000030666	Calcb	calcitonin_related_polypeptide_beta	0.41375	0.147513	0.974198	1.93849	1.4596	0.692495	0.511821	1.36353	-1.41363	0.0133117	0.256359
ENSMUSG00000047867	Gimap6	GTPase_IMAP_family_member_6	3.56201	5.82707	2.87879	4.52055	7.525	7.72339	4.08929	6.58965	-0.68835	0.013447	0.258736
ENSMUSG00000033409	Syce1l	synaptonemal_complex_central_element_protein_1_like	0	0	0	0.263033	0.264069	0	0	0.175701	#NAME?	0.0134657	0.258868
ENSMUSG00000009545	Kcnq1	potassium_voltage_gated_channel_subfamily_Q_member_1	10.39	10.7203	12.6006	14.6937	15.9921	13.442	11.237	14.7093	-0.388472	0.0134977	0.259126
ENSMUSG00000046402	Rbp1	retinol_binding_protein_1_cellular	1.05958	1.43762	5.95701	0.923376	1.0616	1.05721	2.81807	1.01406	1.47456	0.0135147	0.259126
ENSMUSG00000079018	Ly6c1	lymphocyte_antigen_6_complex_locus_C1	31.1864	20.8504	14.9858	8.80365	10.4761	18.5765	22.3409	12.6188	0.824116	0.0135075	0.259126
ENSMUSG00000028403	Zdhhc21	zinc_finger_DHHC_domain_containing_21	4.37991	5.45426	8.56712	3.92056	3.53608	4.0831	6.13376	3.84658	0.673195	0.01354	0.259286
ENSMUSG00000102423	Gm37465	predicted_gene_37465	0.0455543	0.0313247	0.074255	0	0	0.0110649	0.050378	0.00368831	3.77176	0.0135467	0.259286
ENSMUSG00000026494	Kif26b	kinesin_family_member_26B	0.0814548	0.103224	0.338458	0.0479845	0.0811363	0.051222	0.174379	0.0601143	1.53645	0.0135705	0.259513
ENSMUSG00000024055	Cyp4f13	cytochrome_P450_family_4_subfamily_f_polypeptide_13	6.86505	6.17257	6.7355	9.00324	8.68582	8.92589	6.59104	8.87165	-0.428696	0.0136032	0.259775
ENSMUSG00000067818	Myl9	myosin_light_polypeptide_9_regulatory	79.4326	86.1864	144.604	162.616	143.8	124.704	103.408	143.706	-0.47478	0.013608	0.259775
ENSMUSG00000050244	Heatr1	HEAT_repeat_containing_1	7.24462	9.35792	9.0315	4.54358	4.77385	7.25793	8.54468	5.52512	0.629021	0.0136592	0.260387
ENSMUSG00000055737	Ghr	growth_hormone_receptor	1.76654	1.73046	2.15594	2.92264	2.43147	2.44699	1.88431	2.60037	-0.464675	0.0136822	0.260387
ENSMUSG00000085369	9430093N23Rik	RIKEN_cDNA_9430093N23_gene	0.291017	0.266773	0.0790611	0.460181	0.76994	1.27264	0.212284	0.834254	-1.97449	0.0136877	0.260387
ENSMUSG00000097239	Gm27029	predicted_gene_27029	0.380454	0.970527	0.521315	0.313882	0.105045	0.225059	0.624099	0.214662	1.53971	0.0136757	0.260387
ENSMUSG00000048230	Fbxo43	F_box_protein_43	0.0742867	0.0255411	0.0302725	0	0.00982606	0	0.0433668	0.00327535	3.72687	0.0137486	0.261318
ENSMUSG00000073786	Gm7579	predicted_gene_7579	0.0511985	0.422323	0.333742	0.0539434	0	0	0.269088	0.0179811	3.90352	0.0137827	0.261512
ENSMUSG00000096001	2610528A11Rik	RIKEN_cDNA_2610528A11_gene	177.628	176.473	183.697	125.254	106.527	130.455	179.266	120.745	0.570134	0.0137776	0.261512
ENSMUSG00000056436	Cyct	cytochrome_c_testis	0.228815	0.262217	0.0621626	0	0	0	0.184398	0	Inf	0.0138058	0.261724
ENSMUSG00000037953	A4gnt	alpha_1_4_N_acetylglucosaminyltransferase	3.19358	6.2665	7.45804	11.2888	15.8352	4.29234	5.63938	10.4721	-0.892944	0.0138347	0.262044
ENSMUSG00000029260	Ugt2b34	UDP_glucuronosyltransferase_2_family_polypeptide_B34	62.2369	83.6115	58.9597	93.8825	97.7828	91.5172	68.2694	94.3942	-0.467459	0.0138531	0.262165
ENSMUSG00000022900	Ildr1	immunoglobulin_like_domain_containing_receptor_1	27.754	27.9506	23.7367	16.5069	16.3474	20.0552	26.4804	17.6365	0.586363	0.0138938	0.262709
ENSMUSG00000020234	4930404N11Rik	RIKEN_cDNA_4930404N11_gene	0.762072	0.844604	0.580958	1.7626	1.49269	0.928546	0.729211	1.39461	-0.935455	0.0139634	0.263196
ENSMUSG00000031379	Pir	pirin	1.89913	1.84113	2.02429	0.793125	1.25861	1.16755	1.92151	1.0731	0.840464	0.0139678	0.263196
ENSMUSG00000036915	Kirrel2	kin_of_IRRE_like_2_Drosophila_	0.0153212	0.0187279	0.0388516	0	0.0054046	0	0.0243002	0.00180153	3.75367	0.0139563	0.263196
ENSMUSG00000050122	Vwa3b	von_Willebrand_factor_A_domain_containing_3B	0.210305	0.261343	0.126969	0.394129	0.430306	0.35881	0.199539	0.394415	-0.983044	0.0139455	0.263196
ENSMUSG00000034480	Diap2	diaphanous_homolog_2_Drosophila_	0.705661	2.32455	0.877943	0.654787	0.646974	0.597924	1.30272	0.633228	1.04073	0.0139919	0.263423
ENSMUSG00000028088	Fmo5	flavin_containing_monooxygenase_5	1.5613	1.34976	1.47919	2.51337	2.22202	1.83725	1.46342	2.19088	-0.58217	0.0140311	0.263535
ENSMUSG00000055994	Nod2	nucleotide_binding_oligomerization_domain_containing_2	0.898651	1.17634	0.957814	0.642182	0.525838	0.453471	1.01093	0.540497	0.90333	0.014034	0.263535
ENSMUSG00000057722	Lepr	leptin_receptor	1.73314	1.86554	1.24329	2.59684	2.12278	2.78201	1.61399	2.50054	-0.63161	0.0140333	0.263535
ENSMUSG00000004031	Brinp2	bone_morphogenic_protein_retinoic_acid_inducible_neural_specific_2	0.291724	0.287245	0.215265	0.356883	0.674662	0.451519	0.264745	0.494355	-0.900945	0.0141048	0.264637
ENSMUSG00000041064	Pif1	PIF1_5_to_3_DNA_helicase_homolog_S._cerevisiae_	0.8367	0.870764	1.06782	0.477109	0.542023	0.567176	0.925096	0.52877	0.806965	0.0141407	0.265084
ENSMUSG00000097099	Gm9917	predicted_gene_9917	0.448167	0.436805	2.03019	0.417744	0.279597	0.375949	0.971719	0.357763	1.44153	0.0141762	0.265522
ENSMUSG00000030468	Siglecg	sialic_acid_binding_Ig_like_lectin_G	0.232361	0.814644	0.160382	0.51638	1.41569	1.03451	0.402462	0.98886	-1.29691	0.0142042	0.265818
ENSMUSG00000108688	RP23-136G1.3	-	53.4345	50.2365	51.8975	76.233	68.4164	62.682	51.8562	69.1105	-0.414389	0.014257	0.266579
ENSMUSG00000000739	Sult5a1	sulfotransferase_family_5A_member_1	0.109619	0.111661	0.225026	0.025686	0.0386686	0.0591854	0.148769	0.04118	1.85306	0.0143099	0.267338
ENSMUSG00000020653	Klf11	Kruppel_like_factor_11	1.61613	1.22421	1.65735	2.29557	2.72221	2.10155	1.49923	2.37311	-0.662556	0.0143485	0.26783
ENSMUSG00000039691	Tspan10	tetraspanin_10	0	0.191704	0.0189379	0.238825	0.387313	0.338723	0.0702141	0.32162	-2.19553	0.0144621	0.269625
ENSMUSG00000062937	Mtap	methylthioadenosine_phosphorylase	4.34285	5.90538	6.72138	2.83631	3.07202	4.1121	5.65654	3.34014	0.760009	0.0144693	0.269625
ENSMUSG00000028415	Spink4	serine_peptidase_inhibitor_Kazal_type_4	516.68	343.474	263.607	1048.06	671.153	321.602	374.587	680.271	-0.86081	0.0144969	0.269679
ENSMUSG00000067341	H2-Eb2	histocompatibility_2_class_II_antigen_E_beta2	1.06855	3.85612	0.755716	2.46741	6.44423	5.09342	1.89346	4.66835	-1.30189	0.014495	0.269679
ENSMUSG00000027796	Smad9	SMAD_family_member_9	0.397839	0.313529	0.690239	0.750496	0.819939	0.956429	0.467202	0.842288	-0.850267	0.0145717	0.27084
ENSMUSG00000054723	Vmac	vimentin_type_intermediate_filament_associated_coiled_coil_protein	7.58885	7.19847	9.40987	12.7548	10.9236	10.5109	8.06573	11.3965	-0.498707	0.014595	0.271011
ENSMUSG00000058057	Mettl7a3	methyltransferase_like_7A3	0.625217	0.318432	0.0503294	0.634678	1.49493	1.05771	0.331326	1.06244	-1.68106	0.0146057	0.271011
ENSMUSG00000048078	Tenm4	teneurin_transmembrane_protein_4	0.34519	0.447602	0.522043	0.680736	0.545908	0.702835	0.438278	0.64316	-0.55333	0.0146202	0.27105
ENSMUSG00000049957	Ccdc137	coiled_coil_domain_containing_137	2.92998	1.76544	2.53485	1.005	1.28476	1.68009	2.41009	1.32328	0.864965	0.0146426	0.271236
ENSMUSG00000011752	Pgam1	phosphoglycerate_mutase_1	119.562	115.854	145.076	71.4863	79.1321	103.072	126.831	84.5634	0.584803	0.0148558	0.273428
ENSMUSG00000020908	Myh3	myosin_heavy_polypeptide_3_skeletal_muscle_embryonic	0.0056306	0.0103206	0	0.0712063	0.0595732	0.00546929	0.00531707	0.0454163	-3.0945	0.014861	0.273428
ENSMUSG00000028031	Dkk2	dickkopf_homolog_2_Xenopus_laevis_	0.374161	0.621125	2.43969	0.437073	0.288964	0.402945	1.14499	0.376327	1.60528	0.0148452	0.273428
ENSMUSG00000038132	Rbm24	RNA_binding_motif_protein_24	1.89956	1.36748	0.443259	0.41769	0.579685	0.453024	1.23677	0.483467	1.35509	0.0148317	0.273428
ENSMUSG00000071540	3425401B19Rik	RIKEN_cDNA_3425401B19_gene	0.0337752	0.06192	0.0367014	0.0427246	0.150121	0.236312	0.0441322	0.143053	-1.69664	0.0148247	0.273428
ENSMUSG00000073987	Ggh	gamma_glutamyl_hydrolase	185.351	131.691	71.2798	198.166	200.221	238.875	129.441	212.421	-0.714631	0.0148418	0.273428
ENSMUSG00000076674	Ighv3-8	immunoglobulin_heavy_variable_V3_8	4.75464	4.96903	3.20358	5.31295	7.14558	15.8032	4.30909	9.42059	-1.12844	0.0147867	0.273428
ENSMUSG00000087222	E030042O20Rik	RIKEN_cDNA_E030042O20_gene	0.708901	0.553608	0.656257	1.60533	1.13929	1.09721	0.639589	1.28061	-1.00161	0.0148436	0.273428
ENSMUSG00000028460	Sit1	suppression_inducing_transmembrane_adaptor_1	0.188939	0.155895	0.143729	0.338606	0.759868	0.257065	0.162855	0.451846	-1.47225	0.0149192	0.274268
ENSMUSG00000036533	Cdc42ep3	CDC42_effector_protein_Rho_GTPase_binding_3	9.08577	8.76583	8.92161	12.871	13.4259	11.6067	8.9244	12.6345	-0.501545	0.014967	0.274915
ENSMUSG00000022915	1700093J21Rik	RIKEN_cDNA_1700093J21_gene	0	0	0	0.182865	0.305985	0.0561784	0	0.181676	#NAME?	0.015017	0.275076
ENSMUSG00000025912	Mybl1	myeloblastosis_oncogene_like_1	0.495335	1.47316	0.59463	0.983619	1.90186	2.32859	0.854375	1.73802	-1.02451	0.0150049	0.275076
ENSMUSG00000052102	Gnpda1	glucosamine_6_phosphate_deaminase_1	12.56	10.7426	8.68488	6.61431	6.86615	6.70866	10.6625	6.72971	0.66393	0.0150201	0.275076
ENSMUSG00000071202	Ccdc78	coiled_coil_domain_containing_78	0	0	0	0.0717726	0.120096	0.0220494	0	0.071306	#NAME?	0.0150283	0.275076
ENSMUSG00000108456	RP24-143K11.2	-	0.404641	1.26398	0.423451	0.236978	0.174467	0.320425	0.697359	0.243957	1.51528	0.0150387	0.275076
ENSMUSG00000108095	RP24-127M20.7	-	0	0	0	0.0797688	0	0.0735301	0	0.0510996	#NAME?	0.0150635	0.275299
ENSMUSG00000022018	Rgcc	regulator_of_cell_cycle	6.73425	5.94905	5.81031	10.7992	11.4466	8.09159	6.16454	10.1124	-0.714068	0.0151174	0.276054
ENSMUSG00000031112	Stk26	serine_threonine_kinase_26	1.03004	1.47992	0.43204	1.74623	2.25676	1.73865	0.980666	1.91388	-0.964665	0.0151505	0.276261
ENSMUSG00000034652	Cd300a	CD300A_antigen	0.925726	1.65125	1.18539	0.590064	0.744296	0.57188	1.25412	0.635414	0.98091	0.0151667	0.276261
ENSMUSG00000101325	Scgb2b4-ps	secretoglobin_family_2B_member_4_pseudogene	0	0	0	0.464656	0.933008	0	0	0.465888	#NAME?	0.0151664	0.276261
ENSMUSG00000029275	Gfi1	growth_factor_independent_1	2.1951	1.89768	1.47479	2.91395	3.30935	2.49191	1.85586	2.90507	-0.646486	0.0151886	0.276389
ENSMUSG00000038152	5033430I15Rik	RIKEN_cDNA_5033430I15_gene	0.329188	0.63099	0.487817	1.57735	1.07683	0.668902	0.482665	1.10769	-1.19846	0.015199	0.276389
ENSMUSG00000030342	Cd9	CD9_antigen	170.538	127.806	98.3452	212.871	212.976	164.016	132.23	196.621	-0.572371	0.0152487	0.276833
ENSMUSG00000067656	Slc22a27	solute_carrier_family_22_member_27	0	0	0.0929176	0.162233	0.0904967	0.232661	0.0309725	0.161797	-2.38512	0.015246	0.276833
ENSMUSG00000030225	Dera	2_deoxyribose_5_phosphate_aldolase_homolog_C._elegans_	3.9247	4.19708	4.96464	2.517	2.86759	3.33864	4.36214	2.90774	0.585136	0.0153178	0.277856
ENSMUSG00000087371	Gm15541	predicted_gene_15541	0.276201	0.443112	0.105055	0.655119	0.613863	0.68449	0.274789	0.651157	-1.24468	0.0153726	0.278387
ENSMUSG00000102460	Gm38197	predicted_gene_38197	0.0882897	0.0485666	0.0383756	0.22335	0.205545	0.171588	0.0584106	0.200161	-1.77686	0.015367	0.278387
ENSMUSG00000026600	Soat1	sterol_O_acyltransferase_1	5.73496	6.53589	5.44829	8.77233	8.06454	7.12557	5.90638	7.98748	-0.435466	0.0154025	0.278605
ENSMUSG00000045019	Acer1	alkaline_ceramidase_1	7.61986	14.3809	18.5563	17.984	20.7487	19.6827	13.519	19.4718	-0.526395	0.0154101	0.278605
ENSMUSG00000002324	Rec8	REC8_meiotic_recombination_protein	0.817956	1.30494	1.8009	2.60921	2.1361	1.87894	1.30793	2.20808	-0.755505	0.0154351	0.278827
ENSMUSG00000026068	Il18rap	interleukin_18_receptor_accessory_protein	0.502912	0.576299	0.491877	0.201457	0.255481	0.327466	0.523696	0.261468	1.00209	0.0155032	0.279365
ENSMUSG00000031951	Tmem231	transmembrane_protein_231	1.53137	1.99874	1.83344	2.83193	3.63975	2.34592	1.78785	2.9392	-0.717196	0.0154844	0.279365
ENSMUSG00000032860	P2ry2	purinergic_receptor_P2Y_G_protein_coupled_2	6.56162	4.47806	5.11828	2.84369	3.04011	3.98203	5.38599	3.28861	0.711733	0.0154945	0.279365
ENSMUSG00000095571	Ighv5-17	immunoglobulin_heavy_variable_5_17	24.7004	32.3968	36.293	32.6699	39.3589	81.6352	31.1301	51.2214	-0.718437	0.0155317	0.279647
ENSMUSG00000021466	Ptch1	patched_homolog_1	2.12615	2.8959	3.41581	3.22826	3.62596	4.4337	2.81262	3.76264	-0.41983	0.0156015	0.280673
ENSMUSG00000101249	Gm29216	predicted_gene_29216	1490.22	1157.27	1185.25	1889.25	1746.09	1629.3	1277.58	1754.88	-0.457958	0.0156591	0.281477
ENSMUSG00000040592	Cd79b	CD79B_antigen	4.34296	10.8182	2.59193	7.41147	17.1797	11.9183	5.9177	12.1698	-1.0402	0.0157048	0.282066
ENSMUSG00000050092	Sprr2b	small_proline_rich_protein_2B	0.621253	0.920032	0.259671	0.251875	0	0.139346	0.600319	0.130407	2.20271	0.0157797	0.283179
ENSMUSG00000020102	Slc16a7	solute_carrier_family_16_monocarboxylic_acid_transporters_member_7	0.527705	0.747638	1.00792	1.72786	1.30314	0.971299	0.761088	1.3341	-0.809732	0.0157981	0.283278
ENSMUSG00000019772	Vip	vasoactive_intestinal_polypeptide	15.237	15.0706	21.1448	24.8567	27.4219	19.2195	17.1508	23.8327	-0.474666	0.0158206	0.283419
ENSMUSG00000068129	Cst7	cystatin_F_leukocystatin_	0.797981	1.42824	0.825892	1.24176	2.33251	3.02818	1.01737	2.20082	-1.11319	0.0158319	0.283419
ENSMUSG00000031596	Slc7a2	solute_carrier_family_7_cationic_amino_acid_transporter_y+_system_member_2	0.0403735	0.116588	0.0987199	0.165987	0.136734	0.207958	0.0852273	0.170226	-0.998067	0.0158492	0.283496
ENSMUSG00000092250	Gm20467	predicted_gene_20467	0.829262	0.55287	0.655396	1.15232	1.75524	1.39202	0.679176	1.43319	-1.07737	0.0159086	0.284326
ENSMUSG00000025804	Ccr1	chemokine_C_C_motif_receptor_1	6.15404	7.41302	4.87562	3.51576	3.69774	3.62708	6.14756	3.61353	0.766607	0.0160029	0.285778
ENSMUSG00000017588	Krt27	keratin_27	0	0.0221705	0.499105	0	0	0	0.173759	0	Inf	0.0160538	0.286452
ENSMUSG00000029490	Mfsd7a	major_facilitator_superfamily_domain_containing_7A	4.63107	6.40932	5.48731	7.43315	9.81831	7.15758	5.50923	8.13634	-0.562529	0.0160976	0.287
ENSMUSG00000085502	Gm12320	predicted_gene_12320	3.0747	1.48199	1.10231	3.77591	3.79084	4.15876	1.88633	3.9085	-1.05103	0.0161226	0.287211
ENSMUSG00000023995	Tspo2	translocator_protein_2	0.0356383	0.0261343	0.0542164	0.142749	0.0905108	0.0831182	0.038663	0.105459	-1.44766	0.0161693	0.287575
ENSMUSG00000036109	Mbnl3	muscleblind_like_3_Drosophila_	1.62844	1.7407	1.71438	0.98909	0.838159	1.27659	1.69451	1.03461	0.711773	0.0161669	0.287575
ENSMUSG00000072115	Ang	angiogenin_ribonuclease_RNase_A_family_5	10.8898	11.4941	13.9773	23.549	17.0385	13.5008	12.1204	18.0294	-0.572915	0.0162772	0.289258
ENSMUSG00000018008	Cyth4	cytohesin_4	7.22221	10.0298	9.36581	4.64166	6.16598	5.59686	8.8726	5.46817	0.6983	0.016291	0.289268
ENSMUSG00000026554	Dcaf8	DDB1_and_CUL4_associated_factor_8	5.10738	5.33336	6.52021	7.33199	7.32767	7.26409	5.65365	7.30791	-0.370277	0.0163154	0.289465
ENSMUSG00000028618	Tmem59	transmembrane_protein_59	46.3341	42.4527	43.6335	62.6574	61.5438	52.4806	44.1401	58.8939	-0.416029	0.0163564	0.289496
ENSMUSG00000031766	Slc12a3	solute_carrier_family_12_member_3	0	0	0.0123122	0.0119403	0.0599572	0.0880864	0.00410407	0.0533279	-3.69976	0.0163833	0.289496
ENSMUSG00000037762	Slc16a9	solute_carrier_family_16_monocarboxylic_acid_transporters_member_9	1.91774	2.78361	2.49895	3.39745	3.44847	3.93459	2.4001	3.5935	-0.582297	0.0163737	0.289496
ENSMUSG00000040612	Ildr2	immunoglobulin_like_domain_containing_receptor_2	0.186589	0.28889	0.234314	0.502667	0.351065	0.423117	0.236597	0.425617	-0.84712	0.0163749	0.289496
ENSMUSG00000084862	Gm16278	predicted_gene_16278	0.434189	0.165848	0.314565	0.0953499	0.0765778	0.105484	0.304867	0.0924707	1.72111	0.0163678	0.289496
ENSMUSG00000021223	Papln	papilin_proteoglycan_like_sulfated_glycoprotein	0.516635	0.745699	1.11691	0.370803	0.383905	0.421971	0.793082	0.392226	1.01578	0.0164012	0.289578
ENSMUSG00000029641	Rasl11a	RAS_like_family_11_member_A	0.610871	0.746675	3.09799	0.238512	0.550737	0.615674	1.48518	0.468308	1.66511	0.0164265	0.289707
ENSMUSG00000097893	1700034P13Rik	RIKEN_cDNA_1700034P13_gene	0.0533695	0.057086	0.087001	0	0.0282394	0.00864283	0.0658189	0.0122941	2.42054	0.016435	0.289707
ENSMUSG00000033022	Cdo1	cysteine_dioxygenase_1_cytosolic	18.7579	23.0779	18.2293	26.7957	29.7525	25.6075	20.0217	27.3852	-0.451834	0.0165353	0.291006
ENSMUSG00000101959	Ldhal6b	lactate_dehydrogenase_A_like_6B	0.544505	0.522931	0.760793	0.109331	0.274408	0.277196	0.609409	0.220312	1.46787	0.0165246	0.291006
ENSMUSG00000103622	Gm38391	predicted_gene_38391	0.036833	0.00844537	0.130085	0.184426	0.17541	0.170021	0.0584543	0.176619	-1.59526	0.0165969	0.291854
ENSMUSG00000043488	Frmd8os	FERM_domain_containing_8_opposite_strand	0.0380867	0.034923	0	0.160552	0.322381	0.111024	0.0243365	0.197985	-3.0242	0.0166113	0.291873
ENSMUSG00000021903	Galnt15	UDP_N_acetyl_alpha_D_galactosamine_polypeptide_N_acetylgalactosaminyltransferase_15	0.659718	0.578164	0.617736	0.857289	0.957284	1.14922	0.618539	0.987931	-0.675546	0.0166441	0.292214
ENSMUSG00000042851	Zc3h6	zinc_finger_CCCH_type_containing_6	1.25996	1.42551	1.08871	2.15754	2.08801	1.70831	1.25806	1.98462	-0.657664	0.0166751	0.292288
ENSMUSG00000076467	Trbv13-1	T_cell_receptor_beta_variable_13_1	0	0.294403	0.174499	0.45138	0.396535	0.936301	0.156301	0.594739	-1.92793	0.0166747	0.292288
ENSMUSG00000011305	Plin5	perilipin_5	0.0716584	0.186139	0.155753	0.0503612	0.0379166	0	0.13785	0.0294259	2.22794	0.0167648	0.293361
ENSMUSG00000040133	Gpr176	G_protein_coupled_receptor_176	0.0288269	0.237853	0.104428	0.344415	0.274587	0.382896	0.123703	0.333966	-1.43283	0.0167921	0.293361
ENSMUSG00000040711	Sh3pxd2b	SH3_and_PX_domains_2B	1.99899	2.44571	6.12698	1.86428	1.84766	1.89498	3.52389	1.86897	0.914925	0.0168436	0.293361
ENSMUSG00000075705	Msrb1	methionine_sulfoxide_reductase_B1	20.1131	18.8883	24.2566	28.8521	30.502	24.3145	21.086	27.8895	-0.403438	0.0168384	0.293361
ENSMUSG00000085531	Slc36a3os	solute_carrier_family_36_proton_amino_acid_symporter_member_3_opposite_strand	0.144075	0.264208	0	0.455756	0.68629	0.700209	0.136094	0.614085	-2.17383	0.0168363	0.293361
ENSMUSG00000089809	A930011G23Rik	RIKEN_cDNA_A930011G23_gene	0.022526	0.0206516	0.00699416	0.0508843	0.0476809	0.0437825	0.0167239	0.0474492	-1.50447	0.0168027	0.293361
ENSMUSG00000097674	Gm26610	predicted_gene_26610	0.0731631	0.0670841	0.198811	0.385719	0.23235	0.568949	0.113019	0.395673	-1.80774	0.0168058	0.293361
ENSMUSG00000108038	RP24-195P20.2	-	0	0	0	0.030586	0.0614224	0.197442	0	0.0964836	#NAME?	0.0168078	0.293361
ENSMUSG00000030409	Dmpk	dystrophia_myotonica_protein_kinase	4.57759	5.17882	8.30234	7.2749	9.17546	8.03131	6.01958	8.16056	-0.439004	0.0169529	0.294041
ENSMUSG00000046971	Pla2g4f	phospholipase_A2_group_IVF	14.4437	9.52725	3.78977	3.95057	3.98455	6.12069	9.25357	4.68527	0.981879	0.016927	0.294041
ENSMUSG00000051354	Samd3	sterile_alpha_motif_domain_containing_3	0.0421704	0.125641	0.022913	0.0111105	0.0111559	0	0.0635749	0.00742213	3.09855	0.0169634	0.294041
ENSMUSG00000055137	Sugct	succinyl_CoA_glutarate_CoA_transferase	0.0857332	0.340602	0.310576	0.602529	0.665425	0.555495	0.245637	0.607816	-1.30711	0.0169502	0.294041
ENSMUSG00000104467	Gm37660	predicted_gene_37660	0.129788	0.356955	0.14105	0.501689	0.595245	0.483525	0.209264	0.52682	-1.33198	0.0169462	0.294041
ENSMUSG00000105358	Gm43099	predicted_gene_43099	0	0	0.00776884	0.0226095	0.03026	0.0347366	0.00258961	0.029202	-3.49526	0.0169298	0.294041
ENSMUSG00000056602	Fry	furry_homolog_Drosophila_	1.05771	1.19271	1.07798	0.591587	0.800408	0.776541	1.10946	0.722845	0.618103	0.0169873	0.294223
ENSMUSG00000030790	Adm	adrenomedullin	4.77941	3.7726	2.40591	2.26519	1.91579	1.36688	3.65264	1.84928	0.981972	0.0170064	0.294321
ENSMUSG00000001918	Slc1a5	solute_carrier_family_1_neutral_amino_acid_transporter_member_5	24.4224	25.778	23.8152	33.013	30.0928	34.1806	24.6719	32.4288	-0.394409	0.0170822	0.294899
ENSMUSG00000027171	Prrg4	proline_rich_Gla_G_carboxyglutamic_acid_4_transmembrane_	0.725168	0.997187	2.05373	0.463304	0.534909	0.683395	1.2587	0.560536	1.16705	0.0170724	0.294899
ENSMUSG00000037902	Sirpa	signal_regulatory_protein_alpha	3.82139	4.89006	4.86672	2.18831	3.35305	3.21767	4.52606	2.91968	0.632445	0.0170678	0.294899
ENSMUSG00000069094	Pde7a	phosphodiesterase_7A	6.43177	5.56352	3.78354	7.45974	6.42593	9.29283	5.25961	7.72616	-0.554796	0.0170938	0.294899
ENSMUSG00000047747	Rnf150	ring_finger_protein_150	1.24954	2.19171	2.90081	1.19896	0.913015	1.42115	2.11402	1.17771	0.844008	0.0171375	0.295418
ENSMUSG00000024479	Mal2	mal_T_cell_differentiation_protein_2	104.138	113.229	135.56	81.4126	75.3615	83.0985	117.642	79.9576	0.5571	0.0171596	0.295567
ENSMUSG00000078963	Hsbp1l1	heat_shock_factor_binding_protein_1_like_1	1.10813	1.26296	1.30189	2.39948	2.59914	1.71728	1.22432	2.23864	-0.870633	0.0171918	0.295888
ENSMUSG00000039519	Cyp7b1	cytochrome_P450_family_7_subfamily_b_polypeptide_1	1.02057	0.53915	2.48134	0.455874	0.439367	0.622004	1.34702	0.505748	1.41328	0.0172111	0.295988
ENSMUSG00000039109	F13a1	coagulation_factor_XIII_A1_subunit	3.13894	3.31492	4.3236	2.51442	1.93871	0.890141	3.59248	1.78109	1.01222	0.017252	0.296201
ENSMUSG00000053877	Srcap	Snf2_related_CREBBP_activator_protein	4.11757	3.60718	4.07382	2.34373	1.72342	3.43161	3.93285	2.49958	0.653889	0.0172469	0.296201
ENSMUSG00000069922	Ces3a	carboxylesterase_3A	0.109708	0.0670513	0.2782	0	0.0387	0.035533	0.151653	0.0247443	2.6156	0.0172642	0.296201
ENSMUSG00000050334	C130071C03Rik	RIKEN_cDNA_C130071C03_gene	0	0.0100754	0.0418034	0.0637229	0.0697881	0.0480647	0.0172929	0.0605252	-1.80736	0.0173433	0.297326
ENSMUSG00000038759	Nup205	nucleoporin_205	6.19451	7.00498	7.61066	4.04593	4.31649	5.7254	6.93672	4.69594	0.562839	0.0173845	0.297798
ENSMUSG00000034157	Cipc	CLOCK_interacting_protein_circadian	9.80977	9.11445	10.1937	11.6697	11.4354	15.3025	9.70598	12.8025	-0.399484	0.0174081	0.297969
ENSMUSG00000039239	Tgfb2	transforming_growth_factor_beta_2	0.630838	0.593434	0.78413	1.41261	0.920733	0.909605	0.669467	1.08098	-0.691258	0.0175215	0.299675
ENSMUSG00000004709	Cd244	CD244_natural_killer_cell_receptor_2B4	0.870335	1.26492	1.01503	0.335663	0.703936	0.522631	1.05009	0.520743	1.01188	0.0175541	0.299689
ENSMUSG00000006154	Eps8l1	EPS8_like_1	0.382391	0.422727	0.334076	0.486098	0.575307	0.93271	0.379731	0.664705	-0.807736	0.0175909	0.299689
ENSMUSG00000035455	Fignl1	fidgetin_like_1	1.72537	1.68767	1.89744	0.965983	1.1358	0.236678	1.77016	0.779488	1.18328	0.0175399	0.299689
ENSMUSG00000047880	Cxcr5	chemokine_C_X_C_motif_receptor_5	1.02509	3.43004	0.779796	1.99914	4.9498	5.09322	1.74498	4.01405	-1.20185	0.0175855	0.299689
ENSMUSG00000058126	Tpm3-rs7	tropomyosin_3_related_sequence_7	49.7601	56.6096	64.4195	36.102	33.6841	45.472	56.9297	38.4194	0.567349	0.0175691	0.299689
ENSMUSG00000089774	Slc5a3	solute_carrier_family_5_inositol_transporters_member_3	10.4431	8.00558	5.80443	4.75658	4.71296	5.82136	8.08439	5.09697	0.665499	0.0176578	0.300594
ENSMUSG00000074577	Fam65c	family_with_sequence_similarity_65_member_C	0.274417	0.390736	0.583749	0.147717	0.185382	0.238323	0.416301	0.190474	1.12803	0.0176914	0.300933
ENSMUSG00000028532	Cachd1	cache_domain_containing_1	4.73095	7.22671	7.2708	8.18614	8.45552	8.75482	6.40949	8.46549	-0.401385	0.0177063	0.300953
ENSMUSG00000078591	Hs3st4	heparan_sulfate_glucosamine_3_O_sulfotransferase_4	0	0.0107759	0	0.0247758	0.0372984	0.0913458	0.00359195	0.05114	-3.83161	0.0177883	0.302111
ENSMUSG00000048938	Nr1h5	nuclear_receptor_subfamily_1_group_H_member_5	0	0.0981344	0.0116333	0.203126	0.135947	0.135245	0.0365892	0.158106	-2.1114	0.0178427	0.302799
ENSMUSG00000040928	S100pbp	S100P_binding_protein	1.35142	1.38322	1.45021	2.07567	2.08901	1.62643	1.39495	1.93037	-0.468661	0.0178602	0.302862
ENSMUSG00000002633	Shh	sonic_hedgehog	0.157915	0.0603275	0.100111	0.249716	0.292492	0.242998	0.106118	0.261735	-1.30244	0.0179074	0.302969
ENSMUSG00000066516	Klk1b21	kallikrein_1_related_peptidase_b21	0	0	0	0.317428	0.182081	0	0	0.166503	#NAME?	0.0179081	0.302969
ENSMUSG00000075394	Hoxc4	homeobox_C4	0.027387	0.0585883	0.0694482	0.2406	0.0869569	0.12421	0.0518078	0.150589	-1.53937	0.0179067	0.302969
ENSMUSG00000000957	Mmp14	matrix_metallopeptidase_14_membrane_inserted_	15.3164	19.3067	30.391	14.511	13.0779	13.5166	21.6714	13.7018	0.661421	0.0179657	0.30339
ENSMUSG00000038807	Rap1gap2	RAP1_GTPase_activating_protein_2	3.29866	2.90667	3.48578	8.71155	3.03517	3.86132	3.23037	5.20268	-0.687557	0.0179739	0.30339
ENSMUSG00000097027	Gm26559	predicted_gene_26559	0.0786527	0.144194	0.136747	0.0165771	0.0332898	0.0305656	0.119865	0.0268108	2.16052	0.0179798	0.30339
ENSMUSG00000097675	1700101I11Rik	RIKEN_cDNA_1700101I11_gene	0	0.111845	0.058924	0	0	0	0.0569231	0	Inf	0.0179885	0.30339
ENSMUSG00000039063	Echdc3	enoyl_Coenzyme_A_hydratase_domain_containing_3	1.27677	0.87008	1.20332	1.81045	1.55454	2.30596	1.11672	1.89032	-0.75936	0.0180086	0.303495
ENSMUSG00000030148	Clec4a2	C_type_lectin_domain_family_4_member_a2	1.36593	1.43682	1.46537	0.784577	0.732073	0.816916	1.42271	0.777855	0.871068	0.0180732	0.304298
ENSMUSG00000039087	Rreb1	ras_responsive_element_binding_protein_1	1.91595	2.1606	2.3082	1.26717	1.21088	1.82067	2.12825	1.43291	0.570723	0.0181153	0.304298
ENSMUSG00000074183	Gsta1	glutathione_S_transferase_alpha_1_Ya_	3.71089	3.16318	3.57286	1.50986	2.13592	1.64503	3.48231	1.7636	0.981519	0.0181259	0.304298
ENSMUSG00000085051	Gm11542	predicted_gene_11542	0	0	0	0.130688	0.0524794	0.0481848	0	0.0771174	#NAME?	0.018119	0.304298
ENSMUSG00000094595	Fsbp	fibrinogen_silencer_binding_protein	0.636194	0.378314	0.196202	0.0906324	0.0818887	0.25901	0.40357	0.143844	1.48832	0.0181254	0.304298
ENSMUSG00000030510	Cers3	ceramide_synthase_3	0.368795	0.243002	0.413302	0.13364	0.0609899	0.190405	0.3417	0.128345	1.4127	0.0181477	0.304337
ENSMUSG00000054203	Ifi205	interferon_activated_gene_205	1.68666	1.34944	0.924807	0.565738	0.624769	0.841946	1.3203	0.677484	0.962609	0.0181561	0.304337
ENSMUSG00000036896	C1qc	complement_component_1_q_subcomponent_C_chain	26.8667	24.7896	23.6076	15.2362	17.3999	18.384	25.0879	17.0067	0.56089	0.0181716	0.304364
ENSMUSG00000035900	Gramd4	GRAM_domain_containing_4	3.71892	4.90184	4.06755	4.83092	6.22849	5.84274	4.22944	5.63405	-0.413707	0.0182	0.304607
ENSMUSG00000021069	Pygl	liver_glycogen_phosphorylase	1.45238	1.88683	1.95817	2.57906	2.75366	2.59656	1.76579	2.64309	-0.581909	0.0182867	0.304658
ENSMUSG00000032411	Tfdp2	transcription_factor_Dp_2	0.614323	0.615089	0.751523	0.622277	1.14777	1.23075	0.660311	1.00027	-0.599167	0.018273	0.304658
ENSMUSG00000035878	Hykk	hydroxylysine_kinase_1	0.428535	0.532182	0.823102	1.01381	1.02045	0.73609	0.594606	0.92345	-0.635099	0.0182848	0.304658
ENSMUSG00000080058	Gm11175	predicted_gene_11175	0.413982	0.316303	0.449906	1.16378	0.730238	1.13998	0.393397	1.01133	-1.3622	0.0182635	0.304658
ENSMUSG00000097662	Gm2093	predicted_gene_2093	0.0531341	0.00974594	0.023095	0.112018	0.134945	0.072291	0.0286583	0.106418	-1.89272	0.0182177	0.304658
ENSMUSG00000105434	Gm43359	predicted_gene_43359	0.0681243	0.0312246	0.129552	0	0.0180219	0	0.0763005	0.0060073	3.6669	0.0182316	0.304658
ENSMUSG00000035829	Ppp1r26	protein_phosphatase_1_regulatory_subunit_26	0.0719126	0.0802568	0.251441	0.0164791	0.0728008	0.0364644	0.134537	0.0419148	1.68247	0.0183498	0.305477
ENSMUSG00000026840	Lamc3	laminin_gamma_3	0.181743	0.126223	0.203493	0.24384	0.291435	0.47101	0.170486	0.335428	-0.976351	0.0183863	0.30585
ENSMUSG00000001506	Col1a1	collagen_type_I_alpha_1	18.0256	23.425	66.2128	22.9267	13.8275	17.2976	35.8878	18.0173	0.994112	0.018423	0.305996
ENSMUSG00000014030	Pax5	paired_box_5	0.36635	2.13403	0.269563	1.18272	3.10581	3.03744	0.923314	2.44199	-1.40316	0.0184094	0.305996
ENSMUSG00000063952	Brpf3	bromodomain_and_PHD_finger_containing_3	8.01361	8.08567	11.9006	5.4311	5.52073	7.49959	9.3333	6.15047	0.60169	0.0185853	0.308456
ENSMUSG00000021238	Aldh6a1	aldehyde_dehydrogenase_family_6_subfamily_A1	10.7577	10.7567	10.4839	14.1312	13.0711	15.0773	10.6661	14.0932	-0.401968	0.0186044	0.308539
ENSMUSG00000062929	Cfl2	cofilin_2_muscle	16.7454	14.9189	23.3081	26.4385	23.0633	22.9744	18.3241	24.1587	-0.398798	0.0186454	0.308985
ENSMUSG00000032902	Slc16a1	solute_carrier_family_16_monocarboxylic_acid_transporters_member_1	53.1613	65.0629	55.3987	85.4984	81.2136	66.1195	57.8743	77.6105	-0.423328	0.0186685	0.309133
ENSMUSG00000004187	Kifc2	kinesin_family_member_C2	2.88482	3.04897	4.1714	6.49689	4.92031	3.91579	3.36839	5.111	-0.601544	0.018689	0.309239
ENSMUSG00000022847	Thpo	thrombopoietin	4.71139	3.38425	2.1943	1.50504	1.40306	2.20019	3.42998	1.70276	1.01032	0.0187224	0.309473
ENSMUSG00000062783	Csprs	component_of_Sp100_rs	0.165349	0.18949	0.0898488	0.305053	0.277083	0.468708	0.148229	0.350282	-1.24068	0.0187315	0.309473
ENSMUSG00000037169	Mycn	v_myc_myelocytomatosis_viral_related_oncogene_neuroblastoma_derived_avian_	0.103139	0.228511	0.532425	0.643323	0.664064	0.534613	0.288025	0.614	-1.09204	0.0187463	0.309483
ENSMUSG00000001225	Slc26a3	solute_carrier_family_26_member_3	99.7973	121.919	68.0597	131.443	128.98	158.017	96.5919	139.48	-0.530086	0.018901	0.311567
ENSMUSG00000014778	Fhod1	formin_homology_2_domain_containing_1	7.41806	7.14566	9.90629	5.64596	4.78261	5.89055	8.15667	5.43971	0.584451	0.0188955	0.311567
ENSMUSG00000098950	Gm28036	predicted_gene_28036	2.58597	4.11748	3.42963	1.03572	0.256579	2.75706	3.37769	1.34979	1.32331	0.01903	0.313457
ENSMUSG00000043487	Acot6	acyl_CoA_thioesterase_6	0.8847	1.04421	0.793178	1.52716	1.36935	1.68734	0.907364	1.52795	-0.751846	0.0190998	0.31437
ENSMUSG00000075289	Carns1	carnosine_synthase_1	0.54765	0.986793	1.02612	1.16459	2.07857	1.27553	0.853522	1.50623	-0.819443	0.0191758	0.315383
ENSMUSG00000022610	Mapk12	mitogen_activated_protein_kinase_12	1.38841	1.29098	1.59503	2.4045	2.39302	2.3131	1.42481	2.37021	-0.734248	0.0191919	0.31541
ENSMUSG00000004837	Grap	GRB2_related_adaptor_protein	1.52884	3.64405	2.59185	3.22334	5.15615	5.19043	2.58825	4.5233	-0.805401	0.0192605	0.315519
ENSMUSG00000022490	Ppp1r1a	protein_phosphatase_1_regulatory_inhibitor_subunit_1A	0.202525	0.503947	0.440178	0.914974	0.520536	1.20905	0.382217	0.88152	-1.2056	0.0192966	0.315519
ENSMUSG00000027661	Slc2a10	solute_carrier_family_2_facilitated_glucose_transporter_member_10	2.41691	3.24907	4.46407	6.00202	5.80332	3.54652	3.37669	5.11729	-0.599772	0.0192686	0.315519
ENSMUSG00000049690	Nckap5	NCK_associated_protein_5	0.428239	0.355548	0.254643	0.155448	0.175303	0.213982	0.346143	0.181578	0.93078	0.0192229	0.315519
ENSMUSG00000061852	Gm7582	predicted_gene_7582	0.869883	0.39875	0.540186	0.917014	2.1043	1.50963	0.60294	1.51031	-1.32476	0.0192289	0.315519
ENSMUSG00000095127	Ighv1-82	immunoglobulin_heavy_variable_1_82	100.279	47.8843	99.0369	62.3232	44.8425	29.6117	82.4001	45.5924	0.853851	0.0192926	0.315519
ENSMUSG00000102063	Gm28706	predicted_gene_28706	0.211039	0.483809	0.344083	0.556252	1.34033	1.43594	0.346311	1.11084	-1.68151	0.0192995	0.315519
ENSMUSG00000067367	Lyar	Ly1_antibody_reactive_clone	3.75178	2.80496	2.88966	1.63577	1.51888	2.37178	3.1488	1.84214	0.773416	0.0193194	0.315608
ENSMUSG00000021260	Hhipl1	hedgehog_interacting_protein_like_1	0.58969	0.461483	0.922178	0.318403	0.258769	0.27956	0.657783	0.285577	1.20373	0.0193492	0.315624
ENSMUSG00000055254	Ntrk2	neurotrophic_tyrosine_kinase_receptor_type_2	0.0678461	0.206491	0.595736	0.10299	0.0574416	0.123958	0.290025	0.0947968	1.61326	0.0193461	0.315624
ENSMUSG00000093394	Gm20621	predicted_gene_20621	0.214185	0.168299	0.216135	0.370932	0.453353	0.43118	0.19954	0.418488	-1.06851	0.0193717	0.315755
ENSMUSG00000025492	Ifitm3	interferon_induced_transmembrane_protein_3	100.906	115.15	227.364	86.3914	98.5468	83.0821	147.807	89.3401	0.726332	0.0193925	0.315858
ENSMUSG00000038756	Ttll6	tubulin_tyrosine_ligase_like_family_member_6	8.81573	7.16903	5.6132	10.5761	9.14992	11.0155	7.19932	10.2471	-0.509289	0.0194473	0.316515
ENSMUSG00000030865	Chp2	calcineurin_like_EF_hand_protein_2	74.2587	105.559	122.956	122.119	130.413	146.305	100.925	132.946	-0.397557	0.0195093	0.317288
ENSMUSG00000028937	Acot7	acyl_CoA_thioesterase_7	30.5083	33.4346	40.3275	23.8937	23.4435	23.887	34.7568	23.7414	0.54989	0.0195639	0.317938
ENSMUSG00000032267	Usp28	ubiquitin_specific_peptidase_28	8.15038	8.61127	7.03373	10.3515	11.6421	10.1644	7.93179	10.7193	-0.434493	0.0195881	0.318071
ENSMUSG00000039672	Kcne2	potassium_voltage_gated_channel_Isk_related_subfamily_gene_2	0.42407	0.388761	0.50694	1.27407	0.673229	0.741834	0.439924	0.896379	-1.02685	0.0196157	0.318071
ENSMUSG00000048371	Pdp2	pyruvate_dehyrogenase_phosphatase_catalytic_subunit_2	8.09543	9.18559	4.95374	8.93063	11.1619	13.4365	7.41159	11.1763	-0.592593	0.0196023	0.318071
ENSMUSG00000024736	Tmem132a	transmembrane_protein_132A	1.19116	1.46975	2.91782	0.984188	0.729136	1.1326	1.85958	0.948642	0.971039	0.01968	0.31817
ENSMUSG00000037601	Nme1	NME_NM23_nucleoside_diphosphate_kinase_1	14.1048	14.8537	17.8847	10.6605	9.91586	11.5502	15.6144	10.7088	0.544075	0.0196666	0.31817
ENSMUSG00000042684	Npl	N_acetylneuraminate_pyruvate_lyase	1.70924	1.66911	1.42676	0.940077	0.747176	0.842602	1.6017	0.843285	0.925514	0.0196595	0.31817
ENSMUSG00000054409	Tmem74	transmembrane_protein_74	0.178172	0.0466672	0.221285	0	0	0.0494614	0.148708	0.0164871	3.17307	0.0196694	0.31817
ENSMUSG00000006344	Ggt5	gamma_glutamyltransferase_5	1.73422	1.78201	3.17558	1.01119	1.25049	1.45081	2.23061	1.23749	0.850014	0.0197381	0.318231
ENSMUSG00000029130	Rnf32	ring_finger_protein_32	0.436768	0.778201	0.578	0.991404	0.965501	0.900292	0.597656	0.952399	-0.67225	0.0197405	0.318231
ENSMUSG00000056133	Gm9992	predicted_gene_9992	0	0.129367	0.153358	0	0	0	0.0942417	0	Inf	0.019742	0.318231
ENSMUSG00000103939	Ighv3-4	immunoglobulin_heavy_variable_V3_4	0.318403	0.583802	0	3.69232	0	2.47565	0.300735	2.05599	-2.77327	0.0197285	0.318231
ENSMUSG00000060244	Alyref2	Aly_REF_export_factor_2	1.79534	3.6155	3.23045	5.4296	7.88068	2.88895	2.88043	5.39975	-0.906605	0.0197642	0.318354
ENSMUSG00000028571	Cyp2j13	cytochrome_P450_family_2_subfamily_j_polypeptide_13	0.0194896	0.0178703	0.00706025	0.00684698	0.110013	0.113648	0.0148067	0.0768362	-2.37553	0.0197871	0.318488
ENSMUSG00000019933	Mrln	myoregulin	0	0	0	0.174471	0	0.0603243	0	0.0782649	#NAME?	0.0198021	0.318495
ENSMUSG00000005882	Uqcc1	ubiquinol_cytochrome_c_reductase_complex_assembly_factor_1	1.68571	2.88309	1.65433	2.39052	3.05534	3.74459	2.07438	3.06348	-0.562495	0.0199725	0.321
ENSMUSG00000005470	Asf1b	anti_silencing_function_1B_histone_chaperone	5.55502	7.17527	7.22136	3.51634	3.97499	4.81157	6.65055	4.10097	0.697509	0.0200105	0.321137
ENSMUSG00000098053	Gm27033	predicted_gene_27033	0	0	0	0.0725856	0.364482	0.200822	0	0.21263	#NAME?	0.0200035	0.321137
ENSMUSG00000018983	E2f2	E2F_transcription_factor_2	5.7989	8.51136	8.65777	5.37011	5.24541	3.64047	7.65601	4.752	0.688059	0.0200949	0.322113
ENSMUSG00000040276	Pacsin1	protein_kinase_C_and_casein_kinase_substrate_in_neurons_1	0.341108	0.284786	0.38393	0.50085	0.670437	0.574213	0.336608	0.581833	-0.789536	0.0201085	0.322113
ENSMUSG00000066894	Vsig10	V_set_and_immunoglobulin_domain_containing_10	7.30252	7.19123	6.88568	7.62565	14.0749	8.60202	7.12648	10.1008	-0.503214	0.0201155	0.322113
ENSMUSG00000026697	Myoc	myocilin	0.162579	0.0662431	0.0392637	0.323749	0.248554	0.245786	0.0893619	0.272696	-1.60956	0.020155	0.322509
ENSMUSG00000035678	Tnfsf9	tumor_necrosis_factor_ligand_superfamily_member_9	1.46212	0.809822	2.05238	0.192677	0.677011	0.769685	1.44144	0.546458	1.39933	0.0202382	0.323604
ENSMUSG00000038119	Cdon	cell_adhesion_molecule_related_down_regulated_by_oncogenes	2.63941	2.61689	2.85845	3.23601	3.76835	3.63121	2.70492	3.54519	-0.390277	0.0202561	0.323653
ENSMUSG00000021567	Nkd2	naked_cuticle_2_homolog_Drosophila_	0.670695	0.570227	1.08154	1.22019	1.44254	1.07759	0.774154	1.24677	-0.687507	0.0203077	0.324241
ENSMUSG00000085017	Gm13412	predicted_gene_13412	0.830158	0.913215	0.72171	1.69188	1.23002	2.3665	0.821694	1.7628	-1.1012	0.0204275	0.325852
ENSMUSG00000093805	Gm9994	predicted_gene_9994	6.95348	3.62058	0.673472	8.80284	9.77143	8.29917	3.74918	8.95781	-1.25657	0.0204384	0.325852
ENSMUSG00000070495	Ctcfl	CCCTC_binding_factor_zinc_finger_protein_like	0.11202	0.078995	0.0374577	0.145339	0.227994	0.209363	0.0761575	0.194232	-1.35072	0.0204972	0.326551
ENSMUSG00000085891	Gm14634	predicted_gene_14634	0.0119392	0.131304	0.0518847	0.176158	0.214748	0.208796	0.0650428	0.199901	-1.61982	0.0205407	0.327006
ENSMUSG00000021025	Nfkbia	nuclear_factor_of_kappa_light_polypeptide_gene_enhancer_in_B_cells_inhibitor_alpha	53.5513	54.3416	40.4583	28.4766	32.4865	37.6359	49.4504	32.8663	0.589372	0.020588	0.327046
ENSMUSG00000026712	Mrc1	mannose_receptor_C_type_1	5.64797	5.09466	4.19583	3.52885	3.24978	2.77874	4.97948	3.18579	0.644347	0.0206443	0.327046
ENSMUSG00000035186	Ubd	ubiquitin_D	36.7827	26.2678	6.25398	2.84239	6.64428	16.583	23.1015	8.68989	1.41058	0.0206302	0.327046
ENSMUSG00000069917	Hba-a2	hemoglobin_alpha_adult_chain_2	3.46784	2.5564	1.2821	1.20601	0.945913	1.04233	2.43545	1.06475	1.19367	0.0206098	0.327046
ENSMUSG00000070524	Fcrlb	Fc_receptor_like_B	0.20426	0.3745	0.190264	0.092287	0	0.0850835	0.256341	0.0591235	2.11626	0.0206044	0.327046
ENSMUSG00000087290	Gm15866	predicted_gene_15866	0	0.10109	0.167755	0	0	0	0.089615	0	Inf	0.0205703	0.327046
ENSMUSG00000092517	Art2a-ps	ADP_ribosyltransferase_2a_pseudogene	1.46053	3.33363	2.68852	0.282779	0.946376	1.65114	2.49423	0.960097	1.37734	0.020648	0.327046
ENSMUSG00000029915	Clec5a	C_type_lectin_domain_family_5_member_a	0.404718	0.517179	0.673055	0.103426	0.311512	0.292015	0.53165	0.235651	1.17383	0.0207024	0.327434
ENSMUSG00000031309	Rps6ka3	ribosomal_protein_S6_kinase_polypeptide_3	7.88367	10.272	8.68139	7.76881	12.2845	20.1585	8.94568	13.4039	-0.583396	0.0206997	0.327434
ENSMUSG00000009394	Syn2	synapsin_II	0.711675	0.608438	0.882024	1.21385	1.03247	1.11129	0.734046	1.1192	-0.608528	0.0207517	0.327612
ENSMUSG00000021919	Chat	choline_acetyltransferase	0.133333	0.0977852	0.434696	0.477891	0.776125	0.349863	0.221938	0.534627	-1.26838	0.020761	0.327612
ENSMUSG00000023247	Guca2a	guanylate_cyclase_activator_2a_guanylin_	110.445	319.708	938.742	1153.98	993.119	577.63	456.298	908.242	-0.993099	0.0207737	0.327612
ENSMUSG00000030134	Rasgef1a	RasGEF_domain_family_member_1A	0.567455	0.74609	0.243423	0.165293	0.197552	0.297511	0.518989	0.220119	1.23742	0.0207509	0.327612
ENSMUSG00000026622	Nek2	NIMA_never_in_mitosis_gene_a_related_expressed_kinase_2	6.18265	6.25987	8.84654	4.39574	4.58761	5.08062	7.09636	4.68799	0.598108	0.0208763	0.328994
ENSMUSG00000094029	Ighv3-3	immunoglobulin_heavy_variable_V3_3	0.40599	0.0531954	0.0630286	0.244556	0.184125	3.10011	0.174071	1.17626	-2.75646	0.0208954	0.329058
ENSMUSG00000021569	Trip13	thyroid_hormone_receptor_interactor_13	2.93576	3.88973	4.3943	1.82184	1.93456	2.72392	3.73993	2.16011	0.791908	0.0209783	0.329893
ENSMUSG00000060950	Trmt61a	tRNA_methyltransferase_61A	2.79529	2.8958	4.3727	1.92923	1.48581	2.19277	3.3546	1.86927	0.843665	0.0209787	0.329893
ENSMUSG00000058099	Nfam1	Nfat_activating_molecule_with_ITAM_motif_1	1.13618	1.33917	1.13918	0.434886	0.751542	0.749277	1.20484	0.645235	0.900951	0.0210129	0.330071
ENSMUSG00000106951	5930430L01Rik	RIKEN_cDNA_5930430L01_gene	0.275197	0.441497	0.523364	0.682957	0.715992	0.696481	0.413353	0.698477	-0.756839	0.0210201	0.330071
ENSMUSG00000080880	Gm14278	predicted_gene_14278	0	0	1.11298	0	0	0	0.370993	0	Inf	0.0210412	0.330164
ENSMUSG00000033792	Atp7a	ATPase_Cu++_transporting_alpha_polypeptide	6.26725	7.0922	4.94208	4.22177	3.53941	4.40488	6.10051	4.05535	0.589103	0.0210598	0.330219
ENSMUSG00000018446	C1qbp	complement_component_1_q_subcomponent_binding_protein	18.0995	18.7524	23.6075	12.8603	12.1504	16.2802	20.1532	13.7637	0.550142	0.0211311	0.330728
ENSMUSG00000037010	Apln	apelin	1.1779	1.00348	1.40937	0.652213	0.617016	0.578157	1.19692	0.615795	0.9588	0.0211377	0.330728
ENSMUSG00000042719	Naa25	N_alpha_acetyltransferase_25_NatB_auxiliary_subunit	3.5472	4.44512	4.6603	3.35454	2.0761	2.68764	4.21754	2.70609	0.640189	0.0211224	0.330728
ENSMUSG00000030341	Tnfrsf1a	tumor_necrosis_factor_receptor_superfamily_member_1a	22.6553	22.0192	29.9316	16.6528	16.3288	18.032	24.8687	17.0045	0.548414	0.0212171	0.331653
ENSMUSG00000086427	Hoxa11os	homeobox_A11_opposite_strand	14.7637	16.8966	15.8396	22.7836	18.8717	20.1616	15.8333	20.6056	-0.380078	0.0212271	0.331653
ENSMUSG00000073676	Hspe1	heat_shock_protein_1_chaperonin_10_	29.2319	30.6913	41.8176	21.2936	20.4195	27.0473	33.9136	22.9201	0.565249	0.0212629	0.331975
ENSMUSG00000037669	Ldah	lipid_droplet_associated_hydrolase	35.0436	36.9595	30.2986	22.8221	23.0391	23.9254	34.1006	23.2622	0.551808	0.0213729	0.332527
ENSMUSG00000040627	Aicda	activation_induced_cytidine_deaminase	0.0792356	1.08957	0.0246021	0.954603	2.15634	1.7381	0.397804	1.61635	-2.02261	0.0213744	0.332527
ENSMUSG00000070348	Ccnd1	cyclin_D1	30.0892	38.5327	37.3799	22.5721	21.9267	28.0919	35.3339	24.1969	0.546232	0.0213389	0.332527
ENSMUSG00000086605	Gm14290	predicted_gene_14290	0.586471	0.752693	1.01973	1.51909	1.02856	1.64474	0.786299	1.39746	-0.829661	0.0213373	0.332527
ENSMUSG00000087149	Itih5l-ps	inter_alpha_globulin_inhibitor_H5_like_pseudogene	0.0153869	0	0	0.0648934	0.0325719	0.0224373	0.00512898	0.0399676	-2.96209	0.0213619	0.332527
ENSMUSG00000025764	Jade1	jade_family_PHD_finger_1	0.942686	1.85134	1.29449	2.10601	2.17069	1.61955	1.36284	1.96542	-0.528221	0.0214914	0.332932
ENSMUSG00000027379	Bub1	budding_uninhibited_by_benzimidazoles_1_homolog_S._cerevisiae_	4.30538	5.68277	5.5238	3.02068	3.0631	3.85533	5.17065	3.31303	0.642192	0.0214281	0.332932
ENSMUSG00000030867	Plk1	polo_like_kinase_1	8.31441	12.2972	17.6312	7.02161	7.17174	9.51887	12.7476	7.90407	0.68956	0.0214609	0.332932
ENSMUSG00000035305	Ror1	receptor_tyrosine_kinase_like_orphan_receptor_1	2.54894	1.81215	0.91863	3.0983	2.94539	3.10281	1.75991	3.04883	-0.792759	0.0214918	0.332932
ENSMUSG00000044903	Psg22	pregnancy_specific_glycoprotein_22	0.0777712	0.0712961	0.0338036	0	0	0.0151115	0.060957	0.00503717	3.59711	0.0214619	0.332932
ENSMUSG00000070332	Trim80	tripartite_motif_containing_80	0.0193781	0	0.063159	0.245062	0.143524	0.0564877	0.0275124	0.148358	-2.43093	0.0214441	0.332932
ENSMUSG00000084938	BB557941	expressed_sequence_BB557941	0	0	0	0.252033	0	0.132772	0	0.128268	#NAME?	0.021529	0.333273
ENSMUSG00000026065	Slc9a4	solute_carrier_family_9_sodium_hydrogen_exchanger_member_4	0.100131	0.0378001	0.192029	0.0248362	0.024932	0.0457949	0.109987	0.0318544	1.78777	0.0215921	0.333929
ENSMUSG00000103659	Gm32569	predicted_gene_32569	0.0329037	0	0	0.0693679	0.31332	0.063922	0.0109679	0.14887	-3.76269	0.0216019	0.333929
ENSMUSG00000038151	Prdm1	PR_domain_containing_1_with_ZNF_domain	2.02575	2.71621	1.38876	1.19248	1.15211	1.15455	2.04357	1.16638	0.809052	0.0216976	0.334913
ENSMUSG00000054958	Nt5c1a	5_nucleotidase_cytosolic_IA	2.82537	2.39305	6.87508	1.19785	1.82013	2.35785	4.03116	1.79194	1.16967	0.0217116	0.334913
ENSMUSG00000072663	Spef2	sperm_flagellar_2	0	0	0	0.0293236	0.0196229	0	0	0.0163155	#NAME?	0.0216977	0.334913
ENSMUSG00000024952	Rps6ka4	ribosomal_protein_S6_kinase_polypeptide_4	10.4462	8.89543	16.5994	7.17496	7.17384	8.6541	11.9803	7.66763	0.643815	0.0217428	0.335158
ENSMUSG00000031825	Crispld2	cysteine_rich_secretory_protein_LCCL_domain_containing_2	5.22807	4.10437	7.1158	3.70018	2.7575	3.92539	5.48275	3.46102	0.6637	0.0218031	0.335662
ENSMUSG00000052812	Atad2b	ATPase_family_AAA_domain_containing_2B	5.09096	4.98213	5.53251	3.13411	3.07038	3.84472	5.20187	3.34973	0.634982	0.0218149	0.335662
ENSMUSG00000054752	Fsd1l	fibronectin_type_III_and_SPRY_domain_containing_1_like	1.82365	2.02025	2.0273	0.253632	0.904131	1.5961	1.95707	0.917956	1.0922	0.0218255	0.335662
ENSMUSG00000097261	4930532G15Rik	RIKEN_cDNA_4930532G15_gene	0	0	0.0188852	0.0549613	0.0183897	0.168882	0.00629507	0.0807442	-3.68107	0.0218369	0.335662
ENSMUSG00000053049	Gm15413	predicted_gene_15413	0.0580859	0.0532601	0.105211	0.367412	0.122959	0.169357	0.0721855	0.219909	-1.60713	0.0218746	0.336005
ENSMUSG00000034701	Neurod1	neurogenic_differentiation_1	1.92208	2.11446	1.50691	1.04204	0.81369	1.08076	1.84782	0.978829	0.916694	0.02193	0.336619
ENSMUSG00000038400	Pmepa1	prostate_transmembrane_protein_androgen_induced_1	5.69261	5.84415	15.0333	5.65546	4.6442	4.60922	8.8567	4.96963	0.833632	0.0220692	0.338518
ENSMUSG00000020953	Coch	coagulation_factor_C_homolog_Limulus_polyphemus_	0.30765	0.784807	0.188973	0.39483	1.175	1.78096	0.427144	1.11693	-1.38674	0.0221605	0.339258
ENSMUSG00000025019	Lcor	ligand_dependent_nuclear_receptor_corepressor	2.54866	2.77958	3.63796	1.88239	2.02089	1.84022	2.98873	1.9145	0.642566	0.0221641	0.339258
ENSMUSG00000039323	Igfbp2	insulin_like_growth_factor_binding_protein_2	4.94924	5.79891	6.37564	14.1865	6.78288	6.02591	5.70793	8.99843	-0.656705	0.0221521	0.339258
ENSMUSG00000048834	Vstm2a	V_set_and_transmembrane_domain_containing_2A	0	0	0.0274247	0.0266045	0.071222	0.057229	0.00914156	0.0516852	-2.49924	0.0221795	0.339258
ENSMUSG00000041481	Serpina3g	serine_or_cysteine_peptidase_inhibitor_clade_A_member_3G	5.37812	7.35426	5.93018	2.26542	3.72712	4.97524	6.22086	3.65592	0.766877	0.0222062	0.339429
ENSMUSG00000005705	Agrp	agouti_related_neuropeptide	0	0	0	0.0342171	0.0687143	0.189305	0	0.0974122	#NAME?	0.0223466	0.340148
ENSMUSG00000009628	Tex15	testis_expressed_gene_15	0.0259916	0.0158855	0.0408012	0.073067	0.0397365	0.0842028	0.0275594	0.0656688	-1.25266	0.02229	0.340148
ENSMUSG00000020090	Npffr1	neuropeptide_FF_receptor_1	0.0215346	0.148095	0.0585175	0.249763	0.250754	0.146525	0.0760491	0.21568	-1.50389	0.022329	0.340148
ENSMUSG00000053801	Grwd1	glutamate_rich_WD_repeat_containing_1	2.96421	3.57883	4.72519	2.14322	1.74486	2.77284	3.75608	2.22031	0.758468	0.0222801	0.340148
ENSMUSG00000079299	Klrb1	killer_cell_lectin_like_receptor_subfamily_B_member_1	0.0705121	0.150845	0.153262	0.396444	0.447768	0.182749	0.124873	0.34232	-1.45489	0.0223332	0.340148
ENSMUSG00000097414	B130046B21Rik	RIKEN_cDNA_B130046B21_gene	0	0	0	0.0356543	0.0178918	0.0985821	0	0.0507094	#NAME?	0.0223335	0.340148
ENSMUSG00000000031	H19	H19_imprinted_maternally_expressed_transcript	0.0329379	0.17512	0.272016	0.0208327	0	0.0768201	0.160025	0.0325509	2.29752	0.0224668	0.341094
ENSMUSG00000032508	Myd88	myeloid_differentiation_primary_response_gene_88	9.79441	12.0264	12.0801	6.77791	7.84301	8.53373	11.3003	7.71822	0.550024	0.022472	0.341094
ENSMUSG00000050931	Sgms2	sphingomyelin_synthase_2	7.97575	8.16103	9.6032	11.5501	11.3506	10.2077	8.57999	11.0362	-0.363191	0.0224569	0.341094
ENSMUSG00000089822	Gm15759	predicted_gene_15759	0.0704458	0	0.0437459	0	0	0	0.0380639	0	Inf	0.022425	0.341094
ENSMUSG00000091387	Gcnt4	glucosaminyl_N_acetyl_transferase_4_core_2_beta_1_6_N_acetylglucosaminyltransferase_	0.853358	1.07905	2.24648	0.434282	0.630645	0.922277	1.39296	0.662402	1.07238	0.0224868	0.341094
ENSMUSG00000054321	Taf4b	TAF4B_RNA_polymerase_II_TATA_box_binding_protein_TBP_associated_factor	2.76508	3.322	3.21841	1.77961	1.60952	2.27709	3.10183	1.88874	0.715699	0.0225727	0.34216
ENSMUSG00000022197	Pdzd2	PDZ_domain_containing_2	0.403595	0.524742	0.760464	0.724736	0.867275	0.820263	0.562934	0.804091	-0.514395	0.0226466	0.343043
ENSMUSG00000097421	D630011A20Rik	RIKEN_cDNA_D630011A20_gene	0.373209	0.547363	0.892194	1.18017	1.73779	1.37812	0.604255	1.43203	-1.24483	0.0227087	0.343744
ENSMUSG00000032591	Mst1	macrophage_stimulating_1_hepatocyte_growth_factor_like_	0.0438611	0.0100568	0.0357476	0.231172	0.0348096	0.106558	0.0298885	0.12418	-2.05477	0.0227353	0.343909
ENSMUSG00000073043	Atoh1	atonal_homolog_1_Drosophila_	34.2519	31.7726	22.5755	43.5747	46.5138	34.5581	29.5333	41.5489	-0.492466	0.022787	0.344453
ENSMUSG00000044125	9530080O11Rik	RIKEN_cDNA_9530080O11_gene	0.157565	0.1605	0.095132	0.239941	0.314997	0.476428	0.137732	0.343789	-1.31965	0.022821	0.344728
ENSMUSG00000075514	Gm13375	predicted_gene_13375	1.79876	2.49362	2.71761	4.62488	3.48238	3.92264	2.33666	4.00997	-0.77914	0.02284	0.344777
ENSMUSG00000056144	Trim34a	tripartite_motif_containing_34A	4.41071	4.34721	4.96579	5.45005	6.61121	6.15814	4.57457	6.07314	-0.408805	0.0228745	0.344985
ENSMUSG00000076668	Ighv7-4	immunoglobulin_heavy_variable_7_4	2.49782	3.43478	0	0	0.49568	0.37928	1.97753	0.291653	2.76137	0.0228854	0.344985
ENSMUSG00000089804	Gm16136	predicted_gene_16136	2.08149	1.2769	1.49668	2.29325	3.13048	2.75297	1.61836	2.72557	-0.752025	0.0229644	0.345939
ENSMUSG00000007476	Lrrc8a	leucine_rich_repeat_containing_8A	4.55758	3.80914	6.0335	3.00124	3.01937	3.25582	4.80007	3.09214	0.634451	0.0230097	0.346163
ENSMUSG00000026994	Galnt3	UDP_N_acetyl_alpha_D_galactosamine_polypeptide_N_acetylgalactosaminyltransferase_3	22.3896	23.8772	24.2379	18.2262	14.9534	14.9181	23.5016	16.0326	0.551751	0.023011	0.346163
ENSMUSG00000052955	Cpvl	carboxypeptidase_vitellogenic_like	0	0	0	0.248535	0	0.0176203	0	0.0887184	#NAME?	0.0230834	0.347014
ENSMUSG00000102573	Gm7265	predicted_gene_7265	0.0213932	0.0392313	0.0813865	0	0	0.0103951	0.047337	0.00346503	3.77203	0.0231847	0.348296
ENSMUSG00000040263	Klhdc4	kelch_domain_containing_4	3.59802	2.98937	4.85907	2.13243	2.29879	2.7716	3.81549	2.40094	0.668267	0.0232351	0.348814
ENSMUSG00000037053	Azgp1	alpha_2_glycoprotein_1_zinc	0.3825	0.446272	1.37926	1.33794	1.39842	1.60517	0.73601	1.44718	-0.975443	0.0232996	0.349542
ENSMUSG00000091462	Gm17084	predicted_gene_17084	0.0726387	0.0739919	0.122799	0.484982	0.111052	0.125507	0.0898097	0.240514	-1.42117	0.0233402	0.34991
ENSMUSG00000026103	Gls	glutaminase	3.16155	2.70659	3.62157	4.04251	3.72082	4.525	3.16324	4.09611	-0.372853	0.0235332	0.35232
ENSMUSG00000028789	Azin2	antizyme_inhibitor_2	0.38458	0.413578	0.779609	1.16946	0.939263	0.668444	0.525923	0.925723	-0.81573	0.0235319	0.35232
ENSMUSG00000059645	Gm7361	predicted_gene_7361	0.0500412	0	0	0.0659331	0.119156	0.0851079	0.0166804	0.0900655	-2.43282	0.0236421	0.35371
ENSMUSG00000020131	Pcsk4	proprotein_convertase_subtilisin_kexin_type_4	0.433658	0.555408	0.505924	0.900856	0.938167	0.650773	0.49833	0.829932	-0.735891	0.0237664	0.355089
ENSMUSG00000021553	Slc28a3	solute_carrier_family_28_sodium_coupled_nucleoside_transporter_member_3	6.84373	5.26655	0.6353	1.81173	1.5956	1.76422	4.24852	1.72385	1.30133	0.0237831	0.355089
ENSMUSG00000027933	Ints3	integrator_complex_subunit_3	8.77748	10.1884	10.9343	6.0391	6.44438	8.1238	9.96671	6.8691	0.536998	0.0237695	0.355089
ENSMUSG00000004609	Cd33	CD33_antigen	0.489333	0.594938	0.490287	0.896317	0.848442	0.708279	0.524853	0.817679	-0.639622	0.0238074	0.3552
ENSMUSG00000016552	Foxred2	FAD_dependent_oxidoreductase_domain_containing_2	0.349707	0.315062	0.24899	0.340049	0.500923	0.77348	0.304587	0.538151	-0.821158	0.0238328	0.3552
ENSMUSG00000037703	Lzts3	leucine_zipper_putative_tumor_suppressor_family_member_3	14.0977	13.7907	13.8106	10.115	8.18703	10.3962	13.8997	9.5661	0.539048	0.0238403	0.3552
ENSMUSG00000093880	Tmem181c-ps	transmembrane_protein_181C_pseudogene	2.06533	2.40005	4.1412	1.41058	1.38537	1.47005	2.86886	1.422	1.01256	0.0238555	0.3552
ENSMUSG00000063704	Mapk15	mitogen_activated_protein_kinase_15	0.866711	0.717961	0.510658	1.36498	1.41458	0.974243	0.698444	1.25127	-0.841177	0.0238955	0.355553
ENSMUSG00000020463	Smek2	SMEK_homolog_2_suppressor_of_mek1_Dictyostelium_	9.11975	16.002	15.8317	9.21657	8.97816	8.50179	13.6512	8.89884	0.617335	0.0239985	0.3566
ENSMUSG00000044276	4933427E11Rik	RIKEN_cDNA_4933427E11_gene	0	0	0	0.0488444	0.049029	0.0300112	0	0.0426282	#NAME?	0.0239953	0.3566
ENSMUSG00000005540	Fcer2a	Fc_receptor_IgE_low_affinity_II_alpha_polypeptide	1.23719	5.8855	0.8176	3.36629	8.2278	8.01035	2.64676	6.53481	-1.30392	0.0240571	0.356721
ENSMUSG00000024366	Gfra3	glial_cell_line_derived_neurotrophic_factor_family_receptor_alpha_3	1.67397	1.58633	3.82228	1.48706	0.55736	1.0602	2.36086	1.03487	1.18986	0.0241383	0.356721
ENSMUSG00000027792	Bche	butyrylcholinesterase	3.49255	4.37783	4.36267	5.49177	5.21406	5.22883	4.07768	5.31155	-0.381383	0.0241255	0.356721
ENSMUSG00000030043	Tacr1	tachykinin_receptor_1	0.450548	0.569703	1.79979	0.347209	0.43737	0.495241	0.940014	0.426606	1.13978	0.0240781	0.356721
ENSMUSG00000030978	Rrm1	ribonucleotide_reductase_M1	23.0688	26.0807	28.4618	14.763	16.7857	21.5358	25.8704	17.6948	0.547977	0.0240442	0.356721
ENSMUSG00000031826	Usp10	ubiquitin_specific_peptidase_10	3.16816	4.28621	4.69608	2.46023	2.5366	3.07132	4.05015	2.68939	0.590698	0.0240821	0.356721
ENSMUSG00000095649	Gm8979	predicted_gene_8979	34.7914	43.5604	36.252	47.8062	43.3321	60.7519	38.2013	50.63	-0.406373	0.0241163	0.356721
ENSMUSG00000102553	D930036K23Rik	RIKEN_cDNA_D930036K23_gene	0.425332	0.493895	0.369776	0.836962	0.580186	0.87264	0.429668	0.763263	-0.828959	0.0241535	0.356721
ENSMUSG00000107696	RP24-183K24.1	-	0.0355235	0.0488659	0.0579182	0	0	0	0.0474359	0	Inf	0.0241511	0.356721
ENSMUSG00000026237	Nmur1	neuromedin_U_receptor_1	0	0.155887	0.0615983	0.418275	0.209966	0.192812	0.072495	0.273684	-1.91656	0.024187	0.356974
ENSMUSG00000017716	Birc5	baculoviral_IAP_repeat_containing_5	8.51561	10.4747	12.3584	7.20615	6.51212	7.39418	10.4496	7.03749	0.570313	0.0242496	0.357176
ENSMUSG00000030621	Me3	malic_enzyme_3_NADP_+_dependent_mitochondrial	0.0311999	0.0462049	0.106936	0.202404	0.0812819	0.111958	0.0614469	0.131881	-1.10183	0.0242199	0.357176
ENSMUSG00000039976	Tbc1d16	TBC1_domain_family_member_16	1.83727	1.44641	2.72985	2.85049	2.74092	3.00114	2.00451	2.86418	-0.514875	0.0242497	0.357176
ENSMUSG00000036006	Fam65b	family_with_sequence_similarity_65_member_B	0.305367	0.792812	0.407849	0.683135	0.853595	1.00358	0.50201	0.846771	-0.754257	0.0243392	0.358254
ENSMUSG00000072214	2023-09-05	septin_5	48.2296	47.589	83.8258	38.5309	36.0174	42.7462	59.8815	39.0982	0.615008	0.0243738	0.358521
ENSMUSG00000026986	Hnmt	histamine_N_methyltransferase	0.62501	0.317181	0.509411	0.82358	0.921327	0.889421	0.483867	0.87811	-0.85979	0.0244945	0.358925
ENSMUSG00000029780	Nt5c3	5_nucleotidase_cytosolic_III	11.8219	11.8245	11.1104	19.3062	15.4682	12.208	11.5856	15.6608	-0.434826	0.0244887	0.358925
ENSMUSG00000037337	Map4k1	mitogen_activated_protein_kinase_kinase_kinase_kinase_1	2.26272	4.46681	1.64435	2.83894	6.72876	5.9765	2.79129	5.1814	-0.892408	0.0244957	0.358925
ENSMUSG00000041707	1810011H11Rik	RIKEN_cDNA_1810011H11_gene	1.37353	0.909404	1.32681	0.616709	0.592242	0.469663	1.20325	0.559538	1.10462	0.024449	0.358925
ENSMUSG00000042359	Osbpl6	oxysterol_binding_protein_like_6	0.850632	0.912586	0.4697	1.1633	0.897823	1.54166	0.744306	1.20093	-0.690182	0.0244695	0.358925
ENSMUSG00000082956	Naip3	NLR_family_apoptosis_inhibitory_protein_3	5.05768	4.38252	5.18681	3.41649	2.59082	3.31428	4.87567	3.1072	0.649988	0.0244998	0.358925
ENSMUSG00000009772	Nuak2	NUAK_family_SNF1_like_kinase_2	5.04729	6.24546	5.59828	6.80343	7.36328	7.80783	5.63035	7.32485	-0.379575	0.0245426	0.359231
ENSMUSG00000051590	Map3k19	mitogen_activated_protein_kinase_kinase_kinase_19	0.038797	0.135144	0.0421583	0.0899695	0.229915	0.278994	0.0720331	0.199626	-1.47057	0.024561	0.359231
ENSMUSG00000052117	D630039A03Rik	RIKEN_cDNA_D630039A03_gene	40.3001	37.6001	18.2865	49.4195	46.3222	49.4717	32.0622	48.4044	-0.594266	0.02457	0.359231
ENSMUSG00000030598	Fbxo17	F_box_protein_17	0.25519	0.347373	0.378172	0.570642	0.589268	0.533596	0.326911	0.564502	-0.788079	0.0246262	0.359713
ENSMUSG00000030762	Aqp8	aquaporin_8	108.348	169.77	118.781	156.667	192.674	188.132	132.3	179.158	-0.43742	0.0246358	0.359713
ENSMUSG00000041073	Nacad	NAC_alpha_domain_containing	0.801964	0.716962	1.60619	2.15194	1.59929	1.36554	1.0417	1.70559	-0.711325	0.0247044	0.359752
ENSMUSG00000068289	Cma2	chymase_2_mast_cell	0.909956	0.834212	0.601933	0	0.460578	0.192243	0.782034	0.217607	1.84551	0.0246588	0.359752
ENSMUSG00000092275	Gm20465	predicted_gene_20465	0	0.0355559	0	0.0817718	0.0410436	0.188462	0.011852	0.103759	-3.13004	0.0247044	0.359752
ENSMUSG00000104291	A130071D04Rik	RIKEN_cDNA_A130071D04_gene	0.0255582	0.0527184	0.0138869	0.0875636	0.0879095	0.0807224	0.0307212	0.0853985	-1.47498	0.0246925	0.359752
ENSMUSG00000060477	Irak2	interleukin_1_receptor_associated_kinase_2	5.49902	4.55544	4.54942	2.72234	3.28376	3.69271	4.86796	3.23294	0.590472	0.0247286	0.359865
ENSMUSG00000028023	Pitx2	paired_like_homeodomain_transcription_factor_2	0	0	0	0.0191541	0.00320441	0.00588436	0	0.00941427	#NAME?	0.0247741	0.360287
ENSMUSG00000047414	Flrt2	fibronectin_leucine_rich_transmembrane_protein_2	0.119782	0.173036	0.27218	0.176015	0.399521	0.525616	0.188333	0.367051	-0.962696	0.0248226	0.360514
ENSMUSG00000052974	Cyp2f2	cytochrome_P450_family_2_subfamily_f_polypeptide_2	6.38584	3.00331	0.415659	8.08163	9.52157	7.80608	3.26827	8.46976	-1.37379	0.0248204	0.360514
ENSMUSG00000020758	Itgb4	integrin_beta_4	24.623	22.3667	31.7053	15.3692	16.1868	21.7513	26.2317	17.7691	0.561942	0.0248565	0.360766
ENSMUSG00000105260	Gm42434	predicted_gene_42434	0.0926069	0.0849123	0.0503294	0.244091	0.539144	0.225036	0.0759495	0.33609	-2.14574	0.0248851	0.360941
ENSMUSG00000021775	Nr1d2	nuclear_receptor_subfamily_1_group_D_member_2	17.7073	17.7793	18.3162	20.1607	23.0029	25.9535	17.9342	23.039	-0.361362	0.0249069	0.361018
ENSMUSG00000035095	Fam167a	family_with_sequence_similarity_167_member_A	0.26884	0.425701	0.3984	0.489517	0.73287	0.70465	0.364314	0.642345	-0.818169	0.0250569	0.362952
ENSMUSG00000014444	Piezo1	piezo_type_mechanosensitive_ion_channel_component_1	3.82158	3.53991	5.39981	2.682	2.67293	3.30879	4.25377	2.88791	0.558717	0.0250926	0.363228
ENSMUSG00000020374	Rasgef1c	RasGEF_domain_family_member_1C	0.0731056	0.0938261	0.150949	0.315972	0.162483	0.198938	0.10596	0.225797	-1.09151	0.0251765	0.364048
ENSMUSG00000028457	Atp8b5	ATPase_class_I_type_8B_member_5	0.152036	0.0740447	0.118752	0.180305	0.20113	0.309361	0.114944	0.230266	-1.00237	0.0251826	0.364048
ENSMUSG00000020461	Clhc1	clathrin_heavy_chain_linker_domain_containing_1	0.0401415	0.0490672	0.0581664	0	0	0.0130013	0.049125	0.00433376	3.50277	0.0252094	0.364195
ENSMUSG00000020476	Dbnl	drebrin_like	32.4842	31.7094	35.2806	21.1836	21.8601	26.5021	33.1581	23.1819	0.516361	0.0253417	0.365865
ENSMUSG00000020333	Acsl6	acyl_CoA_synthetase_long_chain_family_member_6	0.105154	0.0786919	0.184238	0.0520312	0.0635925	0.0500547	0.122695	0.0552261	1.15165	0.0254054	0.3663
ENSMUSG00000045075	Gm9796	predicted_gene_9796	0.0666697	0.0152789	0.054337	0	0	0.0161938	0.0454285	0.00539792	3.07312	0.0253905	0.3663
ENSMUSG00000017412	Cacnb4	calcium_channel_voltage_dependent_beta_4_subunit	0.0576917	0.0211549	0.0777415	0.109469	0.0952492	0.116619	0.052196	0.107112	-1.03711	0.0254876	0.366759
ENSMUSG00000034108	Ccs	copper_chaperone_for_superoxide_dismutase	21.2679	23.624	26.3097	33.7421	35.6761	26.0087	23.7339	31.809	-0.422487	0.0254684	0.366759
ENSMUSG00000075590	Nrbp2	nuclear_receptor_binding_protein_2	24.6726	24.0776	28.8198	36.3146	32.4055	30.7789	25.8566	33.1663	-0.359185	0.0254736	0.366759
ENSMUSG00000004565	Pnpla6	patatin_like_phospholipase_domain_containing_6	10.0751	11.5434	15.6762	8.60912	7.63772	9.02206	12.4315	8.42297	0.561604	0.0255632	0.367605
ENSMUSG00000021993	Mipep	mitochondrial_intermediate_peptidase	13.1438	14.7938	13.5722	8.82631	8.38267	10.6221	13.8366	9.27703	0.576754	0.0256442	0.368044
ENSMUSG00000030340	Scnn1a	sodium_channel_nonvoltage_gated_1_alpha	13.3376	11.3283	7.39966	14.4058	15.2285	16.008	10.6885	15.2141	-0.509348	0.0256166	0.368044
ENSMUSG00000032841	Prr5l	proline_rich_5_like	0.264986	0.971685	1.00274	0.234447	0.295467	0.459868	0.746471	0.329927	1.17794	0.0256397	0.368044
ENSMUSG00000104769	Igkv8-34	immunoglobulin_kappa_variable_8_34	1.43709	0.0941485	0	0	0	0	0.510414	0	Inf	0.0257353	0.369109
ENSMUSG00000041378	Cldn5	claudin_5	1.72231	1.82181	2.07326	3.32396	2.52387	3.34766	1.87246	3.06516	-0.711029	0.0258187	0.36982
ENSMUSG00000050600	Zfp831	zinc_finger_protein_831	0.110794	0.381756	0.153616	0.277891	0.566063	0.497527	0.215388	0.44716	-1.05385	0.0258033	0.36982
ENSMUSG00000006445	Epha2	Eph_receptor_A2	3.98027	3.34737	12.9838	2.80197	3.31741	4.10306	6.77047	3.40748	0.99055	0.0259759	0.370504
ENSMUSG00000039005	Tlr4	toll_like_receptor_4	8.23174	6.31659	6.00597	4.49953	1.00907	4.84311	6.85143	3.45057	0.989572	0.0259477	0.370504
ENSMUSG00000041078	Grid1	glutamate_receptor_ionotropic_delta_1	0.0493832	0.0100606	0.071558	0.0983386	0.116145	0.111989	0.0436673	0.108824	-1.31737	0.0259184	0.370504
ENSMUSG00000091412	Gm2895	predicted_gene_2895	0	0.0537734	0.0764868	0	0	0	0.0434201	0	Inf	0.0259723	0.370504
ENSMUSG00000092356	Gm20532	predicted_gene_20532	0	0.220195	0.313204	0	0	0	0.1778	0	Inf	0.0259616	0.370504
ENSMUSG00000099826	Scgb2b10	secretoglobin_family_2B_member_10	0	0	0	0.248459	0.498719	0.228953	0	0.325377	#NAME?	0.0259851	0.370504
ENSMUSG00000102211	Gm37490	predicted_gene_37490	0	0.142346	0.0562382	0.436417	0.109525	0.603526	0.0661946	0.383156	-2.53315	0.0259445	0.370504
ENSMUSG00000026981	Il1rn	interleukin_1_receptor_antagonist	5.84524	3.53988	6.09089	2.49108	3.21548	4.08525	5.15867	3.26393	0.660386	0.0260193	0.370736
ENSMUSG00000029781	Fkbp9	FK506_binding_protein_9	25.3359	24.1725	29.948	34.4235	33.0773	33.3216	26.4855	33.6074	-0.343578	0.0260425	0.370736
ENSMUSG00000048621	Gm6377	predicted_gene_6377	1.14599	0.825449	0.978517	0.493092	0.445532	0.579595	0.983318	0.506073	0.958312	0.0260599	0.370736
ENSMUSG00000102587	Ighv1-13	immunoglobulin_heavy_variable_V1_13	0	0	0	1.35414	0.11328	0	0	0.48914	#NAME?	0.0260693	0.370736
ENSMUSG00000028036	Ptgfr	prostaglandin_F_receptor	0.106566	0.0854829	0.154412	0.163826	0.310154	0.194189	0.115487	0.222723	-0.947518	0.0261082	0.370889
ENSMUSG00000036390	Gadd45a	growth_arrest_and_DNA_damage_inducible_45_alpha	4.56142	5.82117	5.95827	5.52266	6.26145	12.3247	5.44695	8.03626	-0.561075	0.0261139	0.370889
ENSMUSG00000028976	Slc2a5	solute_carrier_family_2_facilitated_glucose_transporter_member_5	0.957798	0.817799	0.83678	1.46503	1.6994	1.1316	0.870793	1.43201	-0.717645	0.0261378	0.370987
ENSMUSG00000093445	Lrch4	leucine_rich_repeats_and_calponin_homology_CH_domain_containing_4	1.31347	2.92506	1.61641	2.28874	3.45302	3.52056	1.95164	3.08744	-0.661721	0.0261918	0.371513
ENSMUSG00000046245	Pilra	paired_immunoglobin_like_type_2_receptor_alpha	0.786233	1.01878	1.28163	0.557861	0.648078	0.382047	1.02888	0.529329	0.958841	0.0262485	0.372053
ENSMUSG00000075602	Ly6a	lymphocyte_antigen_6_complex_locus_A	152.016	136.026	87.1654	65.7093	73.2977	100.788	125.069	79.9315	0.645893	0.026264	0.372053
ENSMUSG00000007617	Homer1	homer_homolog_1_Drosophila_	0.946785	1.39999	1.1486	0.609563	0.811479	0.761632	1.16512	0.727558	0.679351	0.0262886	0.372125
ENSMUSG00000024732	Ccdc86	coiled_coil_domain_containing_86	1.69107	2.26986	3.10297	1.38282	1.38271	1.47451	2.35463	1.41335	0.736386	0.0263031	0.372125
ENSMUSG00000023068	Nus1	nuclear_undecaprenyl_pyrophosphate_synthase_1_homolog_S._cerevisiae_	36.9753	45.5188	43.9382	31.0947	26.7084	29.8464	42.1441	29.2165	0.528548	0.0263204	0.372128
ENSMUSG00000030579	Tyrobp	TYRO_protein_tyrosine_kinase_binding_protein	26.7051	25.1516	35.7352	20.3085	16.7329	16.0756	29.1973	17.7057	0.721624	0.0263589	0.372432
ENSMUSG00000031290	Lrch2	leucine_rich_repeats_and_calponin_homology_CH_domain_containing_2	0.334108	0.333156	0.480928	0.695144	0.660672	0.452875	0.382731	0.602897	-0.655582	0.0263942	0.372521
ENSMUSG00000036777	Anln	anillin_actin_binding_protein	6.26176	6.79852	10.3275	5.01266	4.56434	5.78995	7.79591	5.12231	0.605922	0.0263993	0.372521
ENSMUSG00000044167	Foxo1	forkhead_box_O1	4.30231	5.26013	4.14448	5.33761	5.73854	6.98828	4.56897	6.02148	-0.398247	0.0266091	0.374998
ENSMUSG00000095737	Igkv11-125	immunoglobulin_kappa_variable_11_125	0.86731	1.00712	1.69652	3.35234	4.34469	0.786666	1.19032	2.8279	-1.24839	0.0266022	0.374998
ENSMUSG00000094051	Ighv1-36	immunoglobulin_heavy_variable_1_36	0.803276	3.47158	6.60941	10.2824	13.0556	2.89958	3.62809	8.74587	-1.26939	0.026646	0.375275
ENSMUSG00000090722	Gm8378	predicted_gene_8378	0.219299	0.13919	0.384983	0.0889102	0.035703	0.114767	0.247824	0.0797935	1.63497	0.0266721	0.375402
ENSMUSG00000022340	Sybu	syntabulin_syntaxin_interacting_	3.52911	2.8249	2.09296	4.92746	4.18673	3.94575	2.81566	4.35331	-0.628642	0.0268132	0.377015
ENSMUSG00000024176	Sox8	SRY_sex_determining_region_Y_box_8	0.0487512	0.0536254	0.10595	0.102778	0.257954	0.161074	0.0694421	0.173935	-1.32467	0.0268212	0.377015
ENSMUSG00000020869	Lrrc59	leucine_rich_repeat_containing_59	75.473	82.3092	91.9696	56.6867	54.7079	63.4436	83.2506	58.2794	0.514475	0.0268791	0.377344
ENSMUSG00000024403	Atp6v1g2	ATPase_H+_transporting_lysosomal_V1_subunit_G2	0.231903	0.327068	0.297248	0.244466	0.67336	0.751245	0.285406	0.556357	-0.962994	0.026878	0.377344
ENSMUSG00000025784	Clec3b	C_type_lectin_domain_family_3_member_b	13.8892	10.7206	11.8037	16.5167	16.4218	19.3463	12.1378	17.4283	-0.521919	0.0270209	0.37848
ENSMUSG00000027188	Pamr1	peptidase_domain_containing_associated_with_muscle_regeneration_1	2.29525	2.24137	3.78968	3.80471	3.74348	3.89554	2.77543	3.81457	-0.458809	0.0271036	0.37848
ENSMUSG00000031780	Ccl17	chemokine_C_C_motif_ligand_17	0.0730551	0	0.158739	0.230987	0.618368	0.354882	0.0772646	0.401412	-2.37721	0.0271159	0.37848
ENSMUSG00000040663	Clcf1	cardiotrophin_like_cytokine_factor_1	0.364343	0.840592	0.547726	0.684948	1.48457	0.979646	0.58422	1.04972	-0.845421	0.0270648	0.37848
ENSMUSG00000040852	Plekhh2	pleckstrin_homology_domain_containing_family_H_with_MyTH4_domain_member_2	3.2102	3.39184	4.22184	5.15072	4.05395	5.08692	3.60796	4.76386	-0.400949	0.0270208	0.37848
ENSMUSG00000041538	H2-Ob	histocompatibility_2_O_region_beta_locus	1.20307	4.68889	0.635028	2.81911	6.28622	5.6656	2.17566	4.92364	-1.17827	0.0270898	0.37848
ENSMUSG00000067212	H2-T23	histocompatibility_2_T_region_locus_23	26.0717	28.9272	29.4376	33.9495	36.4133	36.7339	28.1455	35.6989	-0.342976	0.0270298	0.37848
ENSMUSG00000096515	Igkv14-100	immunoglobulin_kappa_chain_variable_14_100	4.79901	2.65029	0.439839	1.34093	10.0968	15.1718	2.62971	8.86982	-1.754	0.0270536	0.37848
ENSMUSG00000107428	RP24-171J16.3	-	0	0.0126153	0	0.0435009	0.0727894	0.0401054	0.00420512	0.0521319	-3.63195	0.0270996	0.37848
ENSMUSG00000030559	Rab38	RAB38_member_RAS_oncogene_family	0.33111	0.443651	0.664307	0.939743	0.835651	0.965376	0.479689	0.91359	-0.929447	0.0272255	0.379042
ENSMUSG00000031538	Plat	plasminogen_activator_tissue	8.45262	3.52838	9.44314	4.30702	3.3527	4.08576	7.14138	3.91516	0.867132	0.0271908	0.379042
ENSMUSG00000037341	Slc9a7	solute_carrier_family_9_sodium_hydrogen_exchanger_member_7	0.0920903	0.330669	0.300244	0.25889	0.771607	0.537009	0.241001	0.522502	-1.1164	0.0272135	0.379042
ENSMUSG00000078964	Ces1b	carboxylesterase_1B	0.343213	0	0.0828834	0.401993	0.585195	0.518858	0.142032	0.502015	-1.82151	0.0272143	0.379042
ENSMUSG00000020411	Nipal4	NIPA_like_domain_containing_4	0.478669	0.508628	0.863038	0.951857	1.1974	0.972687	0.616779	1.04065	-0.754659	0.0272656	0.379358
ENSMUSG00000035299	Mid1	midline_1	0.768608	0.602498	0.789877	0.364022	0.359569	0.527752	0.720327	0.417114	0.78821	0.027339	0.379497
ENSMUSG00000037411	Serpine1	serine_or_cysteine_peptidase_inhibitor_clade_E_member_1	0.555161	0.479347	1.95024	0.646482	0.232286	0.232126	0.994915	0.370298	1.42589	0.027345	0.379497
ENSMUSG00000047139	Cd24a	CD24a_antigen	203.97	258.979	262.108	350.741	350.028	253.058	241.686	317.942	-0.395632	0.0273224	0.379497
ENSMUSG00000071637	Cebpd	CCAAT_enhancer_binding_protein_C_EBP_delta	32.3549	26.9831	28.6051	20.083	21.4057	16.0461	29.3143	19.1782	0.612135	0.0272947	0.379497
ENSMUSG00000001128	Cfp	complement_factor_properdin	6.86065	6.40747	10.6938	4.51777	4.67189	5.27325	7.98731	4.82097	0.728387	0.0274875	0.380267
ENSMUSG00000006498	Ptbp1	polypyrimidine_tract_binding_protein_1	13.3844	19.1651	21.7125	11.9272	11.8374	13.0242	18.0874	12.2629	0.560676	0.0274482	0.380267
ENSMUSG00000048096	Lmod1	leiomodin_1_smooth_muscle_	8.77834	7.00346	15.3563	13.0755	14.0713	15.1072	10.3794	14.0846	-0.440402	0.0274748	0.380267
ENSMUSG00000086653	9130015L21Rik	RIKEN_cDNA_9130015L21_gene	0.556417	0.28342	0.806267	0.195539	0	0.180276	0.548701	0.125272	2.13096	0.0274717	0.380267
ENSMUSG00000096918	Gm16863	predicted_gene_16863	0.431542	0.508636	0.234484	0.763615	0.766635	0.763892	0.391554	0.764714	-0.965708	0.0274859	0.380267
ENSMUSG00000022491	Glycam1	glycosylation_dependent_cell_adhesion_molecule_1	0.299761	2.80275	0	2.08542	3.5529	7.74849	1.03417	4.46227	-2.10931	0.027584	0.381219
ENSMUSG00000062064	Slc2a7	solute_carrier_family_2_facilitated_glucose_transporter_member_7	0.0686234	0.110095	0	0	0	0	0.0595726	0	Inf	0.0275912	0.381219
ENSMUSG00000005481	Ddx39	DEAD_Asp_Glu_Ala_Asp_box_polypeptide_39	10.8335	11.8143	15.232	8.14746	8.88515	9.07533	12.6266	8.70265	0.53694	0.0277116	0.38264
ENSMUSG00000038372	Gmds	GDP_mannose_4_6_dehydratase	76.7147	80.0633	73.0972	53.6521	53.0763	53.73	76.6251	53.4861	0.518652	0.0277351	0.382724
ENSMUSG00000103067	Gm30414	predicted_gene_30414	0.649466	0.52923	1.12927	0.273861	0.458241	0.294552	0.769322	0.342218	1.16867	0.027773	0.383005
ENSMUSG00000025134	Alyref	Aly_REF_export_factor	10.6799	11.2209	10.5331	6.91955	7.1489	8.39537	10.8113	7.48794	0.5299	0.0278131	0.383316
ENSMUSG00000073929	Trim30e-ps1	tripartite_motif_containing_30E_pseudogene_1	0.25999	0.383994	0.329625	0.624269	1.3452	0.266698	0.324536	0.745389	-1.19961	0.0278368	0.383401
ENSMUSG00000024313	Mep1b	meprin_1_beta	60.8878	73.5028	75.3059	49.3793	43.1565	53.5989	69.8988	48.7116	0.521004	0.027885	0.383823
ENSMUSG00000048794	Ccdc37	coiled_coil_domain_containing_37	0.0523016	0	0.0505246	0.0735147	0.172214	0.0847215	0.0342754	0.11015	-1.68422	0.0279737	0.384802
ENSMUSG00000043458	Pcdhb12	protocadherin_beta_12	0.259331	0.237741	0.429442	0.0520709	0.0653521	0.216022	0.308838	0.111148	1.47436	0.0280174	0.38516
ENSMUSG00000073413	Ly6g6d	lymphocyte_antigen_6_complex_locus_G6D	0.701046	0.65695	0.592548	1.26455	1.41793	0.832712	0.650181	1.17173	-0.849726	0.028055	0.385435
ENSMUSG00000018334	Ksr1	kinase_suppressor_of_ras_1	6.12948	7.07818	7.84336	4.06699	4.13637	6.08909	7.017	4.76415	0.558636	0.0281345	0.385851
ENSMUSG00000018733	Pex12	peroxisomal_biogenesis_factor_12	1.25981	0.863914	1.76794	1.99731	1.90547	1.87508	1.29722	1.92595	-0.570149	0.0282191	0.385851
ENSMUSG00000022836	Mylk	myosin_light_polypeptide_kinase	26.3738	25.4387	47.2193	41.4207	42.3717	47.5704	33.0106	43.7876	-0.407592	0.0281975	0.385851
ENSMUSG00000031808	Slc27a1	solute_carrier_family_27_fatty_acid_transporter_member_1	6.54162	7.09068	11.4356	12.3365	11.1084	10.383	8.35596	11.276	-0.432374	0.0282154	0.385851
ENSMUSG00000034206	Polq	polymerase_DNA_directed_theta	0.604043	0.697774	0.900755	0.379774	0.366941	0.531758	0.73419	0.426158	0.784767	0.0282614	0.385851
ENSMUSG00000039461	Tcta	T_cell_leukemia_translocation_altered_gene	8.67498	9.28336	8.54011	12.5997	12.1934	10.2382	8.83282	11.6771	-0.402736	0.0282377	0.385851
ENSMUSG00000041733	Coq5	coenzyme_Q5_homolog_methyltransferase_yeast_	11.3783	13.2849	13.1434	8.47178	7.64211	9.94642	12.6022	8.68677	0.536785	0.0281758	0.385851
ENSMUSG00000047603	Zfp235	zinc_finger_protein_235	0.982523	1.00205	1.20566	0.543767	0.433268	0.839487	1.06341	0.605507	0.812481	0.0282301	0.385851
ENSMUSG00000049130	C5ar1	complement_component_5a_receptor_1	0.395491	1.90173	1.92189	0.59784	0.465944	0.76146	1.40637	0.608414	1.20885	0.0281061	0.385851
ENSMUSG00000049800	Sertad2	SERTA_domain_containing_2	6.885	3.34378	7.87702	8.16153	8.51918	8.76011	6.03527	8.48028	-0.490694	0.0282618	0.385851
ENSMUSG00000073888	Ccl27a	chemokine_C_C_motif_ligand_27A	0.174706	0.194133	0.258901	0.256722	0.537894	0.34987	0.209247	0.381495	-0.86646	0.0283233	0.386366
ENSMUSG00000087141	Plcxd2	phosphatidylinositol_specific_phospholipase_C_X_domain_containing_2	3.00155	3.93504	3.21056	2.09652	2.12147	2.36118	3.38238	2.19306	0.625095	0.0283349	0.386366
ENSMUSG00000104244	2900018N21Rik	RIKEN_cDNA_2900018N21_gene	0.0711369	0.217386	0.206159	0.0249915	0	0.0691438	0.164894	0.0313784	2.3937	0.0283873	0.386839
ENSMUSG00000085589	A430078I02Rik	RIKEN_cDNA_A430078I02_gene	0.642147	0.498119	0.250508	1.22369	1.17625	0.480054	0.463591	0.959997	-1.05018	0.0284156	0.386983
ENSMUSG00000040856	Dlk1	delta_like_1_homolog_Drosophila_	0.243248	0.229132	0.266771	0.141151	0.118091	0.143143	0.246384	0.134128	0.877293	0.0286157	0.388743
ENSMUSG00000042423	Fbrs	fibrosin	4.9838	4.59636	5.55735	2.33697	4.41016	3.08106	5.04584	3.27606	0.623131	0.028616	0.388743
ENSMUSG00000047789	Slc38a9	solute_carrier_family_38_member_9	1.03093	1.47743	1.96632	2.72803	2.72545	1.36178	1.49156	2.27175	-0.606984	0.028573	0.388743
ENSMUSG00000090946	Ccdc71l	coiled_coil_domain_containing_71_like	19.6171	18.4374	27.2916	14.9882	14.4396	15.4752	21.782	14.9676	0.541292	0.0285861	0.388743
ENSMUSG00000041926	Rnpep	arginyl_aminopeptidase_aminopeptidase_B_	11.3848	11.9102	12.3054	7.65383	7.49318	9.72161	11.8668	8.28954	0.517565	0.0287229	0.389741
ENSMUSG00000103585	Pcdhgb4	protocadherin_gamma_subfamily_B_4	0.0807971	0.0946447	0.170729	0.283908	0.242276	0.139596	0.11539	0.221927	-0.943562	0.0287251	0.389741
ENSMUSG00000040770	Il25	interleukin_25	0	0	0.0382674	0.0371114	0.149053	0.239566	0.0127558	0.14191	-3.47575	0.028813	0.390692
ENSMUSG00000035451	Foxa1	forkhead_box_A1	26.5253	25.3296	31.0227	18.3855	17.2143	22.2151	27.6259	19.2716	0.519542	0.0288731	0.391264
ENSMUSG00000028639	Ybx1	Y_box_protein_1	95.7402	83.982	121.587	63.034	62.2929	81.1123	100.437	68.8131	0.545529	0.0289011	0.3914
ENSMUSG00000029053	Prkcz	protein_kinase_C_zeta	3.48793	4.23894	4.80551	5.44213	6.88857	4.3343	4.17746	5.555	-0.41116	0.0289458	0.391763
ENSMUSG00000030263	Lrmp	lymphoid_restricted_membrane_protein	4.84371	3.98162	1.51913	4.92418	6.81882	5.68574	3.44816	5.80958	-0.752608	0.028983	0.391782
ENSMUSG00000039865	Slc44a3	solute_carrier_family_44_member_3	14.3668	15.3523	14.5353	21.3936	19.9935	16.1895	14.7515	19.1922	-0.37966	0.0289676	0.391782
ENSMUSG00000030329	Pianp	PILR_alpha_associated_neural_protein	0.297865	0.403095	0.377647	0.545761	0.66801	0.592739	0.359535	0.60217	-0.744037	0.0290014	0.391787
ENSMUSG00000061024	Rrs1	RRS1_ribosome_biogenesis_regulator_homolog_S._cerevisiae_	10.5924	11.7734	18.5292	8.50486	9.00317	8.32075	13.6317	8.60959	0.662945	0.0290454	0.392139
ENSMUSG00000049799	Lrrc19	leucine_rich_repeat_containing_19	40.1312	36.5785	22.662	22.4286	17.1354	24.4117	33.1239	21.3252	0.635311	0.0290785	0.392345
ENSMUSG00000060985	Tdrd5	tudor_domain_containing_5	0.017564	0.0120776	0.00477165	0.0462881	0.0325295	0.0384045	0.0114711	0.039074	-1.76821	0.0291605	0.392724
ENSMUSG00000100862	Gm10925	predicted_gene_10925	2077.86	1867.63	1538.58	2651.92	2488.58	2214.86	1828.02	2451.79	-0.423549	0.0291482	0.392724
ENSMUSG00000104252	Pcdha4	protocadherin_alpha_4	0.0091842	0.0280659	0.0365976	0	0.012959	0	0.0246159	0.00431968	2.51059	0.0291456	0.392724
ENSMUSG00000095130	Ighv1-39	immunoglobulin_heavy_variable_1_39	21.1351	28.8675	9.28011	41.6345	37.0543	27.3869	19.7609	35.3586	-0.83941	0.0292219	0.393308
ENSMUSG00000097579	Gm26799	predicted_gene_26799	0	0.176669	0.239333	0.377276	0.640979	0.26753	0.138667	0.428595	-1.62799	0.02924	0.39331
ENSMUSG00000020427	Igfbp3	insulin_like_growth_factor_binding_protein_3	6.46732	4.70314	4.52047	6.54621	5.98511	10.5396	5.23031	7.69031	-0.556146	0.0293415	0.393424
ENSMUSG00000024743	Syt7	synaptotagmin_VII	12.333	9.57053	8.8786	13.7495	14.4812	12.9946	10.2607	13.7418	-0.421441	0.0292927	0.393424
ENSMUSG00000030718	Ppme1	protein_phosphatase_methylesterase_1	24.4701	23.3347	30.3347	18.8867	16.1063	19.4322	26.0465	18.1417	0.521779	0.0293415	0.393424
ENSMUSG00000033498	Strc	stereocilin	0.034545	0.0514612	0.0328472	0.0773834	0.0502671	0.159463	0.0396178	0.0957047	-1.27244	0.0294199	0.393424
ENSMUSG00000038503	Mesdc2	mesoderm_development_candidate_2	3.33178	4.68452	8.09583	3.24917	3.05071	3.45628	5.37071	3.25205	0.723762	0.0293637	0.393424
ENSMUSG00000049658	Bdp1	B_double_prime_1_subunit_of_RNA_polymerase_III_transcription_initiation_factor_IIIB	3.63536	4.0959	4.56621	2.90832	1.82682	3.4215	4.09916	2.71888	0.592314	0.029311	0.393424
ENSMUSG00000056501	Cebpb	CCAAT_enhancer_binding_protein_C_EBP_beta	5.85419	4.56747	9.50232	4.49062	3.32196	2.90522	6.64133	3.5726	0.894496	0.0294465	0.393424
ENSMUSG00000074489	Bglap3	bone_gamma_carboxyglutamate_protein_3	1.38496	1.2548	2.94856	0.956247	0.934314	1.07048	1.86277	0.987015	0.916308	0.0294375	0.393424
ENSMUSG00000097788	Gm16596	predicted_gene_16596	0	0.114961	0	0.317235	0.0796148	0.194981	0.0383205	0.197277	-2.36404	0.0294286	0.393424
ENSMUSG00000097925	Gm26574	predicted_gene_26574	0	0	0	0.0553464	0.111129	0	0	0.0554917	#NAME?	0.0294067	0.393424
ENSMUSG00000107118	Gm42986	predicted_gene_42986	0.0110716	0.0507392	0.0360855	0	0	0	0.0326321	0	Inf	0.0293991	0.393424
ENSMUSG00000035754	Wdr18	WD_repeat_domain_18	10.8697	11.4763	14.8724	8.04906	7.0607	9.82414	12.4061	8.3113	0.577907	0.0294968	0.393855
ENSMUSG00000029401	Rilpl2	Rab_interacting_lysosomal_protein_like_2	3.88458	3.69219	4.34029	2.72115	2.66072	2.00202	3.97236	2.46129	0.690578	0.0295843	0.394541
ENSMUSG00000067001	Serpinb7	serine_or_cysteine_peptidase_inhibitor_clade_B_member_7	0.0184617	0.0507676	0.0802295	0	0	0	0.0498196	0	Inf	0.0295787	0.394541
ENSMUSG00000044034	Npb	neuropeptide_B	0.0618654	0.0283767	0.0672444	0.1957	0.229211	0.180395	0.0524955	0.201769	-1.94244	0.029731	0.396256
ENSMUSG00000020695	Mrc2	mannose_receptor_C_type_2	1.45893	1.55519	3.49224	1.30293	1.05672	1.24357	2.16879	1.20107	0.852564	0.0297826	0.396319
ENSMUSG00000024120	Lrpprc	leucine_rich_PPR_motif_containing	7.73209	8.4441	8.59558	5.23832	5.0307	6.99701	8.25725	5.75535	0.52076	0.0297901	0.396319
ENSMUSG00000076532	Igkv4-91	immunoglobulin_kappa_chain_variable_4_91	93.4579	334.551	33.0964	77.3381	70.4444	29.3942	153.702	59.0589	1.37991	0.0297721	0.396319
ENSMUSG00000079225	Gm9531	predicted_gene_9531	55.2527	66.4037	55.111	32.8223	31.8059	53.4949	58.9225	39.3744	0.581561	0.0298464	0.396827
ENSMUSG00000020914	Top2a	topoisomerase_DNA_II_alpha	20.011	25.5094	23.8784	13.1876	13.5131	20.4789	23.1329	15.7265	0.556746	0.0299567	0.397575
ENSMUSG00000028988	Ctnnbip1	catenin_beta_interacting_protein_1	6.42601	6.73413	6.87814	9.65725	9.47771	7.76229	6.67943	8.96575	-0.4247	0.0299573	0.397575
ENSMUSG00000049287	Iba57	IBA57_iron_sulfur_cluster_assembly_homolog_S._cerevisiae_	2.82067	2.92688	3.61663	2.03936	1.78254	2.10361	3.12139	1.97517	0.660213	0.0299497	0.397575
ENSMUSG00000085068	Gm15895	predicted_gene_15895	1.4864	0.516874	0.445598	0.270136	0.271243	0.199249	0.816289	0.246876	1.7253	0.0300057	0.397976
ENSMUSG00000053158	Fes	feline_sarcoma_oncogene	1.90217	2.04903	2.11405	1.29673	1.3769	1.33329	2.02175	1.33564	0.598078	0.0300936	0.3989
ENSMUSG00000002835	Chaf1a	chromatin_assembly_factor_1_subunit_A_p150_	7.37332	7.81849	9.53908	3.80876	4.89065	7.02266	8.24363	5.24069	0.653523	0.0301964	0.40002
ENSMUSG00000101939	Gm28438	predicted_gene_28438	173.868	173.23	123.094	220.951	212.745	198.631	156.731	210.776	-0.427423	0.0302388	0.400339
ENSMUSG00000054003	Tdrd9	tudor_domain_containing_9	0	0.0111372	0	0.0256133	0.0835767	0.00590201	0.00371239	0.038364	-3.36933	0.030286	0.400722
ENSMUSG00000007050	Lsm2	LSM2_homolog_U6_small_nuclear_RNA_associated_S._cerevisiae_	2.09273	2.28417	2.7894	1.41386	1.41944	1.64616	2.38877	1.49315	0.677905	0.0303908	0.401136
ENSMUSG00000027994	Ccdc109b	coiled_coil_domain_containing_109B	3.3291	4.79841	4.49617	2.06916	2.56612	2.67435	4.20789	2.43654	0.788262	0.0303891	0.401136
ENSMUSG00000045328	Cenpe	centromere_protein_E	5.08853	6.91172	6.90695	4.03675	4.19985	4.91827	6.3024	4.38496	0.523339	0.0303757	0.401136
ENSMUSG00000076731	Ighv8-12	immunoglobulin_heavy_variable_V8_12	28.8935	33.2246	16.214	85.8594	29.3418	26.457	26.1107	47.2194	-0.85474	0.0303692	0.401136
ENSMUSG00000001424	Snd1	staphylococcal_nuclease_and_tudor_domain_containing_1	11.4409	12.5463	15.977	7.89568	9.61981	10.2281	13.3214	9.24787	0.526552	0.0304399	0.401542
ENSMUSG00000018068	Ints2	integrator_complex_subunit_2	2.25754	2.58519	2.45901	1.43284	1.52945	1.98143	2.43391	1.64791	0.562642	0.0305586	0.402205
ENSMUSG00000023914	Mep1a	meprin_1_alpha	22.2441	24.4827	53.792	52.8022	40.8311	46.3854	33.5063	46.6729	-0.478152	0.0305316	0.402205
ENSMUSG00000057359	Gm17494	predicted_gene_17494	0.0390084	0.0238411	0.037683	0	0.0183471	0.00421143	0.0335108	0.00751952	2.15591	0.0305637	0.402205
ENSMUSG00000101389	Ms4a4a	membrane_spanning_4_domains_subfamily_A_member_4A	4.2128	6.40934	7.15948	2.78744	4.12651	2.04709	5.92721	2.98701	0.988648	0.0305165	0.402205
ENSMUSG00000033538	Casp4	caspase_4_apoptosis_related_cysteine_peptidase	13.708	12.7509	9.03224	8.26444	7.1761	8.3479	11.8304	7.92948	0.577198	0.0305978	0.402411
ENSMUSG00000053054	Adh6a	alcohol_dehydrogenase_6A_class_V_	0.377323	0.0896854	0.0303741	0	0	0.0679054	0.165794	0.0226351	2.87276	0.0307222	0.403334
ENSMUSG00000059336	Slc14a1	solute_carrier_family_14_urea_transporter_member_1	0.0973151	0.295093	0.211514	0.244631	0.45159	0.538359	0.201307	0.411527	-1.03159	0.0307233	0.403334
ENSMUSG00000102202	Gm33280	predicted_gene_33280	0	0	0.0187634	0.100107	0.0274066	0.0167759	0.00625445	0.0480963	-2.94297	0.0307065	0.403334
ENSMUSG00000040488	Ltbp4	latent_transforming_growth_factor_beta_binding_protein_4	8.37969	7.79456	7.55955	10.1522	8.97007	11.593	7.91126	10.2384	-0.372013	0.0307734	0.403749
ENSMUSG00000026768	Itga8	integrin_alpha_8	0.891245	0.989604	1.00194	1.23515	1.26036	1.66138	0.960931	1.38563	-0.528039	0.0308034	0.4039
ENSMUSG00000102697	Pcdhac2	protocadherin_alpha_subfamily_C_2	0.139994	0.0758371	0.152134	0.060369	0.518554	0.364865	0.122655	0.314596	-1.35889	0.0308238	0.403924
ENSMUSG00000030187	Klra2	killer_cell_lectin_like_receptor_subfamily_A_member_2	2.72592	2.33944	2.71023	1.50812	1.41178	1.42793	2.59187	1.44928	0.838658	0.0309067	0.404768
ENSMUSG00000037035	Inhbb	inhibin_beta_B	0.281775	0.476261	1.15786	0.185644	0.344802	0.256725	0.638632	0.26239	1.28327	0.031081	0.406572
ENSMUSG00000099599	Gm28548	predicted_gene_28548	0.45807	0.587889	0.0995513	0	0.0969393	0	0.381837	0.0323131	3.56277	0.0310816	0.406572
ENSMUSG00000085331	Gm11274	predicted_gene_11274	0.233672	0.0714432	0.0846497	0.985342	0.577078	0.227125	0.129922	0.596515	-2.19892	0.0311377	0.407062
ENSMUSG00000027201	Myef2	myelin_basic_protein_expression_factor_2_repressor	1.8638	2.19862	3.05515	1.6245	1.5795	1.29526	2.37252	1.49975	0.661699	0.0311808	0.407139
ENSMUSG00000039699	Batf2	basic_leucine_zipper_transcription_factor_ATF_like_2	2.66871	2.51865	1.95245	1.09214	1.07563	1.98821	2.37994	1.38533	0.780699	0.031171	0.407139
ENSMUSG00000058006	Mdn1	midasin_homolog_yeast_	1.3061	1.59428	1.90861	0.870547	0.984754	1.35572	1.603	1.07034	0.582702	0.0312814	0.407898
ENSMUSG00000068086	Cyp2d9	cytochrome_P450_family_2_subfamily_d_polypeptide_9	37.6484	25.3393	9.91401	43.1567	44.24	36.5666	24.3006	41.3211	-0.765888	0.0312949	0.407898
ENSMUSG00000069044	Usp9y	ubiquitin_specific_peptidase_9_Y_chromosome	0	0.0848704	0	0	0	0	0.0282901	0	Inf	0.0312915	0.407898
ENSMUSG00000052221	Ppp1r36	protein_phosphatase_1_regulatory_subunit_36	0	0	0.0283739	0.275245	0.0276294	0.0507367	0.00945795	0.11787	-3.63953	0.0313324	0.408002
ENSMUSG00000108084	RP24-315D19.10	-	0.759565	0.361554	0.682577	1.03168	1.14398	1.05048	0.601232	1.07538	-0.838853	0.0313402	0.408002
ENSMUSG00000026548	Slamf9	SLAM_family_member_9	4.73685	4.52558	4.06235	2.46665	3.02	1.69164	4.44159	2.39277	0.892398	0.0313841	0.40833
ENSMUSG00000026303	Mlph	melanophilin	32.7132	27.6245	21.4987	41.7617	43.6126	28.8845	27.2788	38.0863	-0.481491	0.0314721	0.409231
ENSMUSG00000051650	B3gnt2	UDP_GlcNAc_betaGal_beta_1_3_N_acetylglucosaminyltransferase_2	11.6198	9.30992	10.0206	12.5631	12.682	14.8275	10.3168	13.3576	-0.37266	0.0315435	0.409672
ENSMUSG00000085683	9130409J20Rik	RIKEN_cDNA_9130409J20_gene	34.8295	34.6981	39.185	25.7863	24.8655	26.7858	36.2375	25.8125	0.489414	0.0315284	0.409672
ENSMUSG00000020910	Adprm	ADP_ribose_CDP_alcohol_diphosphatase_manganese_dependent	1.73149	2.41452	1.66082	2.51084	3.08859	3.02579	1.93561	2.87507	-0.570809	0.0315801	0.409792
ENSMUSG00000026483	Fam129a	family_with_sequence_similarity_129_member_A	15.5181	17.2939	19.4012	21.0717	20.6076	23.8584	17.4044	21.8459	-0.327908	0.031609	0.409792
ENSMUSG00000026941	Mamdc4	MAM_domain_containing_4	0.162506	0.286921	0.372826	0.0697932	0.152878	0.140386	0.274084	0.121019	1.17938	0.0315907	0.409792
ENSMUSG00000041608	Entpd3	ectonucleoside_triphosphate_diphosphohydrolase_3	0.672052	0.419288	0.872351	1.22996	1.19531	0.888986	0.654564	1.10475	-0.75512	0.0316389	0.409936
ENSMUSG00000002068	Ccne1	cyclin_E1	2.543	2.50498	3.45716	1.53486	1.32985	2.1322	2.83504	1.66564	0.767298	0.0316584	0.409946
ENSMUSG00000036309	Skp1a	S_phase_kinase_associated_protein_1A	65.4105	63.4327	67.9223	32.1528	33.1497	63.5058	65.5885	42.9361	0.611251	0.0317049	0.410305
ENSMUSG00000052305	Hbb-bs	hemoglobin_beta_adult_s_chain	5.68269	4.04087	1.83154	1.48056	1.37206	2.75087	3.8517	1.86783	1.04413	0.0317265	0.410342
ENSMUSG00000058260	Serpina9	serine_or_cysteine_peptidase_inhibitor_clade_A_alpha_1_antiproteinase_antitrypsin_member_9	0.309924	0.0710341	0.0187116	0.471925	0.282455	0.468538	0.133223	0.407639	-1.61345	0.0317935	0.410966
ENSMUSG00000036832	Lpar3	lysophosphatidic_acid_receptor_3	0.0456154	0.278791	0.495736	0.753388	0.611533	0.531989	0.273381	0.632303	-1.2097	0.0318347	0.411255
ENSMUSG00000023992	Trem2	triggering_receptor_expressed_on_myeloid_cells_2	0.526582	0.57255	0.672065	0.367917	0.311054	0.255878	0.590399	0.311616	0.921919	0.0318922	0.411755
ENSMUSG00000056174	Col8a2	collagen_type_VIII_alpha_2	0.857533	0.683271	0.679334	1.07295	1.27228	1.19946	0.740046	1.18156	-0.675009	0.0319795	0.412637
ENSMUSG00000044162	Tnip3	TNFAIP3_interacting_protein_3	7.43169	6.49142	3.34485	3.60479	3.77264	3.46727	5.75599	3.6149	0.671109	0.0320566	0.413388
ENSMUSG00000035399	Oser1	oxidative_stress_responsive_serine_rich_1	1.92808	1.60569	1.98018	2.52391	2.79549	2.55332	1.83798	2.62424	-0.513778	0.0320823	0.413476
ENSMUSG00000017721	Pigt	phosphatidylinositol_glycan_anchor_biosynthesis_class_T	18.6736	17.6733	24.408	13.4024	13.402	15.5335	20.2516	14.1126	0.52105	0.0323241	0.414196
ENSMUSG00000019368	Sec14l4	SEC14_like_lipid_binding_4	0.0511823	0.0312815	0	0.0809319	0.0722274	0.132651	0.0274879	0.0952701	-1.79323	0.0324262	0.414196
ENSMUSG00000019874	Fabp7	fatty_acid_binding_protein_7_brain	0.0991883	0.250056	0.511988	0.104555	0.0524794	0.0481848	0.287077	0.0684065	2.06923	0.0323138	0.414196
ENSMUSG00000020847	Rph3al	rabphilin_3A_like_without_C2_domains_	5.3863	5.44532	5.65295	3.74216	3.82205	3.16814	5.49486	3.57745	0.619149	0.0324032	0.414196
ENSMUSG00000022557	Bop1	block_of_proliferation_1	19.5052	18.5609	25.0778	11.8362	14.2532	17.2208	21.048	14.4367	0.543938	0.0323854	0.414196
ENSMUSG00000024300	Myo1f	myosin_IF	1.68748	2.55848	1.94285	0.926767	1.34257	1.41061	2.06294	1.22665	0.749975	0.0324015	0.414196
ENSMUSG00000025889	Snca	synuclein_alpha	0.235831	0.281995	0.401148	0.15133	0.0759646	0.169405	0.306325	0.132233	1.21198	0.0322433	0.414196
ENSMUSG00000026271	Gpr35	G_protein_coupled_receptor_35	1.32353	1.72169	1.33883	0.250921	0.866469	1.15663	1.46135	0.758006	0.947021	0.0322866	0.414196
ENSMUSG00000042514	Klhl14	kelch_like_14	0.00980358	0.0809012	0.015984	0.098198	0.108967	0.0952963	0.0355629	0.10082	-1.50334	0.0322792	0.414196
ENSMUSG00000047728	BC025446	cDNA_sequence_BC025446	16.0623	14.3507	7.27149	6.39877	6.63068	9.36609	12.5615	7.46518	0.75076	0.0322721	0.414196
ENSMUSG00000050914	Ankrd37	ankyrin_repeat_domain_37	2.37	1.3891	3.23705	0.709926	0.986867	1.79985	2.33205	1.16555	1.00059	0.0322933	0.414196
ENSMUSG00000057193	Slc44a2	solute_carrier_family_44_member_2	12.8359	13.1188	14.279	14.1598	18.2659	18.6275	13.4112	17.0177	-0.343597	0.0323344	0.414196
ENSMUSG00000066148	Prpf4	PRP4_pre_mRNA_processing_factor_4_homolog_yeast_	5.08817	5.89204	6.39579	3.49271	4.01404	4.35179	5.792	3.95285	0.551169	0.0321977	0.414196
ENSMUSG00000073154	9330158H04Rik	RIKEN_cDNA_9330158H04_gene	0.16068	0.112643	0.095868	0.249094	0.216736	0.199023	0.123064	0.221618	-0.848669	0.0321971	0.414196
ENSMUSG00000097159	Gm26517	predicted_gene_26517	0.0319772	0.029321	0.034741	0.134798	0.169179	0.186398	0.0320131	0.163458	-2.35219	0.0324357	0.414196
ENSMUSG00000104682	Gm42636	predicted_gene_42636	0.133875	0.168751	0.163666	0.317527	0.389626	0.292725	0.155431	0.333292	-1.10051	0.0324414	0.414196
ENSMUSG00000108484	RP23-361O12.4	-	0.59337	2.02044	0.618512	1.12337	2.78107	2.8127	1.07744	2.23905	-1.05528	0.0325272	0.41505
ENSMUSG00000097002	Gm2670	predicted_gene_2670	0.0267186	0.0612526	0.0290417	0.112684	0.0989924	0.129853	0.0390043	0.113843	-1.54534	0.0325569	0.415185
ENSMUSG00000001056	Nhp2	NHP2_ribonucleoprotein	24.9779	24.4586	35.2136	17.7858	18.419	21.8349	28.2167	19.3466	0.544474	0.0325875	0.415274
ENSMUSG00000108439	Myh14	myosin_heavy_polypeptide_14	51.8345	55.2316	107.77	35.7857	37.5984	60.3412	71.6121	44.5751	0.683965	0.0326018	0.415274
ENSMUSG00000003779	Kif20a	kinesin_family_member_20A	10.334	12.93	14.2551	7.57468	9.1715	9.10305	12.5064	8.61641	0.537504	0.0326617	0.415324
ENSMUSG00000025026	Add3	adducin_3_gamma_	18.7941	21.3054	15.5016	23.3396	24.3553	25.0785	18.5337	24.2578	-0.388297	0.0326689	0.415324
ENSMUSG00000039879	Heca	headcase_homolog_Drosophila_	11.2493	12.4108	13.3464	15.2838	15.6253	15.2818	12.3355	15.397	-0.319833	0.0327138	0.415324
ENSMUSG00000042604	Kcna4	potassium_voltage_gated_channel_shaker_related_subfamily_member_4	0.0508078	0.0332724	0.0867651	0.00764947	0	0.028216	0.0569484	0.0119551	2.25202	0.0327197	0.415324
ENSMUSG00000055963	Triqk	triple_QxxK_R_motif_containing	1.37424	1.3152	1.54266	2.1571	2.18961	1.84923	1.4107	2.06531	-0.549948	0.0326837	0.415324
ENSMUSG00000076614	Ighg1	immunoglobulin_heavy_constant_gamma_1_G1m_marker_	2.66791	3.28468	1.84884	5.01349	8.33428	1.65339	2.60048	5.00039	-0.943263	0.0326634	0.415324
ENSMUSG00000020577	Tspan13	tetraspanin_13	50.732	54.6314	45.7193	75.7391	70.054	53.8295	50.3609	66.5409	-0.401937	0.0327586	0.415576
ENSMUSG00000084274	Gm12504	predicted_pseudogene_12504	0.738404	0.920628	1.02714	1.86818	1.46919	1.13385	0.895391	1.49041	-0.735117	0.0328878	0.416731
ENSMUSG00000099759	1700030C10Rik	RIKEN_cDNA_1700030C10_gene	0.518274	0.336551	0.938709	0.978884	1.00559	1.36414	0.597845	1.11621	-0.90076	0.0328832	0.416731
ENSMUSG00000019890	Nts	neurotensin	0	0.262875	4.22399	0.335864	0.101143	0.185764	1.49562	0.20759	2.84893	0.0330379	0.418391
ENSMUSG00000028836	Slc30a2	solute_carrier_family_30_zinc_transporter_member_2	0.248089	0.101621	0.0114727	0.0222574	0.0335202	0.0359113	0.120394	0.030563	1.97791	0.0331329	0.419351
ENSMUSG00000034936	Arl4d	ADP_ribosylation_factor_like_4D	2.95505	2.41079	3.03459	4.40121	4.44731	4.13655	2.80014	4.32836	-0.628319	0.0332173	0.419998
ENSMUSG00000037242	Clic4	chloride_intracellular_channel_4_mitochondrial_	19.474	20.4267	29.773	27.8768	30.9588	29.3973	23.2246	29.411	-0.340703	0.0332225	0.419998
ENSMUSG00000037922	Bank1	B_cell_scaffold_protein_with_ankyrin_repeats_1	0.405295	1.19177	0.386431	0.818226	1.58627	1.25969	0.661164	1.2214	-0.88545	0.0332577	0.4202
ENSMUSG00000044453	Ffar1	free_fatty_acid_receptor_1	0.224355	0.72397	0.175544	0.605453	0.921275	0.863424	0.374623	0.796717	-1.08863	0.0332857	0.420311
ENSMUSG00000097714	Gm20109	predicted_gene_20109	0	0.0512134	0.182041	0.353194	0.472761	0.217065	0.0777515	0.347673	-2.16079	0.0333381	0.42073
ENSMUSG00000043243	Fam129c	family_with_sequence_similarity_129_member_C	0.135769	0.357167	0.173207	0.286249	0.4998	0.50485	0.222048	0.4303	-0.954471	0.0333583	0.420742
ENSMUSG00000048191	Muc6	mucin_6_gastric	0.00788303	0.16863	0.231311	0.0166218	0.0222488	0.0663987	0.135941	0.0350897	1.95386	0.0334059	0.420857
ENSMUSG00000073481	2023-03-02	mitochondrial_amidoxime_reducing_component_2	7.90431	7.37257	7.83622	9.61757	10.4443	9.22654	7.70436	9.76279	-0.341618	0.0334004	0.420857
ENSMUSG00000026131	Dst	dystonin	4.12841	4.12578	7.21526	3.41925	3.32531	3.57658	5.15649	3.44038	0.58382	0.0334846	0.421605
ENSMUSG00000031381	Piga	phosphatidylinositol_glycan_anchor_biosynthesis_class_A	3.39986	3.80468	3.17147	2.39107	1.99182	2.78157	3.45867	2.38815	0.534322	0.0335132	0.421722
ENSMUSG00000039911	Spsb1	splA_ryanodine_receptor_domain_and_SOCS_box_containing_1	2.07461	1.55264	2.12985	1.06931	1.07839	1.43187	1.91903	1.19319	0.685557	0.0335383	0.421795
ENSMUSG00000027589	Pcmtd2	protein_L_isoaspartate_D_aspartate_O_methyltransferase_domain_containing_2	5.15428	5.43621	5.08471	6.76739	6.52555	6.47166	5.22507	6.5882	-0.334435	0.033623	0.422375
ENSMUSG00000044726	Erich5	glutamate_rich_5	0.0157733	0.13011	0	0.182855	0.150198	0.214545	0.0486276	0.182533	-1.90831	0.0336044	0.422375
ENSMUSG00000025473	Adam8	a_disintegrin_and_metallopeptidase_domain_8	0.917245	1.13545	1.61266	0.535815	0.643047	0.885749	1.22179	0.688203	0.828084	0.0336538	0.422518
ENSMUSG00000048897	Zfp710	zinc_finger_protein_710	4.52907	4.07051	4.34242	3.3414	2.83557	2.72859	4.314	2.96852	0.539283	0.0337188	0.423092
ENSMUSG00000005373	Mlxipl	MLX_interacting_protein_like	2.05137	2.15033	2.39374	2.91582	2.38903	3.59914	2.19848	2.968	-0.432985	0.0339546	0.423261
ENSMUSG00000027605	Acss2	acyl_CoA_synthetase_short_chain_family_member_2	11.4967	11.3445	9.47221	13.5975	13.5304	14.669	10.7711	13.9323	-0.37126	0.0339383	0.423261
ENSMUSG00000029343	Crybb1	crystallin_beta_B1	0	0.127982	0.151701	0	0	0	0.0932277	0	Inf	0.0339647	0.423261
ENSMUSG00000035930	Chst4	carbohydrate_chondroitin_6_keratan_sulfotransferase_4	42.0378	38.263	33.7336	55.1569	57.2783	40.0352	38.0115	50.8235	-0.419059	0.0339604	0.423261
ENSMUSG00000041859	Mcm3	minichromosome_maintenance_deficient_3_S._cerevisiae_	6.9915	7.33161	9.177	3.75288	4.27638	7.38672	7.83337	5.13866	0.608241	0.03385	0.423261
ENSMUSG00000044367	Slc16a13	solute_carrier_family_16_monocarboxylic_acid_transporters_member_13	1.13597	1.57139	2.48002	2.74786	2.58698	2.52342	1.72913	2.61942	-0.599202	0.0338731	0.423261
ENSMUSG00000046589	Lrrc8e	leucine_rich_repeat_containing_8_family_member_E	4.31864	4.23364	4.74571	7.15989	6.78942	4.51631	4.43266	6.15521	-0.473634	0.0338356	0.423261
ENSMUSG00000054582	Pabpc1l	poly_A_binding_protein_cytoplasmic_1_like	0.10841	0.129204	0.0942511	0.308563	0.149161	0.252866	0.110622	0.236864	-1.09842	0.0337749	0.423261
ENSMUSG00000085971	Gm15411	predicted_gene_15411	0.076473	0.134376	0.0692575	0.154518	0.195596	0.216775	0.093369	0.188963	-1.01709	0.0339305	0.423261
ENSMUSG00000102426	Kantr	Kdm5c_adjacent_non_coding_transcript	1.95324	1.99992	2.39833	3.3961	3.00683	3.50069	2.11716	3.30121	-0.640861	0.0339155	0.423261
ENSMUSG00000105556	Gm43080	predicted_gene_43080	0.595391	0.402866	0.878108	0.179322	0.360071	0.303088	0.625455	0.280827	1.15522	0.0338083	0.423261
ENSMUSG00000107013	Gm43635	predicted_gene_43635	0	0	0	0	0.563291	0.413781	0	0.32569	#NAME?	0.0338735	0.423261
ENSMUSG00000018927	Ccl6	chemokine_C_C_motif_ligand_6	129.089	93.8415	52.4549	132.281	133.769	148.223	91.795	138.091	-0.589133	0.034076	0.423307
ENSMUSG00000023949	Tcte1	t_complex_associated_testis_expressed_1	0	0	0	0.128489	0	0.0118424	0	0.0467773	#NAME?	0.0340651	0.423307
ENSMUSG00000024190	Dusp1	dual_specificity_phosphatase_1	5.77086	3.22633	7.4829	3.77145	2.92266	3.25033	5.49336	3.31481	0.728762	0.0340846	0.423307
ENSMUSG00000024222	Fkbp5	FK506_binding_protein_5	14.682	10.6875	15.7763	8.12694	7.6963	11.974	13.7153	9.26573	0.565807	0.0340589	0.423307
ENSMUSG00000032556	Bfsp2	beaded_filament_structural_protein_2_phakinin	0.214323	0.357223	0.105867	0.267017	0.927902	0.511241	0.225805	0.56872	-1.33264	0.0340752	0.423307
ENSMUSG00000045826	Ptprcap	protein_tyrosine_phosphatase_receptor_type_C_polypeptide_associated_protein	3.96089	7.59572	3.46991	4.85719	14.3297	8.4844	5.00884	9.22376	-0.88088	0.0340222	0.423307
ENSMUSG00000002007	Srpk3	serine_arginine_rich_protein_specific_kinase_3	0.230507	0.918426	0.558816	0.943951	1.06967	1.15458	0.56925	1.05607	-0.891566	0.0341718	0.423669
ENSMUSG00000013629	Cad	carbamoyl_phosphate_synthetase_2_aspartate_transcarbamylase_and_dihydroorotase	4.15631	4.20199	6.08045	2.79076	2.70993	4.20153	4.81292	3.23408	0.573558	0.0341545	0.423669
ENSMUSG00000029254	Stap1	signal_transducing_adaptor_family_member_1	0.356987	0.677631	0.333181	0.464872	1.03121	0.922446	0.455933	0.806176	-0.822274	0.034171	0.423669
ENSMUSG00000027985	Lef1	lymphoid_enhancer_binding_factor_1	0.0769906	0.204316	0.145322	0.192228	0.244452	0.366249	0.142209	0.267643	-0.912294	0.0342057	0.423848
ENSMUSG00000008845	Cd163	CD163_antigen	1.75079	1.29389	0.796182	0.613317	0.678455	0.827191	1.28029	0.706321	0.858072	0.0344944	0.424777
ENSMUSG00000022505	Emp2	epithelial_membrane_protein_2	16.065	16.0654	21.2105	22.0675	23.2037	21.7944	17.7803	22.3552	-0.330333	0.0343923	0.424777
ENSMUSG00000028786	Tmem54	transmembrane_protein_54	40.256	39.8684	48.6706	28.2974	28.2213	34.4958	42.9317	30.3381	0.50091	0.0344534	0.424777
ENSMUSG00000032946	Rasgrp2	RAS_guanyl_releasing_protein_2	0.394537	0.725221	0.529382	0.630229	0.905409	0.92532	0.549713	0.820319	-0.577506	0.0344238	0.424777
ENSMUSG00000038943	Prc1	protein_regulator_of_cytokinesis_1	2.36792	2.80186	3.03225	1.81424	1.83434	2.04742	2.73401	1.89867	0.526033	0.0344922	0.424777
ENSMUSG00000040565	Btaf1	BTAF1_RNA_polymerase_II_B_TFIID_transcription_factor_associated_Mot1_homolog_S._cerevisiae_	9.81919	11.09	11.0947	7.13284	7.30965	8.21852	10.668	7.55367	0.498035	0.0343541	0.424777
ENSMUSG00000061068	Mcpt4	mast_cell_protease_4	0	0.312263	2.46767	0	0.120146	0.220665	0.926643	0.113604	3.02801	0.0344629	0.424777
ENSMUSG00000072082	Ccnf	cyclin_F	6.34724	7.68079	9.99847	3.91269	4.70867	6.62681	8.00883	5.08272	0.65599	0.0344034	0.424777
ENSMUSG00000086938	4930481A15Rik	RIKEN_cDNA_4930481A15_gene	0.652635	0.66571	0.489477	0.83334	1.05066	1.11666	0.602607	1.00022	-0.731027	0.0344168	0.424777
ENSMUSG00000097134	1110002J07Rik	RIKEN_cDNA_1110002J07_gene	0.0167609	0.122887	0.200305	0.264958	0.301473	0.293117	0.113318	0.286516	-1.33824	0.0344595	0.424777
ENSMUSG00000097542	Gm26751	predicted_gene_26751	0	0	0	0.0465182	0.0186799	0.00857564	0	0.0245912	#NAME?	0.0343727	0.424777
ENSMUSG00000027940	Tpm3	tropomyosin_3_gamma	29.4746	32.1482	32.854	19.5537	20.3651	26.5269	31.4923	22.1486	0.507784	0.034572	0.425492
ENSMUSG00000011463	Cpb1	carboxypeptidase_B1_tissue_	0.0416084	0	0.079127	0.153515	0.066054	0.171851	0.0402451	0.130473	-1.69687	0.0348006	0.426208
ENSMUSG00000012443	Kif11	kinesin_family_member_11	13.7614	17.8116	16.2139	10.3024	10.0798	13.0491	15.929	11.1438	0.515418	0.0347843	0.426208
ENSMUSG00000022705	Drd3	dopamine_receptor_D3	0.411999	0.283275	0.475725	0	0.0817488	0.250247	0.390333	0.110665	1.8185	0.034803	0.426208
ENSMUSG00000032259	Drd2	dopamine_receptor_D2	0	0.133042	0.105143	0	0	0	0.0793949	0	Inf	0.03475	0.426208
ENSMUSG00000075707	Dio3	deiodinase_iodothyronine_type_III	0	0.00987761	0.257477	0	0	0.0104638	0.0891182	0.00348794	4.67527	0.0348057	0.426208
ENSMUSG00000089789	Rdh1	retinol_dehydrogenase_1_all_trans_	0.638744	0.734144	0.984241	0.532647	0.292598	0.370604	0.78571	0.398616	0.978996	0.0347639	0.426208
ENSMUSG00000101856	1700096K18Rik	RIKEN_cDNA_1700096K18_gene	1.88108	1.53547	1.96022	3.69432	2.42717	2.67957	1.79226	2.93368	-0.710937	0.034682	0.426208
ENSMUSG00000102428	Pcdhga12	protocadherin_gamma_subfamily_A_12	0.135058	1.73704	0.0777032	0.154938	0.168163	0.220047	0.649933	0.181049	1.84391	0.0346611	0.426208
ENSMUSG00000103292	Gm35048	predicted_gene_35048	0	0	0	0.0281977	0.099063	0	0	0.0424203	#NAME?	0.0347664	0.426208
ENSMUSG00000029868	Trpv6	transient_receptor_potential_cation_channel_subfamily_V_member_6	3.42061	3.84503	0.00694821	0.357219	0.487202	0.776708	2.4242	0.540376	2.16547	0.0349033	0.426688
ENSMUSG00000032754	Slc8b1	solute_carrier_family_8_sodium_lithium_calcium_exchanger_member_B1	6.21132	6.19064	5.85525	7.11287	8.00656	8.09339	6.08574	7.73761	-0.346456	0.0348964	0.426688
ENSMUSG00000061878	Sphk1	sphingosine_kinase_1	0.166052	0.106315	0.380956	0.0694634	0.0669482	0.143445	0.217774	0.0932856	1.22311	0.0348773	0.426688
ENSMUSG00000051391	Ywhag	tyrosine_3_monooxygenase_tryptophan_5_monooxygenase_activation_protein_gamma_polypeptide	11.072	13.005	21.4158	9.61533	9.83592	10.8033	15.1643	10.0848	0.588486	0.0349408	0.426907
ENSMUSG00000055541	Lair1	leukocyte_associated_Ig_like_receptor_1	0.666758	0.804618	0.250312	0.273483	0.27713	0.336954	0.573896	0.295856	0.955895	0.0349707	0.427033
ENSMUSG00000032849	Abcc4	ATP_binding_cassette_sub_family_C_CFTR_MRP_member_4	7.10883	7.51218	6.5243	4.43293	4.47814	5.66299	7.04844	4.85802	0.536935	0.0350338	0.427121
ENSMUSG00000048772	Tmem53	transmembrane_protein_53	1.00995	0.825225	1.01404	1.37711	1.58006	1.50428	0.949735	1.48715	-0.646954	0.0350173	0.427121
ENSMUSG00000065952	C330021F23Rik	RIKEN_cDNA_C330021F23_gene	0.169532	0.233125	0.230297	0.339561	0.412679	0.362471	0.210985	0.37157	-0.816497	0.0350365	0.427121
ENSMUSG00000053398	Phgdh	3_phosphoglycerate_dehydrogenase	5.72193	8.34733	11.0025	4.50326	5.15706	6.09409	8.35727	5.25147	0.67031	0.0350939	0.427582
ENSMUSG00000034187	Nsf	N_ethylmaleimide_sensitive_fusion_protein	9.78666	9.37168	7.88554	5.5935	5.71481	7.4583	9.01463	6.25554	0.527134	0.035117	0.427626
ENSMUSG00000037995	Igsf9	immunoglobulin_superfamily_member_9	4.73412	4.70897	8.21453	7.14978	7.94712	7.77887	5.88587	7.62526	-0.37353	0.0352338	0.428809
ENSMUSG00000028182	Lrriq3	leucine_rich_repeats_and_IQ_motif_containing_3	0.190707	0.149851	0.17764	0.423613	0.309954	0.225053	0.172732	0.31954	-0.887458	0.0353298	0.429021
ENSMUSG00000069607	Cd300lh	CD300_antigen_like_family_member_H	0.615657	0.846602	0.812418	0.13908	0.511933	0	0.758226	0.217005	1.8049	0.0353023	0.429021
ENSMUSG00000086674	Zfp286os	zinc_finger_protein_286_opposite_strand	0.630554	0.867106	1.19922	1.49565	1.44595	2.1449	0.898961	1.6955	-0.91538	0.0353124	0.429021
ENSMUSG00000096052	9930004E17Rik	RIKEN_cDNA_9930004E17_gene	1.05329	0.482824	0.8176	0.158655	0.0796148	0.438671	0.784572	0.225647	1.79784	0.0353041	0.429021
ENSMUSG00000026241	Nppc	natriuretic_peptide_type_C	0.143833	0	0.195377	0	0	0	0.11307	0	Inf	0.0354524	0.429798
ENSMUSG00000066175	2510046G10Rik	RIKEN_cDNA_2510046G10_gene	0.428185	0.318949	0.610747	1.04384	0.821364	0.728254	0.452627	0.864485	-0.933518	0.0354193	0.429798
ENSMUSG00000067916	Gm13139	predicted_gene_13139	2.24375	4.14834	2.13867	1.74425	1.35315	1.62021	2.84359	1.57254	0.854621	0.0354528	0.429798
ENSMUSG00000018672	Copz2	coatomer_protein_complex_subunit_zeta_2	2.09541	2.62166	3.9671	4.8485	3.9053	3.95757	2.89473	4.23712	-0.549658	0.0355228	0.43017
ENSMUSG00000030518	Fam189a1	family_with_sequence_similarity_189_member_A1	0.833795	0.726347	0.7303	1.40809	1.18976	0.878858	0.763481	1.1589	-0.602095	0.0355139	0.43017
ENSMUSG00000043419	Chd3os	chromodomain_helicase_DNA_binding_protein_3_opposite_strand	0.500564	0.625763	0.692345	1.19928	0.802685	1.07615	0.606224	1.02604	-0.759162	0.0355596	0.430377
ENSMUSG00000005534	Insr	insulin_receptor	9.7082	10.5848	9.83134	13.1668	13.0939	11.7493	10.0415	12.67	-0.33545	0.0357096	0.430992
ENSMUSG00000029161	Cgref1	cell_growth_regulator_with_EF_hand_domain_1	22.4399	30.3653	34.7566	52.7386	42.6879	25.2962	29.1873	40.2409	-0.463323	0.0357374	0.430992
ENSMUSG00000038388	Mpp6	membrane_protein_palmitoylated_6_MAGUK_p55_subfamily_member_6_	4.55449	5.92511	6.1419	3.80169	3.55818	4.22106	5.5405	3.86031	0.521299	0.035723	0.430992
ENSMUSG00000048249	Crebrf	CREB3_regulatory_factor	4.24495	3.87238	4.44297	4.80135	5.42425	5.51864	4.18676	5.24808	-0.325955	0.0356451	0.430992
ENSMUSG00000064267	Hvcn1	hydrogen_voltage_gated_channel_1	4.19458	7.45443	2.44338	4.88086	9.74387	8.82667	4.69746	7.81713	-0.734758	0.0356652	0.430992
ENSMUSG00000085271	E130006D01Rik	RIKEN_cDNA_E130006D01_gene	0	0	0	0.0736919	0	0.135857	0	0.0698496	#NAME?	0.035715	0.430992
ENSMUSG00000102600	Gm37266	predicted_gene_37266	0	0	0	0	0.052009	0.0955217	0	0.0491769	#NAME?	0.0357484	0.430992
ENSMUSG00000039934	Gsap	gamma_secretase_activating_protein	0.795793	1.06825	1.15402	0.430347	0.607055	0.785947	1.00602	0.607783	0.727032	0.0357705	0.431021
ENSMUSG00000016940	Kctd2	potassium_channel_tetramerisation_domain_containing_2	3.92504	3.43116	3.80568	5.13263	5.21492	4.44715	3.72063	4.93156	-0.4065	0.0358212	0.43104
ENSMUSG00000020182	Ddc	dopa_decarboxylase	9.9212	8.51149	7.9304	10.5693	10.463	13.1981	8.7877	11.4101	-0.376759	0.0357922	0.43104
ENSMUSG00000020701	Tmem132e	transmembrane_protein_132E	0.189342	0.20664	0.269451	0.114053	0.0763381	0.140201	0.221811	0.110197	1.00924	0.0359845	0.43104
ENSMUSG00000021792	Fam213a	family_with_sequence_similarity_213_member_A	0.9905	1.12123	1.4321	1.81593	1.49495	1.96709	1.18128	1.75933	-0.574677	0.0359838	0.43104
ENSMUSG00000021940	Ptpn20	protein_tyrosine_phosphatase_non_receptor_type_20	0	0	0	0.0511272	0.0513245	0	0	0.0341506	#NAME?	0.0359433	0.43104
ENSMUSG00000024590	Lmnb1	lamin_B1	18.5405	24.5522	29.9816	12.6315	15.3291	21.1543	24.3581	16.3716	0.573206	0.0358892	0.43104
ENSMUSG00000026311	Asb1	ankyrin_repeat_and_SOCS_box_containing_1	0.826831	0.899187	1.39627	0.363177	0.750672	0.610548	1.04076	0.574799	0.856512	0.0359498	0.43104
ENSMUSG00000049723	Mmp12	matrix_metallopeptidase_12	0.154324	0.227741	0.503127	0.0753897	0.0876403	0.212168	0.295064	0.125066	1.23834	0.0359545	0.43104
ENSMUSG00000052551	Adarb2	adenosine_deaminase_RNA_specific_B2	0	0	0	0.0121929	0.0122399	0	0	0.00814427	#NAME?	0.0359236	0.43104
ENSMUSG00000055862	Izumo4	IZUMO_family_member_4	7.14987	7.39677	8.89859	12.6321	11.8366	9.58828	7.81508	11.3524	-0.538659	0.0359215	0.43104
ENSMUSG00000087067	Gm11532	predicted_gene_11532	0	0	0.0231695	0.0224766	0.0376097	0.0621596	0.00772316	0.0407486	-2.39949	0.035989	0.43104
ENSMUSG00000073403	Gm10499	predicted_gene_10499	0.178572	0.163706	0.493961	0.547618	0.532601	0.583735	0.278746	0.554651	-0.992628	0.0360285	0.431277
ENSMUSG00000039620	6430573F11Rik	RIKEN_cDNA_6430573F11_gene	0.11463	0.165715	0.191652	0.413649	0.177314	0.269943	0.157332	0.286969	-0.867078	0.0360538	0.431343
ENSMUSG00000107985	RP23-449F12.9	-	0.370258	0.271518	0	0	0	0	0.213926	0	Inf	0.0361182	0.431877
ENSMUSG00000024966	Stip1	stress_induced_phosphoprotein_1	42.6222	45.5858	60.7281	31.39	30.6017	41.3219	49.6454	34.4379	0.527664	0.0362383	0.433077
ENSMUSG00000002992	Apoc2	apolipoprotein_C_II	4.37892	5.34452	7.0395	3.0592	3.81171	2.71957	5.58765	3.19683	0.8056	0.0364439	0.4334
ENSMUSG00000010554	Mettl16	methyltransferase_like_16	1.75836	1.88586	1.97208	1.11011	1.12227	1.53512	1.8721	1.25583	0.576016	0.0363796	0.4334
ENSMUSG00000014453	Blk	B_lymphoid_kinase	0.772043	3.74699	0.493533	1.9469	4.95057	5.11977	1.67086	4.00575	-1.26148	0.0363884	0.4334
ENSMUSG00000016427	Ndufa1	NADH_dehydrogenase_ubiquinone_1_alpha_subcomplex_1	100.061	74.4331	88.9155	118.772	118.201	105.934	87.8031	114.303	-0.380514	0.0363902	0.4334
ENSMUSG00000022837	Iqcb1	IQ_calmodulin_binding_motif_containing_1	0.453249	0.592922	0.49256	0.708652	0.738399	0.945321	0.51291	0.797457	-0.6367	0.0364423	0.4334
ENSMUSG00000036412	Arsi	arylsulfatase_i	0.591911	0.53108	1.6834	0.398283	0.306561	0.526292	0.935465	0.410379	1.18873	0.0364185	0.4334
ENSMUSG00000040350	Trim7	tripartite_motif_containing_7	0.616317	0.933617	0.734244	0.997143	1.18247	1.14028	0.761392	1.10663	-0.539461	0.0363783	0.4334
ENSMUSG00000086541	Has2os	hyaluronan_synthase_2_opposite_strand	0.29747	0.16882	0.307875	0.403174	0.524702	0.536888	0.258055	0.488254	-0.919954	0.0363377	0.4334
ENSMUSG00000096461	Igkv14-130	immunoglobulin_kappa_variable_14_130	3.18006	2.27923	3.07887	17.1883	3.1208	1.57339	2.84605	7.29416	-1.35778	0.0363284	0.4334
ENSMUSG00000032459	Mrps22	mitochondrial_ribosomal_protein_S22	5.18682	4.78555	5.86325	3.01521	2.87709	4.4249	5.27854	3.43906	0.618123	0.0364845	0.433622
ENSMUSG00000033102	Cdc14b	CDC14_cell_division_cycle_14B	2.56829	2.47955	4.30574	1.34601	2.47571	1.82345	3.11786	1.88172	0.728501	0.0365022	0.433622
ENSMUSG00000028307	Aldob	aldolase_B_fructose_bisphosphate	31.4454	37.5613	45.7479	45.3081	44.9633	53.1618	38.2516	47.8111	-0.321827	0.0366214	0.434207
ENSMUSG00000074625	Arhgap40	Rho_GTPase_activating_protein_40	0.0629456	0	0.188106	0	0.0166519	0	0.083684	0.00555063	3.91423	0.0366309	0.434207
ENSMUSG00000078486	Perm1	PPARGC1_and_ESRR_induced_regulator_muscle_1	0.00960709	0.0704374	0.0104374	0.0506203	0.132146	0.130674	0.0301606	0.10448	-1.79249	0.0366099	0.434207
ENSMUSG00000085004	5430427M07Rik	RIKEN_cDNA_5430427M07_gene	0.342096	0	1.11552	1.98385	1.08642	1.82899	0.485872	1.63309	-1.74895	0.036586	0.434207
ENSMUSG00000014592	Camta1	calmodulin_binding_transcription_activator_1	0.452146	0.625547	0.707346	0.895665	0.695877	0.864352	0.595013	0.818631	-0.460292	0.0366606	0.434291
ENSMUSG00000025931	Paqr8	progestin_and_adipoQ_receptor_family_member_VIII	1.15858	2.32495	4.51745	1.67975	1.47076	1.14666	2.66699	1.43239	0.89679	0.0366777	0.434291
ENSMUSG00000005268	Prlr	prolactin_receptor	0.145496	0.139445	0.465362	0.411332	0.344715	0.519003	0.250101	0.425017	-0.765009	0.0367027	0.434352
ENSMUSG00000053293	Pom121	nuclear_pore_membrane_protein_121	8.09768	8.83307	12.6965	6.28547	7.26966	6.83218	9.87576	6.79577	0.539255	0.0367421	0.434583
ENSMUSG00000027460	Angpt4	angiopoietin_4	0.288828	0.456007	0.941623	0.186065	0.237751	0.265099	0.562153	0.229639	1.2916	0.0368088	0.435136
ENSMUSG00000027375	Mal	myelin_and_lymphocyte_protein_T_cell_differentiation_protein	0.525347	6.07482	8.09659	2.10195	1.47844	1.94941	4.89892	1.84327	1.4102	0.0369599	0.435275
ENSMUSG00000054728	Phactr1	phosphatase_and_actin_regulator_1	0.0356067	0.0195857	0.0490125	0.0850782	0.0502432	0.073822	0.034735	0.0697145	-1.00507	0.0369468	0.435275
ENSMUSG00000060002	Chpt1	choline_phosphotransferase_1	6.87544	5.70563	3.06056	8.19284	7.51877	7.18544	5.21388	7.63235	-0.54977	0.0369126	0.435275
ENSMUSG00000085586	Gm11613	predicted_gene_11613	0.171075	0.418229	0.413156	0.661283	0.824841	0.49879	0.334153	0.661638	-0.985533	0.0369505	0.435275
ENSMUSG00000090942	F830016B08Rik	RIKEN_cDNA_F830016B08_gene	1.01139	0.833424	0.679226	0.143752	0.336749	0.662641	0.841346	0.381047	1.14273	0.0369431	0.435275
ENSMUSG00000092354	Gm20548	predicted_gene_20548	0.121408	0.233735	0.197909	0.652732	0.308382	0.224178	0.184351	0.395098	-1.09976	0.0369447	0.435275
ENSMUSG00000100980	Gm29100	predicted_gene_29100	0	0.00779234	0	0.0358238	0.00899051	0.049537	0.00259745	0.0314504	-3.59791	0.0368962	0.435275
ENSMUSG00000023367	Tmem176a	transmembrane_protein_176A	19.3881	19.6101	25.0709	15.0333	15.0721	15.1382	21.3564	15.0812	0.501918	0.0370396	0.435532
ENSMUSG00000037112	Sik2	salt_inducible_kinase_2	2.20743	2.19207	2.53983	1.51241	1.42975	1.81444	2.31311	1.58553	0.544865	0.0370347	0.435532
ENSMUSG00000085829	Gm4285	predicted_gene_4285	2.28457	2.77977	2.21187	4.86044	3.82457	3.35058	2.4254	4.01186	-0.726049	0.0370416	0.435532
ENSMUSG00000039431	Mtmr7	myotubularin_related_protein_7	5.03131	5.50028	5.86487	4.07101	3.63585	3.49855	5.46549	3.73514	0.549189	0.0371576	0.436662
ENSMUSG00000040963	Asgr2	asialoglycoprotein_receptor_2	0.0796559	0.0146106	0.0346229	0.218313	0.0505716	0.201257	0.0429631	0.156714	-1.86696	0.0372451	0.43722
ENSMUSG00000069910	Spdl1	spindle_apparatus_coiled_coil_protein_1	2.4773	3.31538	3.38977	1.49637	1.72237	2.37242	3.06082	1.86372	0.715733	0.0372312	0.43722
ENSMUSG00000033342	Lppr5	lipid_phosphate_phosphatase_related_protein_type_5	0.08838	0.11842	0.169929	0.157671	0.215858	0.363395	0.125576	0.245642	-0.967991	0.0373548	0.438272
ENSMUSG00000034949	Zfr2	zinc_finger_RNA_binding_protein_2	0.316712	0.332281	0.634821	0.693704	0.6741	0.61217	0.427938	0.659991	-0.625046	0.0373997	0.438328
ENSMUSG00000106300	Gm42765	predicted_gene_42765	0	0	0	0	0.0585737	0.0268949	0	0.0284896	#NAME?	0.0373945	0.438328
ENSMUSG00000028862	Map3k6	mitogen_activated_protein_kinase_kinase_kinase_6	3.45175	2.24915	2.49603	1.21062	1.38114	2.29558	2.73231	1.62912	0.746033	0.0374501	0.438684
ENSMUSG00000002428	Hltf	helicase_like_transcription_factor	5.51156	4.26293	6.10233	3.47086	3.37957	4.08087	5.29227	3.64377	0.538457	0.0375543	0.439421
ENSMUSG00000016194	Hsd11b1	hydroxysteroid_11_beta_dehydrogenase_1	1.01021	1.27475	1.27865	0.783041	0.729534	0.531314	1.18787	0.681296	0.802019	0.0375733	0.439421
ENSMUSG00000054693	Adam10	a_disintegrin_and_metallopeptidase_domain_10	31.0321	34.6889	33.1034	25.5689	24.4682	15.0997	32.9415	21.7123	0.601396	0.0375428	0.439421
ENSMUSG00000000902	Smarcb1	SWI_SNF_related_matrix_associated_actin_dependent_regulator_of_chromatin_subfamily_b_member_1	3.58219	2.83485	4.6521	2.54097	2.32419	2.68608	3.68972	2.51708	0.551758	0.0378114	0.440086
ENSMUSG00000016494	Cd34	CD34_antigen	2.48052	2.12728	3.49898	3.90024	3.40755	3.30313	2.70226	3.53698	-0.38835	0.037783	0.440086
ENSMUSG00000022416	Cacna1i	calcium_channel_voltage_dependent_alpha_1I_subunit	0.0542905	0.207864	0.0624699	0.154861	0.23659	0.301056	0.108208	0.230835	-1.09306	0.0377032	0.440086
ENSMUSG00000026637	Traf5	TNF_receptor_associated_factor_5	0.696734	0.936796	1.3692	1.27309	1.5485	1.6533	1.00091	1.49163	-0.575576	0.0376641	0.440086
ENSMUSG00000050860	Phospho1	phosphatase_orphan_1	0.376675	0.82876	0.805051	1.04565	1.31556	1.06162	0.670162	1.14094	-0.767643	0.0378059	0.440086
ENSMUSG00000054293	A630033H20Rik	RIKEN_cDNA_A630033H20_gene	0.12508	0.185231	0.104562	0.218075	0.249484	0.27585	0.138291	0.247803	-0.841487	0.0377718	0.440086
ENSMUSG00000064262	Gimap8	GTPase_IMAP_family_member_8	1.92587	3.00941	1.39725	2.48007	3.50319	3.63165	2.11084	3.20497	-0.602492	0.0377427	0.440086
ENSMUSG00000084845	Tmem240	transmembrane_protein_240	0.0102362	0.0375429	0.0111262	0.0539659	0.0433424	0.0696488	0.0196351	0.0556524	-1.50301	0.0377481	0.440086
ENSMUSG00000087291	Gm11946	predicted_gene_11946	4.23286	3.55522	7.72798	5.93256	7.76499	7.6084	5.17202	7.10198	-0.457494	0.0376998	0.440086
ENSMUSG00000022580	Rhpn1	rhophilin_Rho_GTPase_binding_protein_1	0.0250123	0.0286636	0.0747466	0.00658988	0	0.0182322	0.0428075	0.00827402	2.3712	0.0378325	0.440097
ENSMUSG00000055322	Tns1	tensin_1	5.60931	5.08706	9.43431	7.84912	9.10851	9.13089	6.71022	8.69618	-0.37402	0.0378892	0.440522
ENSMUSG00000073406	H2-Bl	histocompatibility_2_blastocyst	0.0651882	0.0836626	0.141672	0.137431	0.206958	0.329406	0.0968409	0.224598	-1.21366	0.0379294	0.440755
ENSMUSG00000020053	Igf1	insulin_like_growth_factor_1	1.08034	1.57312	2.08167	1.00965	1.01062	0.947427	1.57838	0.989233	0.674058	0.0379555	0.440825
ENSMUSG00000023186	Vwa5a	von_Willebrand_factor_A_domain_containing_5A	14.547	15.1487	15.404	9.35695	9.68684	12.8416	15.0332	10.6285	0.500222	0.0380964	0.441845
ENSMUSG00000032530	Lyzl4	lysozyme_like_4	0.197765	0.0805796	0.119403	0.277976	0.325601	0.320352	0.132582	0.307976	-1.21593	0.0381401	0.441845
ENSMUSG00000038068	Rnf144b	ring_finger_protein_144B	1.46068	0.819536	2.02975	2.6589	2.00206	2.06341	1.43666	2.24146	-0.641723	0.0381279	0.441845
ENSMUSG00000074111	Mrgpra9	MAS_related_GPR_member_A9	0	0.112411	0.0571059	0	0	0	0.0565055	0	Inf	0.0381445	0.441845
ENSMUSG00000085037	4933421O10Rik	RIKEN_cDNA_4933421O10_gene	1.55828	2.08923	1.74635	2.96711	2.64901	2.31895	1.79795	2.64502	-0.556925	0.0380955	0.441845
ENSMUSG00000050379	2023-09-06	septin_6	1.94684	2.34269	2.14664	2.28117	3.02094	3.22373	2.14539	2.84195	-0.405641	0.0381902	0.442141
ENSMUSG00000052488	Cherp	calcium_homeostasis_endoplasmic_reticulum_protein	13.3613	14.2948	19.0275	9.68154	10.2633	12.7932	15.5612	10.9127	0.511948	0.0382554	0.442661
ENSMUSG00000079559	Gm684	predicted_gene_684	1.06793	1.25096	1.32175	2.62686	1.88373	1.64329	1.21355	2.05129	-0.757303	0.0383341	0.443102
ENSMUSG00000108206	RP24-92L16.5	-	0	0	0	0.173268	0.173895	0.239577	0	0.19558	#NAME?	0.0383336	0.443102
ENSMUSG00000039096	Rsad1	radical_S_adenosyl_methionine_domain_containing_1	1.61549	1.8544	1.83813	2.98389	2.27234	2.2745	1.76934	2.51024	-0.504617	0.038428	0.443953
ENSMUSG00000028873	Cdca8	cell_division_cycle_associated_8	3.91436	4.34392	6.18179	2.46137	3.1131	3.89872	4.81336	3.15773	0.608156	0.0384488	0.443959
ENSMUSG00000024049	Myom1	myomesin_1	3.53688	3.02694	5.92432	6.00666	5.5572	5.08077	4.16272	5.54821	-0.414497	0.0385031	0.444351
ENSMUSG00000024924	Vldlr	very_low_density_lipoprotein_receptor	1.79438	1.49107	1.97852	3.02543	2.29054	1.80251	1.75466	2.37282	-0.435417	0.0385764	0.444407
ENSMUSG00000032939	Nup93	nucleoporin_93	11.8063	13.0598	14.3627	7.51472	7.62733	11.6915	13.0763	8.94451	0.547875	0.0385502	0.444407
ENSMUSG00000042524	Sun2	Sad1_and_UNC84_domain_containing_2	4.82064	3.05216	3.47156	3.79001	5.00399	7.23525	3.78145	5.34308	-0.498733	0.0385893	0.444407
ENSMUSG00000073535	Gm5532	predicted_gene_5532	0	0.0149931	0.0177646	0.137856	0.0518955	0.0317658	0.0109192	0.0738391	-2.75751	0.0385873	0.444407
ENSMUSG00000006221	Hspb7	heat_shock_protein_family_member_7_cardiovascular_	4.39752	2.77855	5.49945	7.60262	5.21256	5.64132	4.22517	6.15217	-0.542084	0.0386364	0.444481
ENSMUSG00000085307	Gm11525	predicted_gene_11525	0.0668155	0.036754	0.0871252	0.140862	0.127272	0.194793	0.0635649	0.154309	-1.27952	0.03862	0.444481
ENSMUSG00000039512	Uhrf1bp1	UHRF1_ICBP90_binding_protein_1	1.95902	2.45557	2.74366	1.29784	1.39541	1.94026	2.38608	1.54451	0.6275	0.0386951	0.444922
ENSMUSG00000031004	Mki67	antigen_identified_by_monoclonal_antibody_Ki_67	33.96	40.5316	39.9365	24.678	23.3232	32.5126	38.1427	26.8379	0.507135	0.0387302	0.445091
ENSMUSG00000047021	Ccdc108	coiled_coil_domain_containing_108	0.0143378	0.0131434	0.0116856	0.049122	0.0493161	0.0139339	0.0130556	0.0374573	-1.52058	0.038801	0.445671
ENSMUSG00000024912	Fosl1	fos_like_antigen_1	0.482886	0.241455	2.6715	0.1851	0.441353	0.383955	1.13195	0.336803	1.74883	0.0389396	0.445857
ENSMUSG00000034947	Tmem106a	transmembrane_protein_106A	5.94524	4.96112	6.58054	3.4372	3.63005	4.57621	5.82896	3.88115	0.586754	0.0389013	0.445857
ENSMUSG00000040562	Gstm2	glutathione_S_transferase_mu_2	29.0861	31.9973	21.491	35.6211	38.6241	35.1254	27.5248	36.4569	-0.405459	0.0388555	0.445857
ENSMUSG00000044867	Gimap1os	GTPase_IMAP_family_member_1_opposite_strand	0.0613182	0.337287	0.155491	0.323211	0.530001	0.377432	0.184699	0.410215	-1.15121	0.0388992	0.445857
ENSMUSG00000075470	Alg10b	asparagine_linked_glycosylation_10B_alpha_1_2_glucosyltransferase_	12.8978	16.3397	16.0375	9.58005	10.0009	12.3979	15.0916	10.6596	0.501592	0.0389339	0.445857
ENSMUSG00000075595	Zfp652	zinc_finger_protein_652	2.73194	1.97323	3.28856	3.34971	3.46362	3.43734	2.66458	3.41689	-0.358778	0.0389101	0.445857
ENSMUSG00000027010	Slc25a12	solute_carrier_family_25_mitochondrial_carrier_Aralar_member_12	4.74248	4.41126	3.90897	5.62145	5.99267	5.2668	4.35424	5.62698	-0.36994	0.039117	0.446485
ENSMUSG00000030577	Cd22	CD22_antigen	0.743731	3.28718	0.644248	1.58698	4.14855	3.80952	1.55839	3.18168	-1.02974	0.0390229	0.446485
ENSMUSG00000047879	Usp14	ubiquitin_specific_peptidase_14	8.39338	9.07406	9.56783	6.18408	5.73833	7.39108	9.01176	6.43783	0.485233	0.0391044	0.446485
ENSMUSG00000055368	Slc6a2	solute_carrier_family_6_neurotransmitter_transporter_noradrenalin_member_2	0.00481651	0.0176569	0.0680265	0	0	0.00935705	0.0301666	0.00311902	3.27379	0.039058	0.446485
ENSMUSG00000071337	Tia1	cytotoxic_granule_associated_RNA_binding_protein_1	1.47214	1.14009	1.47457	0.908113	0.86462	1.07598	1.36227	0.949569	0.520665	0.039088	0.446485
ENSMUSG00000087052	Gm8093	predicted_gene_8093	0.0468501	0.0322158	0.0381836	0	0	0.0113797	0.0390832	0.00379323	3.36505	0.0390561	0.446485
ENSMUSG00000066705	Fxyd6	FXYD_domain_containing_ion_transport_regulator_6	8.66068	6.57798	17.7552	19.2521	14.7452	13.8858	10.998	15.961	-0.537319	0.0391906	0.447091
ENSMUSG00000038037	Socs1	suppressor_of_cytokine_signaling_1	3.74668	5.1521	2.8368	1.94245	1.59261	2.74585	3.91186	2.09363	0.901845	0.0392819	0.44714
ENSMUSG00000042680	Garem	GRB2_associated_regulator_of_MAPK1	4.63484	4.7792	4.79699	5.8968	6.30673	6.15375	4.73701	6.1191	-0.369342	0.0393067	0.44714
ENSMUSG00000069919	Hba-a1	hemoglobin_alpha_adult_chain_1	5.81004	3.22456	1.29692	1.55603	1.72836	1.404	3.44384	1.56279	1.13989	0.0392983	0.44714
ENSMUSG00000076587	Igkv6-20	immunoglobulin_kappa_variable_6_20	29.1742	24.547	11.1835	53.5046	22.0997	38.9368	21.6349	38.1804	-0.819472	0.0393176	0.44714
ENSMUSG00000085421	4732490B19Rik	RIKEN_cDNA_4732490B19_gene	0.53612	0.449348	0.599261	0.871965	0.97267	0.818754	0.528243	0.887797	-0.749027	0.0392521	0.44714
ENSMUSG00000105300	RP23-465P18.1	-	0	0.201286	0.159049	0.308561	0.309751	0.995624	0.120111	0.537979	-2.16318	0.0393126	0.44714
ENSMUSG00000097971	Gm26917	predicted_gene_26917	4.37322	5.05639	11.0375	3.49993	4.8456	3.58223	6.82236	3.97592	0.778983	0.0393853	0.447677
ENSMUSG00000026478	Lamc1	laminin_gamma_1	8.07159	9.15863	13.2612	6.69491	6.37968	7.93352	10.1638	7.00271	0.537455	0.0395952	0.449595
ENSMUSG00000037652	Phc3	polyhomeotic_like_3_Drosophila_	0.678213	0.830079	0.935767	0.550252	0.683959	3.69764	0.814687	1.64395	-1.01285	0.0395861	0.449595
ENSMUSG00000070284	Gmppb	GDP_mannose_pyrophosphorylase_B	11.4368	11.6011	10.9173	8.24268	7.8329	8.18732	11.3184	8.08764	0.484877	0.039668	0.450189
ENSMUSG00000074771	Ankef1	ankyrin_repeat_and_EF_hand_domain_containing_1	0.00658223	0.0090545	0.00715454	0	0	0	0.00759709	0	Inf	0.0398183	0.451173
ENSMUSG00000081766	2210409E12Rik	RIKEN_cDNA_2210409E12_gene	0	0.297856	0.823744	0	0	0	0.373867	0	Inf	0.0398192	0.451173
ENSMUSG00000092471	Cyp21a2-ps	cytochrome_P450_family_21_subfamily_a_polypeptide_2_pseudogene	0	0.0745179	0.206085	0	0	0	0.0935343	0	Inf	0.0398373	0.451173
ENSMUSG00000103570	C630004M23Rik	RIKEN_cDNA_C630004M23_gene	0.0222814	0	0.242072	0	0	0	0.0881177	0	Inf	0.0397789	0.451173
ENSMUSG00000040147	Maob	monoamine_oxidase_B	12.2013	9.00684	4.74105	11.5162	15.2404	12.9149	8.64972	13.2238	-0.612416	0.0398959	0.451602
ENSMUSG00000087213	2810408I11Rik	RIKEN_cDNA_2810408I11_gene	0.664253	0.4146	0.629716	0.283074	0.134617	0.357115	0.569523	0.258269	1.14088	0.0399298	0.451753
ENSMUSG00000021687	Scamp1	secretory_carrier_membrane_protein_1	24.1118	24.8193	20.2278	30.4938	29.5652	28.6331	23.053	29.564	-0.35889	0.0400162	0.452496
ENSMUSG00000089788	Gm16586	predicted_gene_16586	17.7258	18.1755	20.2657	22.1719	20.4872	27.4747	18.7223	23.3779	-0.320386	0.0400414	0.452547
ENSMUSG00000023960	Enpp5	ectonucleotide_pyrophosphatase_phosphodiesterase_5	6.33967	4.98617	4.81264	7.08603	7.11405	6.69066	5.37949	6.96358	-0.372358	0.0400891	0.452852
ENSMUSG00000095105	Edaradd	EDAR_ectodysplasin_A_receptor_associated_death_domain	0.0601089	0.131405	0.0653233	0.146229	0.141912	0.215695	0.0856124	0.167945	-0.972097	0.0401103	0.452857
ENSMUSG00000035898	Uba6	ubiquitin_like_modifier_activating_enzyme_6	3.82608	4.62637	4.44247	2.95155	2.83361	3.20946	4.2983	2.99821	0.519668	0.0402181	0.45384
ENSMUSG00000002111	Spi1	spleen_focus_forming_virus_SFFV_proviral_integration_oncogene	2.56203	3.15934	3.5727	1.62528	2.06362	1.96108	3.09802	1.88333	0.718065	0.0403733	0.454031
ENSMUSG00000029283	Cdc7	cell_division_cycle_7_S._cerevisiae_	1.3458	1.87038	2.58674	0.792655	0.993473	1.6058	1.93431	1.13064	0.774674	0.0403232	0.454031
ENSMUSG00000036686	Cc2d1a	coiled_coil_and_C2_domain_containing_1A	10.3926	9.93509	12.0607	7.56781	7.03764	8.46015	10.7961	7.68853	0.489734	0.0403421	0.454031
ENSMUSG00000046447	Camk2n1	calcium_calmodulin_dependent_protein_kinase_II_inhibitor_1	29.1034	22.8854	19.9643	18.9395	14.9099	14.732	23.9844	16.1938	0.566652	0.0403318	0.454031
ENSMUSG00000056656	Apol8	apolipoprotein_L_8	0.0172784	0.0712962	0.0375613	0	0	0.0167913	0.0420453	0.00559711	2.90919	0.0403596	0.454031
ENSMUSG00000104927	Gm43388	predicted_gene_43388	0.122346	0.42059	0.0997139	0.354663	0.647378	0.62421	0.214217	0.542084	-1.33945	0.0403805	0.454031
ENSMUSG00000105095	8430422M14Rik	RIKEN_cDNA_8430422M14_gene	1.09392	1.16997	0.941135	1.77782	1.78483	2.12625	1.06834	1.8963	-0.827812	0.0403049	0.454031
ENSMUSG00000030247	Kcnj8	potassium_inwardly_rectifying_channel_subfamily_J_member_8	2.39259	2.3978	11.3231	2.28716	2.2962	2.98365	5.37116	2.52234	1.09047	0.0404537	0.454153
ENSMUSG00000090191	9230105E05Rik	RIKEN_cDNA_9230105E05_gene	1.76511	1.35862	1.28483	2.66821	1.93857	2.44367	1.46952	2.35015	-0.677407	0.040421	0.454153
ENSMUSG00000104475	D630036G22Rik	RIKEN_cDNA_D630036G22_gene	3.13207	5.21772	12.6084	3.83426	3.67122	3.19118	6.98606	3.56555	0.970353	0.0404529	0.454153
ENSMUSG00000031386	Hcfc1	host_cell_factor_C1	7.94177	9.53052	11.2181	3.98882	6.54324	8.48463	9.56347	6.3389	0.593302	0.0404834	0.454254
ENSMUSG00000104148	Pcdha2	protocadherin_alpha_2	0.0266048	0	0.0536939	0.00801481	0	0	0.0267662	0.0026716	3.32464	0.0405634	0.454918
ENSMUSG00000039474	Wfs1	Wolfram_syndrome_1_homolog_human_	3.02449	3.83219	4.42408	0.884972	2.48894	3.01758	3.76025	2.1305	0.819638	0.0406079	0.455183
ENSMUSG00000071379	Hpcal1	hippocalcin_like_1	39.267	41.7186	48.8285	51.1861	58.9329	51.201	43.2714	53.7733	-0.313478	0.0406293	0.45519
ENSMUSG00000058013	2023-09-11	septin_11	6.00785	7.28979	8.56016	4.86069	4.96951	5.59822	7.28594	5.14281	0.502559	0.0406538	0.455231
ENSMUSG00000107304	Gm43775	predicted_gene_43775	0.011039	0	0	0.0116308	0.0350352	0.0750804	0.00367965	0.0405821	-3.4632	0.0407543	0.455951
ENSMUSG00000107497	RP23-441J16.4	-	0.0419702	0.0256513	0.0304081	0	0	0	0.0326765	0	Inf	0.0407598	0.455951
ENSMUSG00000093593	Gm20683	predicted_gene_20683	1.90691	1.52655	3.26899	3.41171	3.46783	3.19749	2.23415	3.35901	-0.588309	0.0408115	0.456146
ENSMUSG00000103199	Gm37648	predicted_gene_37648	0.0438534	0.04021	0.142976	0	0	0.028407	0.0756799	0.00946901	2.99863	0.040819	0.456146
ENSMUSG00000046242	Nme9	NME_NM23_family_member_9	0.0226997	0	0	0.0717726	0.0240146	0.15439	0.00756658	0.0833924	-3.4622	0.040844	0.456193
ENSMUSG00000027452	Acss1	acyl_CoA_synthetase_short_chain_family_member_1	19.4186	19.5022	18.5112	26.6795	24.7098	21.3808	19.144	24.2567	-0.341492	0.0409044	0.456634
ENSMUSG00000028261	Ndufaf4	NADH_dehydrogenase_ubiquinone_1_alpha_subcomplex_assembly_factor_4	1.96502	2.50313	2.35273	1.51145	1.48115	1.33236	2.27363	1.44166	0.65727	0.040954	0.456721
ENSMUSG00000029924	Slc37a3	solute_carrier_family_37_glycerol_3_phosphate_transporter_member_3	4.39649	5.70422	3.83396	6.3856	6.29008	5.56349	4.64489	6.07972	-0.38836	0.0409357	0.456721
ENSMUSG00000023272	Creld2	cysteine_rich_with_EGF_like_domains_2	34.7475	43.6393	38.4478	27.6244	26.6289	28.7507	38.9449	27.668	0.493216	0.0410265	0.457062
ENSMUSG00000024074	Crim1	cysteine_rich_transmembrane_BMP_regulator_1_chordin_like_	8.15584	7.52835	8.97189	9.57931	9.74285	11.2486	8.21869	10.1903	-0.310209	0.041009	0.457062
ENSMUSG00000039477	Tnrc18	trinucleotide_repeat_containing_18	6.60789	7.09091	9.52484	4.94738	5.25069	6.14518	7.74121	5.44775	0.506899	0.0411341	0.457795
ENSMUSG00000107585	RP23-449F12.8	-	0	0.0943757	0	0.108513	0.217881	0.233423	0.0314586	0.186606	-2.56847	0.0411144	0.457795
ENSMUSG00000021388	Aspn	asporin	17.1873	16.7452	23.3827	26.1086	22.9696	22.2946	19.1051	23.791	-0.316459	0.0411852	0.4579
ENSMUSG00000027902	Chil6	chitinase_like_6	0.404324	0.22652	0.146462	0.47357	0.760726	0.480253	0.259102	0.571516	-1.14127	0.0411854	0.4579
ENSMUSG00000031844	Hsd17b2	hydroxysteroid_17_beta_dehydrogenase_2	63.401	76.2888	60.9157	79.7953	89.962	85.4264	66.8685	85.0612	-0.347175	0.0412618	0.457936
ENSMUSG00000036151	Tm6sf2	transmembrane_6_superfamily_member_2	2.19855	2.56136	2.31457	3.2109	3.29631	3.59448	2.35816	3.36723	-0.513902	0.0412118	0.457936
ENSMUSG00000050071	Bex1	brain_expressed_gene_1	0.412017	0.304609	0.447751	0.406316	0.745505	0.994584	0.388126	0.715468	-0.882364	0.0412346	0.457936
ENSMUSG00000090145	Ugt1a6b	UDP_glucuronosyltransferase_1_family_polypeptide_A6B	0.84738	1.74577	3.6934	4.88903	6.96236	0.982915	2.09552	4.2781	-1.02967	0.0412725	0.457936
ENSMUSG00000013846	St3gal1	ST3_beta_galactoside_alpha_2_3_sialyltransferase_1	2.38254	4.84378	10.2098	2.93946	3.00676	3.46226	5.81202	3.13616	0.890041	0.0413007	0.458016
ENSMUSG00000085715	Tsix	X_inactive_specific_transcript_opposite_strand	0.0173987	0.0159531	0.00945576	0.0733781	0.00920765	0.118384	0.0142692	0.0669898	-2.23104	0.0414236	0.459146
ENSMUSG00000032265	Fam46a	family_with_sequence_similarity_46_member_A	34.9928	28.3982	30.4899	42.6644	38.4394	38.4201	31.2936	39.8413	-0.348396	0.0416509	0.460369
ENSMUSG00000032417	Rwdd2a	RWD_domain_containing_2A	0.315762	0.244938	0.263964	0.563323	0.424162	0.483926	0.274888	0.49047	-0.835321	0.0416375	0.460369
ENSMUSG00000043162	Pyurf	Pigy_upstream_reading_frame	4.27834	3.77793	5.77757	7.58315	7.2802	4.46362	4.61128	6.44233	-0.482415	0.0416038	0.460369
ENSMUSG00000045761	Fam179a	family_with_sequence_similarity_179_member_A	0.010861	0.0298756	0.389575	0.0171784	0.0459876	0.0158375	0.143437	0.0263345	2.44539	0.0416251	0.460369
ENSMUSG00000076523	Igkv15-103	immunoglobulin_kappa_chain_variable_15_103	82.7269	60.1766	45.711	110.169	196.466	34.9557	62.8715	113.863	-0.856826	0.0416603	0.460369
ENSMUSG00000087357	Gm12498	predicted_gene_12498	0.472529	0.335366	0.364427	0.707018	0.59688	0.770311	0.390774	0.691403	-0.823193	0.0415773	0.460369
ENSMUSG00000108358	RP23-181P23.1	-	1.4149	0.674489	1.29161	1.90919	1.767	2.25513	1.127	1.9771	-0.810901	0.0417094	0.460679
ENSMUSG00000039653	Baat	bile_acid_Coenzyme_A_amino_acid_N_acyltransferase	0.0374529	0.0801221	0.108541	0.15793	0.158552	0.206267	0.0753721	0.17425	-1.20906	0.0417594	0.460765
ENSMUSG00000050677	Ccdc96	coiled_coil_domain_containing_96	0.24037	0.239524	0.283936	0.154242	0.0553078	0.121884	0.25461	0.110478	1.20453	0.0417437	0.460765
ENSMUSG00000087644	Gm14703	predicted_gene_14703	0.0411643	0.0943694	0	0.477432	0.0653541	0.0800279	0.0451779	0.207605	-2.20015	0.0417836	0.4608
ENSMUSG00000031883	Car7	carbonic_anhydrase_7	0.140607	0.109075	0.199821	0.342059	0.171708	0.388932	0.149834	0.3009	-1.00592	0.0418639	0.461453
ENSMUSG00000037949	Ano10	anoctamin_10	18.1784	21.9644	29.7971	32.5212	31.7191	25.036	23.3133	29.7588	-0.352161	0.0419046	0.461669
ENSMUSG00000021595	Nsun2	NOL1_NOP2_Sun_domain_family_member_2	11.9728	13.2464	16.6252	8.88954	9.42818	11.2958	13.9481	9.87118	0.498777	0.0420223	0.462511
ENSMUSG00000035258	Abi3bp	ABI_gene_family_member_3_NESH_binding_protein	6.7021	7.15964	5.09064	8.56661	7.03448	9.82014	6.31746	8.47374	-0.423655	0.0420234	0.462511
ENSMUSG00000024737	Slc15a3	solute_carrier_family_15_member_3	1.08607	1.24574	1.96898	0.493776	1.19301	0.61529	1.4336	0.767359	0.901664	0.0422372	0.464631
ENSMUSG00000067889	Sptbn2	spectrin_beta_non_erythrocytic_2	0.603938	0.532839	1.19421	0.95259	1.08131	1.57546	0.776994	1.20312	-0.630804	0.0423073	0.465168
ENSMUSG00000026005	Rpe	ribulose_5_phosphate_3_epimerase	9.90136	8.92151	8.98896	6.02826	6.3512	7.01326	9.27061	6.46424	0.520183	0.0424301	0.466048
ENSMUSG00000055491	Pprc1	peroxisome_proliferative_activated_receptor_gamma_coactivator_related_1	2.56408	3.40242	3.10813	2.26125	1.68593	2.22364	3.02488	2.05694	0.556378	0.0424295	0.466048
ENSMUSG00000086968	4933431E20Rik	RIKEN_cDNA_4933431E20_gene	1.13648	1.20092	1.2704	1.73076	1.56774	1.41644	1.2026	1.57165	-0.386123	0.0425252	0.466859
ENSMUSG00000030681	Mvp	major_vault_protein	58.0956	61.7405	66.0969	41.6391	42.8589	48.9896	61.9777	44.4959	0.478077	0.0426086	0.467539
ENSMUSG00000074768	Bhmt	betaine_homocysteine_methyltransferase	0.0813805	0.00574172	0.00680309	0	0	0.00608247	0.0313084	0.00202749	3.94878	0.0426515	0.467775
ENSMUSG00000008658	Rbfox1	RNA_binding_protein_fox_1_homolog_C._elegans_1	0.078893	0.0723305	0.0952655	0.304957	0.0649449	0.221505	0.082163	0.197136	-1.26263	0.0427995	0.468197
ENSMUSG00000015405	Ace2	angiotensin_I_converting_enzyme_peptidyl_dipeptidase_A_2	1.24028	0.639569	1.7597	1.47091	1.69549	2.82927	1.21318	1.99856	-0.720159	0.0429025	0.468197
ENSMUSG00000024807	Syvn1	synovial_apoptosis_inhibitor_1_synoviolin	5.50469	6.84371	6.7271	3.91316	5.45219	3.88406	6.3585	4.41647	0.525794	0.0427207	0.468197
ENSMUSG00000024979	Tectb	tectorin_beta	0	0	0	0	0.00615846	0.0509017	0	0.0190201	#NAME?	0.0428033	0.468197
ENSMUSG00000055202	Zfp811	zinc_finger_protein_811	0.258602	0.28588	0.388485	0.489093	0.555425	0.473077	0.310989	0.505865	-0.701889	0.0428417	0.468197
ENSMUSG00000070509	Rgma	repulsive_guidance_molecule_family_member_A	2.13103	1.58731	3.14656	1.24533	1.2809	1.63207	2.2883	1.3861	0.723245	0.042743	0.468197
[truncated: 19,859 more rows]

## Sheet: miR-146 KO+DSS VS WT
gene id	gene name	description	miR-146a KO1+DSS_FPKM	miR-146a KO2+DSS_FPKM	miR-146a KO3+DSS_FPKM	WT1_FPKM	WT2_FPKM	WT3_FPKM	miR-146a KO+DSS_MEAN	WT+DSS_MEAN	log2FC	Pvalue	Qvalue
ENSMUSG00000047562	Mmp10	matrix_metallopeptidase_10	61.1315	72.8285	28.4836	0.619997	0.438017	1.18551	54.1479	0.747841	6.17803	4.76698e-35	1.05865e-30
ENSMUSG00000007682	Dio2	deiodinase_iodothyronine_type_II	11.6157	11.6322	3.28281	0.0339703	0.0204618	0.0501121	8.84356	0.0348481	7.9874	1.22053e-33	1.35527e-29
ENSMUSG00000040026	Saa3	serum_amyloid_A_3	562.288	2332.51	180.311	0.669403	0.597406	1.02862	1025.04	0.765145	10.3877	1.97919e-29	1.46513e-25
ENSMUSG00000031722	Hp	haptoglobin	63.6092	251.712	34.348	0.470538	0.236205	0.433807	116.556	0.380183	8.26012	1.93985e-27	1.07701e-23
ENSMUSG00000022548	Apod	apolipoprotein_D	16.1901	25.7593	9.26675	0.776209	0.516501	0.84873	17.072	0.713813	4.57994	7.53273e-25	3.34574e-21
ENSMUSG00000079180	Mptx2	mucosal_pentraxin_2	0	0.49833	0	129.931	135.488	28.02	0.16611	97.8129	-9.20174	1.17433e-24	4.34657e-21
ENSMUSG00000102185	5033404E19Rik	RIKEN_cDNA_5033404E19_gene	0	0	0	2.44668	3.34532	4.83348	0	3.54183	#NAME?	1.44336e-22	4.57917e-19
ENSMUSG00000029377	Ereg	epiregulin	70.9051	86.1474	16.091	1.56914	1.27757	1.42897	57.7145	1.42523	5.33967	5.50834e-22	1.52912e-18
ENSMUSG00000073940	Hbb-bt	hemoglobin_beta_adult_t_chain	65.3225	116.221	25.9966	1.23602	1.86136	1.08771	69.1799	1.39503	5.63198	6.74105e-22	1.66339e-18
ENSMUSG00000023073	Slc10a2	solute_carrier_family_10_member_2	48.3583	15.2774	44.8757	0.55765	0.998012	1.34115	36.1704	0.965603	5.22724	8.47034e-22	1.88109e-18
ENSMUSG00000031762	Mt2	metallothionein_2	627.332	1438.17	497.997	53.7039	52.7751	39.6867	854.5	48.7219	4.13244	2.75261e-21	5.55727e-18
ENSMUSG00000043613	Mmp3	matrix_metallopeptidase_3	44.6724	92.7968	12.7361	0.790815	0.727775	0.992332	50.0684	0.836974	5.90257	4.95345e-21	9.16718e-18
ENSMUSG00000033196	Myh2	myosin_heavy_polypeptide_2_skeletal_muscle_adult	0	0.00521847	0	1.01046	0.679792	0.585823	0.00173949	0.758691	-8.7687	6.11723e-21	1.04501e-17
ENSMUSG00000052305	Hbb-bs	hemoglobin_beta_adult_s_chain	47.7935	77.1235	19.5977	1.48056	1.37206	2.75087	48.1716	1.86783	4.68875	3.94457e-20	6.25721e-17
ENSMUSG00000079012	Serpina3m	serine_or_cysteine_peptidase_inhibitor_clade_A_member_3M	14.6324	43.958	5.49733	0.0176043	0.159104	0.129871	21.3626	0.102193	7.70764	4.85764e-20	7.1919e-17
ENSMUSG00000025270	Alas2	aminolevulinic_acid_synthase_2_erythroid	8.99738	14.0263	3.66291	0.098863	0.248135	0.193682	8.89552	0.180226	5.6252	1.54423e-19	2.14339e-16
ENSMUSG00000012428	Steap4	STEAP_family_member_4	20.7947	36.3929	17.7965	2.01551	2.18687	3.01223	24.9947	2.40487	3.37759	4.18502e-19	5.46711e-16
ENSMUSG00000052353	Cemip	cell_migration_inducing_protein_hyaluronan_binding	3.51442	8.52678	1.76182	0.136434	0.0475216	0.0436381	4.60101	0.0758647	5.92238	5.58151e-19	6.88634e-16
ENSMUSG00000031765	Mt1	metallothionein_1	619.792	835.349	434.532	68.8263	68.5844	92.7162	629.891	76.709	3.03763	1.22648e-18	1.43356e-15
ENSMUSG00000004371	Il11	interleukin_11	8.12799	22.1015	3.74708	0.188299	0.141784	0.130197	11.3255	0.153427	6.20588	1.56479e-18	1.73754e-15
ENSMUSG00000069919	Hba-a1	hemoglobin_alpha_adult_chain_1	52.2339	102.048	15.8112	1.55603	1.72836	1.404	56.6978	1.56279	5.18109	4.05618e-18	4.28951e-15
ENSMUSG00000006403	Adamts4	a_disintegrin_like_and_metallopeptidase_reprolysin_type_with_thrombospondin_type_1_motif_4	10.4169	32.861	3.92427	0.284646	0.208534	0.340431	15.734	0.27787	5.82333	7.9246e-18	7.65172e-15
ENSMUSG00000045027	Prss22	protease_serine_22	5.17988	7.53633	1.6643	0	0	0	4.7935	0	Inf	7.58916e-18	7.65172e-15
ENSMUSG00000050578	Mmp13	matrix_metallopeptidase_13	27.4772	30.913	12.9369	1.71274	1.83811	2.57268	23.7757	2.04118	3.54202	1.09529e-17	1.01351e-14
ENSMUSG00000034579	Pla2g3	phospholipase_A2_group_III	0.255948	0.24348	0.306487	3.44907	3.49176	2.92364	0.268638	3.28816	-3.61354	1.17909e-17	1.04741e-14
ENSMUSG00000025991	Cps1	carbamoyl_phosphate_synthetase_1	0.217702	0.277783	0.171764	2.56674	3.30499	5.41431	0.222416	3.76201	-4.08017	2.21463e-17	1.89164e-14
ENSMUSG00000074195	Clca4b	chloride_channel_accessory_4B	227.44	723.589	66.7838	2.56985	3.01661	6.85234	339.271	4.14627	6.35448	4.24644e-17	3.49277e-14
ENSMUSG00000072999	Gm15401	predicted_gene_15401	1.88562	5.38135	3.29584	27.5418	30.4243	34.8085	3.52094	30.9249	-3.13474	5.71244e-17	4.53078e-14
ENSMUSG00000013846	St3gal1	ST3_beta_galactoside_alpha_2_3_sialyltransferase_1	20.3715	26.4697	15.2387	2.93946	3.00676	3.46226	20.6933	3.13616	2.72209	7.82747e-17	5.6115e-14
ENSMUSG00000056071	S100a9	S100_calcium_binding_protein_A9_calgranulin_B_	116.284	854.086	19.1555	0.16277	0	0.250075	329.842	0.137615	11.2269	7.83306e-17	5.6115e-14
ENSMUSG00000069917	Hba-a2	hemoglobin_alpha_adult_chain_2	33.9456	61.274	11.4156	1.20601	0.945913	1.04233	35.5451	1.06475	5.06106	7.36723e-17	5.6115e-14
ENSMUSG00000027876	Reg4	regenerating_islet_derived_family_member_4	8.85066	14.2994	28.1076	1287.64	1938.71	208.024	17.0859	1144.79	-6.06613	8.5928e-17	5.9634e-14
ENSMUSG00000055748	Gsdmc4	gasdermin_C4	58.4995	109.393	53.4046	719.313	686.511	419.879	73.7656	608.568	-3.0444	1.13962e-16	7.66928e-14
ENSMUSG00000047330	Kcne4	potassium_voltage_gated_channel_Isk_related_subfamily_gene_4	13.813	19.8448	7.46275	1.10449	1.11772	1.53143	13.7068	1.25121	3.4535	1.2319e-16	8.04649e-14
ENSMUSG00000021125	Arg2	arginase_type_II	18.8196	16.7351	16.7814	1.43825	0.44429	0.841464	17.4454	0.908	4.26401	1.61402e-16	1.02412e-13
ENSMUSG00000021091	Serpina3n	serine_or_cysteine_peptidase_inhibitor_clade_A_member_3N	294.72	1029.24	137.351	12.4575	13.986	15.8421	487.105	14.0952	5.11096	1.82346e-16	1.12487e-13
ENSMUSG00000026069	Il1rl1	interleukin_1_receptor_like_1	6.55341	11.1379	3.1682	0.499866	0.358458	0.645162	6.95317	0.501162	3.79432	2.42063e-16	1.4529e-13
ENSMUSG00000060600	Eno3	enolase_3_beta_muscle	2.25521	4.95988	5.84974	29.1417	37.2304	61.9807	4.35494	42.7842	-3.29635	2.84335e-16	1.66171e-13
ENSMUSG00000026822	Lcn2	lipocalin_2	20.1406	84.8707	4.05661	0.284027	0.244421	0.187037	36.356	0.238495	7.25209	3.59705e-16	1.99708e-13
ENSMUSG00000028370	Pappa	pregnancy_associated_plasma_protein_A	5.57193	11.4783	2.55259	0.426234	0.320042	0.399555	6.53426	0.381943	4.09659	3.51101e-16	1.99708e-13
ENSMUSG00000044229	Nxpe4	neurexophilin_and_PC_esterase_domain_family_member_4	3.19732	10.6864	4.38341	51.048	59.4353	69.1407	6.08903	59.8746	-3.29766	4.25859e-16	2.3067e-13
ENSMUSG00000036040	Adamtsl2	ADAMTS_like_2	1.47581	3.9223	1.18714	0.0906736	0.0413773	0.0493954	2.19508	0.0604821	5.18162	4.99158e-16	2.63936e-13
ENSMUSG00000026532	Spta1	spectrin_alpha_erythrocytic_1	0.0162821	0.0613729	0.0106733	6.7774	6.45437	0.575392	0.0294428	4.60239	-7.28833	1.16067e-15	5.99448e-13
ENSMUSG00000006345	Ggt1	gamma_glutamyltransferase_1	4.19149	0.990665	3.82945	0.0552492	0.0332811	0.101868	3.00387	0.0634661	5.56469	1.19821e-15	6.04771e-13
ENSMUSG00000074818	Pdzd7	PDZ_domain_containing_7	0.0553522	0.0977904	0.314433	4.65316	4.68462	3.29383	0.155858	4.21054	-4.7557	1.74028e-15	8.58846e-13
ENSMUSG00000022893	Adamts1	a_disintegrin_like_and_metallopeptidase_reprolysin_type_with_thrombospondin_type_1_motif_1	20.2664	47.9711	6.55882	1.11918	0.778365	1.02026	24.9321	0.972601	4.68001	2.79746e-15	1.35056e-12
ENSMUSG00000005800	Mmp8	matrix_metallopeptidase_8	7.92922	66.8568	1.39132	0	0.0161631	0.0148404	25.3925	0.0103345	11.2627	3.45722e-15	1.63357e-12
ENSMUSG00000026390	Marco	macrophage_receptor_with_collagenous_structure	2.35301	18.5151	1.45843	0	0	0	7.44218	0	Inf	4.35464e-15	2.01475e-12
ENSMUSG00000026249	Serpine2	serine_or_cysteine_peptidase_inhibitor_clade_E_member_2	8.38491	16.1165	4.24657	0.793878	0.84655	0.897279	9.58267	0.845902	3.50186	6.66025e-15	3.01859e-12
ENSMUSG00000044258	Ctla2a	cytotoxic_T_lymphocyte_associated_protein_2_alpha	35.428	46.136	15.9034	3.42322	2.28153	2.30727	32.4891	2.67067	3.60468	1.33396e-14	5.92491e-12
ENSMUSG00000040809	Chil3	chitinase_like_3	37.8529	254.296	4.90133	0.152346	0.305904	0.210681	99.0169	0.222977	8.79463	2.09642e-14	9.1289e-12
ENSMUSG00000094689	Ighv1-81	immunoglobulin_heavy_variable_1_81	292.097	317.766	169.48	27.7939	44.2844	42.2215	259.781	38.1	2.76943	2.18489e-14	9.33114e-12
ENSMUSG00000067780	Pi15	peptidase_inhibitor_15	3.64414	14.162	1.87121	0.193973	0.160373	0.184085	6.55913	0.179477	5.19164	3.42146e-14	1.43366e-11
ENSMUSG00000068349	Gml	glycosylphosphatidylinositol_anchored_molecule_like	1.70869	2.28603	0.634288	0	0	0	1.543	0	Inf	3.53767e-14	1.4549e-11
ENSMUSG00000038067	Csf3	colony_stimulating_factor_3_granulocyte_	8.79649	33.1814	1.16874	0.0279452	0.0280596	0.0257633	14.3822	0.027256	9.0435	7.50754e-14	3.03141e-11
ENSMUSG00000057074	Ces1g	carboxylesterase_1G	20.229	16.4857	18.3798	2.39824	2.45754	3.40031	18.3648	2.75203	2.73838	1.06171e-13	4.21042e-11
ENSMUSG00000056487	Mettl7a2	methyltransferase_like_7A2	0	0.0659409	0	0.789926	2.42321	3.07481	0.0219803	2.09598	-6.57527	1.20824e-13	4.70747e-11
ENSMUSG00000047586	Nccrp1	non_specific_cytotoxic_cell_receptor_protein_1_homolog_zebrafish_	0.175541	0.232595	0.0479324	9.10663	8.93544	2.33076	0.152023	6.79094	-5.48125	1.32416e-13	5.07018e-11
ENSMUSG00000024411	Aqp4	aquaporin_4	47.1506	48.9705	68.3846	275.66	282.375	223.331	54.8352	260.455	-2.24786	1.76955e-13	6.6607e-11
ENSMUSG00000032484	Ngp	neutrophilic_granule_protein	41.4827	158.716	0.480483	0	0	0	66.8931	0	Inf	2.38624e-13	8.79899e-11
ENSMUSG00000037129	Tmprss13	transmembrane_protease_serine_13	0	0.0731548	0	1.01023	1.45413	1.68315	0.0243849	1.3825	-5.82515	2.41687e-13	8.79899e-11
ENSMUSG00000039252	Lgi2	leucine_rich_repeat_LGI_family_member_2	4.28039	12.8774	3.56146	0.546778	0.487324	0.550374	6.90643	0.528159	3.7089	2.84935e-13	1.02062e-10
ENSMUSG00000022747	St3gal6	ST3_beta_galactoside_alpha_2_3_sialyltransferase_6	3.27203	7.26934	5.0749	26.9988	29.1331	23.7446	5.20542	26.6255	-2.35472	3.5118e-13	1.23794e-10
ENSMUSG00000022651	Retnlg	resistin_like_gamma	25.25	353.098	8.14844	0.324786	0.195632	0.299432	128.832	0.273283	8.88088	7.12956e-13	2.47396e-10
ENSMUSG00000040627	Aicda	activation_induced_cytidine_deaminase	0.0710462	0.059763	0	0.954603	2.15634	1.7381	0.0436031	1.61635	-5.21217	8.80015e-13	2.96186e-10
ENSMUSG00000056054	S100a8	S100_calcium_binding_protein_A8_calgranulin_A_	51.2772	408.202	6.97413	0.240847	0	0.296038	155.484	0.178962	9.7629	8.80237e-13	2.96186e-10
ENSMUSG00000029380	Cxcl1	chemokine_C_X_C_motif_ligand_1	11.9193	22.0385	1.68935	0.265733	0.252741	0.296553	11.8824	0.271676	5.4508	1.15001e-12	3.81185e-10
ENSMUSG00000026360	Rgs2	regulator_of_G_protein_signaling_2	22.4216	22.1234	15.3019	3.62886	4.19265	4.61847	19.949	4.14666	2.26629	1.30612e-12	4.26564e-10
ENSMUSG00000048572	Tmem252	transmembrane_protein_252	12.9624	14.0135	8.19818	1.65238	1.3851	1.07964	11.7247	1.37237	3.09481	1.51963e-12	4.891e-10
ENSMUSG00000029371	Cxcl5	chemokine_C_X_C_motif_ligand_5	6.3302	23.275	2.3159	0.174305	0.174986	0.305302	10.6404	0.218198	5.60776	1.88372e-12	5.97624e-10
ENSMUSG00000030935	Acsm3	acyl_CoA_synthetase_medium_chain_family_member_3	8.19057	7.78166	9.73698	29.953	35.2247	34.5034	8.56974	33.227	-1.95503	2.02354e-12	6.3294e-10
ENSMUSG00000032487	Ptgs2	prostaglandin_endoperoxide_synthase_2	31.8325	27.9337	5.00357	1.59871	1.36849	1.01619	21.5899	1.3278	4.02325	3.23819e-12	9.98803e-10
ENSMUSG00000030732	Chrdl2	chordin_like_2	10.9554	30.0657	9.99272	1.68824	1.3392	1.13368	17.0046	1.38704	3.61585	3.9004e-12	1.17054e-09
ENSMUSG00000074882	Cyp2c68	cytochrome_P450_family_2_subfamily_c_polypeptide_68	8.43722	6.21943	16.1352	58.3513	74.2222	56.5403	10.264	63.0379	-2.61863	3.86721e-12	1.17054e-09
ENSMUSG00000037095	Lrg1	leucine_rich_alpha_2_glycoprotein_1	20.6133	75.2949	9.1813	0.701627	1.11533	1.80579	35.0298	1.20758	4.85839	4.40732e-12	1.30504e-09
ENSMUSG00000055827	Gsdmc3	gasdermin_C3	17.683	6.37314	9.70409	93.2153	84.1229	54.6183	11.2534	77.3188	-2.78046	4.93846e-12	1.44307e-09
ENSMUSG00000033826	Dnah8	dynein_axonemal_heavy_chain_8	0.281035	0.33643	0.528464	2.44839	2.15897	2.37454	0.381977	2.3273	-2.6071	5.51596e-12	1.59089e-09
ENSMUSG00000024529	Lox	lysyl_oxidase	6.77628	17.0606	2.72676	0.704539	0.499911	0.566497	8.85454	0.590316	3.90686	6.37477e-12	1.81501e-09
ENSMUSG00000019359	Gdpd2	glycerophosphodiester_phosphodiesterase_domain_containing_2	2.57565	3.95481	2.98243	0.287012	0.352833	0.4806	3.17096	0.373482	3.08581	6.96574e-12	1.95817e-09
ENSMUSG00000060615	Ang4	angiogenin_ribonuclease_A_family_member_4	11.2293	0.892893	25.6213	4381.72	5090.25	278.715	12.5812	3250.23	-8.01313	1.28932e-11	3.57914e-09
ENSMUSG00000048636	A730049H05Rik	RIKEN_cDNA_A730049H05_gene	0.827259	1.92957	0.274656	0	0	0.0175778	1.0105	0.00585926	7.43013	2.13362e-11	5.84981e-09
ENSMUSG00000058427	Cxcl2	chemokine_C_X_C_motif_ligand_2	3.79843	69.4241	0.861219	0.038299	0.0307589	0	24.6946	0.0230193	10.0671	2.63322e-11	7.0456e-09
ENSMUSG00000076508	Igkv17-127	immunoglobulin_kappa_variable_17_127	14.0611	25.4916	17.0908	108.785	63.6708	93.6834	18.8812	88.713	-2.2322	2.61261e-11	7.0456e-09
ENSMUSG00000024727	Trpm6	transient_receptor_potential_cation_channel_subfamily_M_member_6	3.85587	6.22546	3.95288	16.8534	16.4082	30.1962	4.67807	21.1526	-2.17685	3.04236e-11	8.04343e-09
ENSMUSG00000028214	Gem	GTP_binding_protein_gene_overexpressed_in_skeletal_muscle_	19.253	41.6891	11.0951	2.60505	3.10269	2.8193	24.0124	2.84235	3.07863	3.19741e-11	8.35388e-09
ENSMUSG00000022330	Osr2	odd_skipped_related_2	43.7509	0.665936	31.0964	0.0229173	0.0690334	0.190195	25.1711	0.0940484	8.06415	3.24717e-11	8.38524e-09
ENSMUSG00000029321	Slc10a6	solute_carrier_family_10_sodium_bile_acid_cotransporter_family_member_6	5.56721	12.7601	2.93723	0.3719	0.429388	0.394287	7.08819	0.398525	4.15268	3.49337e-11	8.82153e-09
ENSMUSG00000037225	Fgf2	fibroblast_growth_factor_2	2.10634	0.529003	1.35355	0.0864948	0.045703	0.0293797	1.32963	0.0538592	4.62569	3.49556e-11	8.82153e-09
ENSMUSG00000053113	Socs3	suppressor_of_cytokine_signaling_3	33.7054	124.702	17.4226	3.4115	3.84708	4.55152	58.6099	3.9367	3.89609	4.21184e-11	1.05097e-08
ENSMUSG00000084174	Sycn	syncollin	19.2994	64.1433	37.5545	312.001	285.684	171.471	40.3324	256.385	-2.6683	4.47892e-11	1.1052e-08
ENSMUSG00000048489	8430408G22Rik	RIKEN_cDNA_8430408G22_gene	5.84178	5.0205	2.07497	0.324596	0.312843	0.371061	4.31242	0.336167	3.68125	5.63998e-11	1.3764e-08
ENSMUSG00000029335	Bmp3	bone_morphogenetic_protein_3	20.7262	7.48569	19.0659	1.94724	2.12431	3.0492	15.7593	2.37358	2.73106	6.6461e-11	1.60431e-08
ENSMUSG00000029379	Cxcl3	chemokine_C_X_C_motif_ligand_3	1.26514	35.2708	0.504052	0.0175033	0	0.0161292	12.3467	0.0112108	10.105	6.82775e-11	1.63044e-08
ENSMUSG00000027068	Dhrs9	dehydrogenase_reductase_SDR_family_member_9	25.2987	32.9483	12.747	3.67194	3.91803	5.28193	23.6647	4.29064	2.46347	8.11934e-11	1.91824e-08
ENSMUSG00000026185	Igfbp5	insulin_like_growth_factor_binding_protein_5	84.4474	415.203	40.5868	7.64731	6.79965	10.315	180.079	8.25399	4.44739	8.37822e-11	1.95856e-08
ENSMUSG00000035226	Rims4	regulating_synaptic_membrane_exocytosis_4	0.209873	0.534244	0.258854	2.10138	3.58808	3.58838	0.334323	3.09262	-3.20951	9.17694e-11	2.12293e-08
ENSMUSG00000002289	Angptl4	angiopoietin_like_4	2.08788	2.80823	2.837	0.310638	0.304261	0.293366	2.5777	0.302755	3.08986	9.52088e-11	2.15755e-08
ENSMUSG00000056293	Gsdmc2	gasdermin_C2	79.3515	57.6749	41.4109	576.522	506.205	175.146	59.4791	419.291	-2.8175	9.44234e-11	2.15755e-08
ENSMUSG00000096833	Igkv4-55	immunoglobulin_kappa_variable_4_55	20.9181	22.9669	8.90819	90.9775	87.0475	158.427	17.5977	112.151	-2.67198	1.0562e-10	2.3693e-08
ENSMUSG00000000142	Axin2	axin2	0.707346	1.00341	0.90934	3.95609	3.77798	4.19359	0.873365	3.97589	-2.18662	1.18531e-10	2.63233e-08
ENSMUSG00000022032	Scara5	scavenger_receptor_class_A_member_5_putative_	5.97775	14.5675	3.70945	1.14767	0.832148	0.913358	8.08491	0.964392	3.06754	1.36152e-10	2.99373e-08
ENSMUSG00000093789	Methig1	methyltransferase_hypoxia_inducible_domain_containing_1	0	0	0	0.540079	0.565796	1.08241	0	0.729429	#NAME?	1.58982e-10	3.46144e-08
ENSMUSG00000029868	Trpv6	transient_receptor_potential_cation_channel_subfamily_V_member_6	0.00573207	0.0405098	0	0.357219	0.487202	0.776708	0.015414	0.540376	-5.13166	1.68316e-10	3.62908e-08
ENSMUSG00000017737	Mmp9	matrix_metallopeptidase_9	4.7698	34.2488	1.38641	0.190271	0.160863	0.286198	13.4683	0.212444	5.98634	2.25345e-10	4.81199e-08
ENSMUSG00000030247	Kcnj8	potassium_inwardly_rectifying_channel_subfamily_J_member_8	17.4155	54.8975	9.07161	2.28716	2.2962	2.98365	27.1282	2.52234	3.42696	2.7774e-10	5.87433e-08
ENSMUSG00000037638	Zbtb42	zinc_finger_and_BTB_domain_containing_42	3.57483	2.83287	2.5039	0.471319	0.439778	0.429402	2.97053	0.446833	2.73291	2.83797e-10	5.94582e-08
ENSMUSG00000001435	Col18a1	collagen_type_XVIII_alpha_1	16.3696	56.7815	11.0228	2.99403	2.53907	3.06872	28.058	2.86727	3.29066	3.00651e-10	6.24006e-08
ENSMUSG00000066361	Serpina3c	serine_or_cysteine_peptidase_inhibitor_clade_A_member_3C	2.11	6.63302	2.18895	0.196323	0.215009	0.230348	3.64399	0.213893	4.09056	3.32014e-10	6.8272e-08
ENSMUSG00000027338	Prnd	prion_protein_dublet	0.129421	0.408525	0.164007	0	0	0	0.233984	0	Inf	3.46399e-10	7.05763e-08
ENSMUSG00000048371	Pdp2	pyruvate_dehyrogenase_phosphatase_catalytic_subunit_2	1.65796	3.11077	2.52726	8.93063	11.1619	13.4365	2.432	11.1763	-2.20023	4.00184e-10	8.07936e-08
ENSMUSG00000078586	Gm11735	predicted_gene_11735	0.169989	0.0500591	0.324962	3.57243	2.78396	2.55645	0.18167	2.97095	-4.03153	4.14093e-10	8.28484e-08
ENSMUSG00000048763	Hoxb3	homeobox_B3	4.58595	2.07894	5.04033	0.531962	0.415386	0.478313	3.90174	0.475221	3.03745	4.32686e-10	8.57955e-08
ENSMUSG00000021665	Hexb	hexosaminidase_B	15.191	37.1136	20.8161	93.3064	94.7374	113.998	24.3736	100.681	-2.0464	4.62179e-10	9.08326e-08
ENSMUSG00000039760	Il22ra2	interleukin_22_receptor_alpha_2	0.188267	0.237586	0.778624	4.18999	6.33363	4.98518	0.401493	5.1696	-3.68661	4.8206e-10	9.39086e-08
ENSMUSG00000037035	Inhbb	inhibin_beta_B	2.8106	5.14215	1.64731	0.185644	0.344802	0.256725	3.20002	0.26239	3.6083	5.09953e-10	9.84785e-08
ENSMUSG00000040569	Slc26a7	solute_carrier_family_26_member_7	0	0.0257056	0.0178842	0.789159	0.418686	0.260254	0.01453	0.489366	-5.07381	6.278e-10	1.20191e-07
ENSMUSG00000052974	Cyp2f2	cytochrome_P450_family_2_subfamily_f_polypeptide_2	0.0596359	0.825375	0.081438	8.08163	9.52157	7.80608	0.32215	8.46976	-4.71652	6.55348e-10	1.24393e-07
ENSMUSG00000068600	Gml2	glycosylphosphatidylinositol_anchored_molecule_like_2	0.80537	1.70742	0.430123	0	0	0.0193946	0.980973	0.00646485	7.24545	6.6611e-10	1.25364e-07
ENSMUSG00000025746	Il6	interleukin_6	3.45303	2.81782	0.287405	0	0.0485263	0.0356463	2.18608	0.0280575	6.28382	7.55982e-10	1.41083e-07
ENSMUSG00000032496	Ltf	lactotransferrin	2.90273	8.36898	0.46905	0.0568796	0.0356937	0.144205	3.91359	0.0789262	5.63184	8.65998e-10	1.60267e-07
ENSMUSG00000019890	Nts	neurotensin	18.7104	0.942038	29.1774	0.335864	0.101143	0.185764	16.2766	0.20759	6.29292	9.44983e-10	1.7344e-07
ENSMUSG00000024471	Myot	myotilin	1.41726	1.53391	0.334763	0	0	0.0415231	1.09531	0.013841	6.30625	9.53312e-10	1.73534e-07
ENSMUSG00000030747	Dgat2	diacylglycerol_O_acyltransferase_2	55.1576	49.3385	40.7901	13.4053	12.1019	12.9893	48.4287	12.8322	1.9161	9.8827e-10	1.76996e-07
ENSMUSG00000100642	Gm28230	predicted_gene_28230	1.0096	0.325321	1.00928	0.033597	0	0	0.7814	0.011199	6.12462	9.81913e-10	1.76996e-07
ENSMUSG00000028255	Clca1	chloride_channel_accessory_1	367.261	1431.24	565.721	9264.72	9945.72	2813.56	788.074	7341.33	-3.21964	1.08937e-09	1.93542e-07
ENSMUSG00000026413	Pkp1	plakophilin_1	1.4706	1.93583	2.16303	6.78052	8.10071	6.12079	1.85649	7.00067	-1.91492	1.16201e-09	2.04808e-07
ENSMUSG00000027995	Tlr2	toll_like_receptor_2	19.973	24.2199	30.6953	6.05421	5.35456	7.36942	24.9627	6.2594	1.99568	1.25391e-09	2.19267e-07
ENSMUSG00000024222	Fkbp5	FK506_binding_protein_5	42.8335	29.9931	37.8939	8.12694	7.6963	11.974	36.9068	9.26573	1.99391	1.40419e-09	2.43627e-07
ENSMUSG00000084897	Gm14226	predicted_gene_14226	0.600796	0.646624	0.203691	0	0	0.0112253	0.483704	0.00374176	7.01426	1.53977e-09	2.6508e-07
ENSMUSG00000061878	Sphk1	sphingosine_kinase_1	1.13907	4.3699	0.47244	0.0694634	0.0669482	0.143445	1.9938	0.0932856	4.41772	1.88491e-09	3.22001e-07
ENSMUSG00000028860	Sytl1	synaptotagmin_like_1	5.68827	5.34361	7.30123	18.8248	22.3313	19.5122	6.11104	20.2227	-1.72649	2.2396e-09	3.7849e-07
ENSMUSG00000029195	Klb	klotho_beta	0.209243	0.313657	0.155854	1.42018	1.44263	1.7371	0.226251	1.5333	-2.76065	2.24967e-09	3.7849e-07
ENSMUSG00000092008	Cyp2c69	cytochrome_P450_family_2_subfamily_c_polypeptide_69	0.20877	0	0.352464	3.5703	4.45813	3.27094	0.187078	3.76645	-4.3315	2.50504e-09	4.18285e-07
ENSMUSG00000026580	Selp	selectin_platelet	2.98702	10.8777	1.08571	0.154936	0.233325	0.345198	4.98346	0.244486	4.34932	2.62828e-09	4.35588e-07
ENSMUSG00000027398	Il1b	interleukin_1_beta	15.1826	206.458	3.52625	0.57095	0.876671	0.835998	75.0557	0.761206	6.62353	3.08954e-09	5.0824e-07
ENSMUSG00000002384	Bmp8b	bone_morphogenetic_protein_8b	7.3593	9.37136	3.32931	0.92634	0.99132	0.957227	6.68665	0.958296	2.80274	3.17652e-09	5.18706e-07
ENSMUSG00000044103	Il1f9	interleukin_1_family_member_9	0.652292	20.335	0.378556	0	0	0	7.12196	0	Inf	3.28887e-09	5.33134e-07
ENSMUSG00000019970	Sgk1	serum_glucocorticoid_regulated_kinase_1	45.6464	45.8172	35.8589	12.4657	8.34201	13.0826	42.4408	11.2968	1.90954	3.43058e-09	5.52075e-07
ENSMUSG00000051748	Wfdc21	WAP_four_disulfide_core_domain_21	3.17355	31.7255	1.0147	0	0	0	11.9712	0	Inf	3.66903e-09	5.86201e-07
ENSMUSG00000030144	Clec4d	C_type_lectin_domain_family_4_member_d	2.48474	29.8768	1.70225	0.099036	0.231989	0.228249	11.3546	0.186425	5.92854	3.77577e-09	5.90509e-07
ENSMUSG00000033847	Pla2g4c	phospholipase_A2_group_IVC_cytosolic_calcium_independent_	0.394368	0.168906	0.548316	38.3795	29.9617	0.621769	0.37053	22.9876	-5.95512	3.73944e-09	5.90509e-07
ENSMUSG00000058207	Serpina3k	serine_or_cysteine_peptidase_inhibitor_clade_A_member_3K	1.78009	3.26989	0.160567	0	0.0192747	0	1.73685	0.00642492	8.07858	3.75772e-09	5.90509e-07
ENSMUSG00000071356	Reg3b	regenerating_islet_derived_3_beta	1275.68	3.70782	1376.83	0.163986	0.141119	2.44045	885.405	0.915183	9.91806	4.02829e-09	6.25597e-07
ENSMUSG00000074489	Bglap3	bone_gamma_carboxyglutamate_protein_3	5.31563	7.81735	3.8237	0.956247	0.934314	1.07048	5.65222	0.987015	2.51768	4.09036e-09	6.30824e-07
ENSMUSG00000020826	Nos2	nitric_oxide_synthase_2_inducible	11.9002	80.4245	12.3348	1.56403	1.99587	3.40495	34.8865	2.32162	3.90946	4.22773e-09	6.47514e-07
ENSMUSG00000017723	Wfdc2	WAP_four_disulfide_core_domain_2	18.9245	25.8798	20.6088	59.8383	62.6451	78.4675	21.8044	66.9836	-1.61919	4.42364e-09	6.72878e-07
ENSMUSG00000022886	Prl2a1	prolactin_family_2_subfamily_a_member_1	9.38629	2.46165	0.332098	0	0	0	4.06001	0	Inf	4.48174e-09	6.77079e-07
ENSMUSG00000069515	Lyz1	lysozyme_1	0.531539	1.62771	0.987121	4.87457	13.3012	12.2142	1.04879	10.13	-3.27183	4.98654e-09	7.4825e-07
ENSMUSG00000020330	Hmmr	hyaluronan_mediated_motility_receptor_RHAMM_	0.87511	1.33659	1.62828	5.30382	5.31812	5.69744	1.27999	5.43979	-2.08742	5.57088e-09	8.30323e-07
ENSMUSG00000056973	Ces1d	carboxylesterase_1D	48.2627	20.3793	30.5603	7.52076	7.83993	6.37878	33.0674	7.24649	2.19006	8.02263e-09	1.18778e-06
ENSMUSG00000037411	Serpine1	serine_or_cysteine_peptidase_inhibitor_clade_E_member_1	8.45035	22.8164	1.11282	0.646482	0.232286	0.232126	10.7932	0.370298	4.86529	8.27514e-09	1.21705e-06
ENSMUSG00000061100	Retnla	resistin_like_alpha	0.842612	1.19091	0.245495	9.97321	11.604	5.60189	0.759671	9.05972	-3.57602	8.46478e-09	1.23675e-06
ENSMUSG00000000690	Hoxb6	homeobox_B6	10.2057	0.662435	12.7466	0.264513	0.253493	0.343612	7.87158	0.287206	4.77649	9.72321e-09	1.3983e-06
ENSMUSG00000009356	Lpo	lactoperoxidase	14.5114	16.9721	15.1552	4.89685	3.1459	3.52589	15.5462	3.85621	2.01131	9.70404e-09	1.3983e-06
ENSMUSG00000022949	Clic6	chloride_intracellular_channel_6	2.13713	6.80404	4.92468	17.8147	18.2201	23.0562	4.62195	19.697	-2.0914	9.80211e-09	1.3983e-06
ENSMUSG00000026180	Cxcr2	chemokine_C_X_C_motif_receptor_2	0.937749	10.083	0.132405	0.0150038	0.0301163	0.0138259	3.71772	0.0196487	7.56384	9.82234e-09	1.3983e-06
ENSMUSG00000003541	Ier3	immediate_early_response_3	50.642	87.1075	15.737	6.63513	5.60956	7.37258	51.1622	6.53909	2.96792	1.00314e-08	1.41897e-06
ENSMUSG00000050164	Mchr1	melanin_concentrating_hormone_receptor_1	3.65408	8.26395	2.34814	0.361022	0.253725	0.582458	4.75539	0.399068	3.57486	1.10447e-08	1.55241e-06
ENSMUSG00000028024	Enpep	glutamyl_aminopeptidase	5.48594	7.66463	8.20701	1.92587	1.52712	1.60695	7.11919	1.68665	2.07756	1.29534e-08	1.80924e-06
ENSMUSG00000025889	Snca	synuclein_alpha	1.80192	2.67452	0.763288	0.15133	0.0759646	0.169405	1.74658	0.132233	3.72337	1.31897e-08	1.83073e-06
ENSMUSG00000027399	Il1a	interleukin_1_alpha	3.53968	44.1156	1.28275	0.100035	0.220956	0.31358	16.3127	0.211524	6.26903	1.33409e-08	1.84021e-06
ENSMUSG00000001131	Timp1	tissue_inhibitor_of_metalloproteinase_1	9.70896	46.2839	4.93196	1.36982	1.03142	1.05236	20.3083	1.1512	4.14085	1.35752e-08	1.85883e-06
ENSMUSG00000034586	Hid1	HID1_domain_containing	9.56221	9.43228	8.46877	24.0633	27.1889	26.8021	9.15442	26.0181	-1.50697	1.36433e-08	1.85883e-06
ENSMUSG00000025161	Slc16a3	solute_carrier_family_16_monocarboxylic_acid_transporters_member_3	2.83717	10.685	2.52063	0.532639	0.697885	0.68663	5.3476	0.639051	3.06489	1.3988e-08	1.89418e-06
ENSMUSG00000064246	Chil1	chitinase_like_1	1.07053	10.587	0.294005	0.0632816	0.0494169	0.0518607	3.98385	0.0548531	6.18245	1.4395e-08	1.93748e-06
ENSMUSG00000003665	Has1	hyaluronan_synthase1	1.75198	0.870833	0.403852	0	0	0.0522714	1.00889	0.0174238	5.85556	1.65339e-08	2.21168e-06
ENSMUSG00000038692	Hoxb4	homeobox_B4	3.91439	2.51333	4.3191	0.246271	0.463599	0.553417	3.58227	0.421096	3.08865	1.6731e-08	2.21168e-06
ENSMUSG00000087700	Gm15283	predicted_gene_15283	1.69007	2.04508	0.581703	0.0272133	0.0546494	0.075291	1.43895	0.0523846	4.77973	1.66466e-08	2.21168e-06
ENSMUSG00000026418	Tnni1	troponin_I_skeletal_slow_1	0.179182	1.22037	0.578729	4.71723	4.81865	7.61684	0.659426	5.71757	-3.11612	1.77769e-08	2.33603e-06
ENSMUSG00000019577	Pdk4	pyruvate_dehydrogenase_kinase_isoenzyme_4	10.0113	3.48671	7.29723	1.19987	1.03536	0.914194	6.93174	1.04981	2.72309	1.8122e-08	2.35353e-06
ENSMUSG00000026531	Mptx1	mucosal_pentraxin_1	0.840883	106.169	0.597111	26146	25774	6479.78	35.8689	19466.6	-9.08405	1.80664e-08	2.35353e-06
ENSMUSG00000075296	Aldh3b2	aldehyde_dehydrogenase_3_family_member_B2	1.1454	0.425045	1.66264	8.92869	12.1495	5.71438	1.0777	8.93087	-3.05085	1.89644e-08	2.44861e-06
ENSMUSG00000032796	Lama1	laminin_alpha_1	1.55295	2.86413	1.05259	0.170136	0.312455	0.221887	1.82322	0.234826	2.95683	2.36338e-08	3.03388e-06
ENSMUSG00000056978	Hamp2	hepcidin_antimicrobial_peptide_2	0	0	0	1.46098	1.31501	0.557337	0	1.11111	#NAME?	2.42693e-08	3.09754e-06
ENSMUSG00000022659	Gcsam	germinal_center_associated_signaling_and_motility	0.0674834	0.151011	0.162182	0.603004	1.40194	1.63116	0.126892	1.21204	-3.25576	2.79482e-08	3.54671e-06
ENSMUSG00000026393	Nek7	NIMA_never_in_mitosis_gene_a_related_expressed_kinase_7	1.92466	3.02812	1.49847	6.70988	6.97376	6.76193	2.15042	6.81519	-1.66414	2.9776e-08	3.75719e-06
ENSMUSG00000025203	Scd2	stearoyl_Coenzyme_A_desaturase_2	62.4856	102.277	55.2725	186.929	230.339	424.052	73.3451	280.44	-1.93492	3.16186e-08	3.96715e-06
ENSMUSG00000035557	Krt17	keratin_17	0.433182	0.459163	0.591512	6.11165	3.63035	2.48852	0.494619	4.07684	-3.04306	3.25336e-08	4.04641e-06
ENSMUSG00000092586	Ly6g6c	lymphocyte_antigen_6_complex_locus_G6C	0.216525	0.236808	0.0675902	2.25486	1.75261	1.34115	0.173641	1.78287	-3.36003	3.26147e-08	4.04641e-06
ENSMUSG00000091387	Gcnt4	glucosaminyl_N_acetyl_transferase_4_core_2_beta_1_6_N_acetylglucosaminyltransferase_	7.06423	1.98877	7.47219	0.434282	0.630645	0.922277	5.5084	0.662402	3.05585	3.50634e-08	4.32604e-06
ENSMUSG00000008845	Cd163	CD163_antigen	3.94615	13.8238	2.20557	0.613317	0.678455	0.827191	6.65852	0.706321	3.2368	3.54377e-08	4.34807e-06
ENSMUSG00000049252	Lrp1b	low_density_lipoprotein_related_protein_1B_deleted_in_tumors_	0.0166859	0.040617	0.0255205	0	0	0	0.0276078	0	Inf	3.58052e-08	4.36902e-06
ENSMUSG00000038264	Sema7a	sema_domain_immunoglobulin_domain_Ig_and_GPI_membrane_anchor_semaphorin_7A	14.0549	20.5031	7.42646	1.70161	2.77906	3.35841	13.9948	2.61302	2.4211	3.67346e-08	4.45793e-06
ENSMUSG00000062515	Fabp4	fatty_acid_binding_protein_4_adipocyte	9.6055	15.6812	13.0057	3.67463	3.20965	3.90613	12.7641	3.5968	1.82731	3.72692e-08	4.49823e-06
ENSMUSG00000030218	Mgp	matrix_Gla_protein	74.4999	369.042	39.8389	12.1573	12.8008	16.2652	161.127	13.7411	3.55163	3.77504e-08	4.53169e-06
ENSMUSG00000038156	Spon1	spondin_1_f_spondin_extracellular_matrix_protein	7.70186	36.2167	4.32261	1.53565	1.43257	1.49507	16.0804	1.48777	3.43408	4.009e-08	4.76106e-06
ENSMUSG00000051076	Vtcn1	V_set_domain_containing_T_cell_activation_inhibitor_1	0.0768776	0.150905	0.014001	1.06951	1.02837	0.985993	0.0805947	1.02796	-3.67295	4.00657e-08	4.76106e-06
ENSMUSG00000041681	Iapp	islet_amyloid_polypeptide	1.09702	0.942864	1.00408	0	0.034994	0.0642605	1.01466	0.0330848	4.93868	4.0424e-08	4.7752e-06
ENSMUSG00000042265	Trem1	triggering_receptor_expressed_on_myeloid_cells_1	1.23069	19.3294	0.187768	0	0.0486955	0.0298098	6.91595	0.0261685	8.04595	4.19294e-08	4.92681e-06
ENSMUSG00000074218	Cox7a1	cytochrome_c_oxidase_subunit_VIIa_1	6.18331	5.86958	8.77122	32.6606	36.2757	37.5125	6.94137	35.4829	-2.35383	4.44559e-08	5.1962e-06
ENSMUSG00000006574	Slc4a1	solute_carrier_family_4_anion_exchanger_member_1	0.57592	1.59515	0.110616	0.0223241	0.00746951	0	0.760562	0.00993122	6.25895	4.63984e-08	5.39485e-06
ENSMUSG00000026073	Il1r2	interleukin_1_receptor_type_II	4.85838	57.0867	1.20553	0.353856	0.439831	0.310689	21.0502	0.368125	5.83749	4.73083e-08	5.47199e-06
ENSMUSG00000027360	Hdc	histidine_decarboxylase	0.828296	19.2582	0.469547	0.0894917	0.110985	0.0679408	6.852	0.0894726	6.25893	4.85013e-08	5.58091e-06
ENSMUSG00000028019	Pdgfc	platelet_derived_growth_factor_C_polypeptide	1.6901	2.41333	1.56837	0.352553	0.300319	0.325023	1.8906	0.325965	2.53606	5.03481e-08	5.76356e-06
ENSMUSG00000009378	Slc16a12	solute_carrier_family_16_monocarboxylic_acid_transporters_member_12	0.46438	1.03529	0.416713	2.67145	3.80768	5.2133	0.638794	3.89748	-2.60912	5.46973e-08	6.19332e-06
ENSMUSG00000031825	Crispld2	cysteine_rich_secretory_protein_LCCL_domain_containing_2	17.7095	68.1136	9.22187	3.70018	2.7575	3.92539	31.6817	3.46102	3.19438	5.4939e-08	6.19332e-06
ENSMUSG00000037172	E330009J07Rik	RIKEN_cDNA_E330009J07_gene	5.54944	4.9882	7.1104	26.3463	28.5818	12.0979	5.88268	22.342	-1.92521	5.45908e-08	6.19332e-06
ENSMUSG00000108345	RP24-136L4.4	-	0	0	0	0.318527	0.884103	0.224552	0	0.475727	#NAME?	5.5479e-08	6.22262e-06
ENSMUSG00000044254	Pcsk9	proprotein_convertase_subtilisin_kexin_type_9	3.40605	1.3934	3.84594	9.59089	13.2438	18.0251	2.8818	13.6199	-2.24068	5.97093e-08	6.66344e-06
ENSMUSG00000003617	Cp	ceruloplasmin	4.39479	9.09077	2.172	0.956673	0.900766	1.01152	5.21919	0.95632	2.44826	6.07551e-08	6.67233e-06
ENSMUSG00000018339	Gpx3	glutathione_peroxidase_3	50.9985	109.523	64.7166	22.0461	17.0012	20.2785	75.0794	19.7752	1.92472	6.12429e-08	6.67233e-06
ENSMUSG00000020363	Gfpt2	glutamine_fructose_6_phosphate_transaminase_2	2.56051	4.47939	1.24389	0.292217	0.286547	0.444817	2.76127	0.341193	3.01667	6.02805e-08	6.67233e-06
ENSMUSG00000023031	Cela1	chymotrypsin_like_elastase_family_member_1	40.1106	68.3701	49.6072	150.037	151.78	149.346	52.696	150.388	-1.51292	6.12912e-08	6.67233e-06
ENSMUSG00000030077	Chl1	cell_adhesion_molecule_with_homology_to_L1CAM	2.06915	5.1436	1.46308	0.591908	0.307076	0.313312	2.89194	0.404099	2.83926	6.06509e-08	6.67233e-06
ENSMUSG00000029361	Nos1	nitric_oxide_synthase_1_neuronal	2.26769	2.63629	1.26332	0.355848	0.471896	0.443126	2.05577	0.423623	2.27882	6.70436e-08	7.26295e-06
ENSMUSG00000059108	Ifitm6	interferon_induced_transmembrane_protein_6	20.6774	105.46	3.66299	0.949118	1.39259	1.54799	43.2667	1.29657	5.06049	7.00851e-08	7.55558e-06
ENSMUSG00000026678	Rgs5	regulator_of_G_protein_signaling_5	152.304	92.7316	127.1	33.1461	35.2999	40.8168	124.045	36.4209	1.76803	7.72275e-08	8.28535e-06
ENSMUSG00000018930	Ccl4	chemokine_C_C_motif_ligand_4	5.54793	82.1887	2.83573	0.299196	0.600786	0.606892	30.1908	0.502292	5.90944	8.13254e-08	8.68305e-06
ENSMUSG00000029304	Spp1	secreted_phosphoprotein_1	0.656604	11.5044	0.450867	0.0882259	0.0442901	0.0813389	4.20396	0.0712849	5.88201	8.33389e-08	8.85545e-06
ENSMUSG00000055408	Hottip	Hoxa_distal_transcript_antisense_RNA	0.481851	2.71056	1.24919	8.11746	8.07315	9.95469	1.48053	8.7151	-2.5574	8.5757e-08	9.05094e-06
ENSMUSG00000094075	Ighv1-80	immunoglobulin_heavy_variable_1_80	49.576	72.368	45.1668	113.989	206.397	463.918	55.7036	261.435	-2.23061	8.59937e-08	9.05094e-06
ENSMUSG00000047945	Marcksl1	MARCKS_like_1	52.2419	187.647	28.5581	10.7785	11.9082	11.3434	89.4825	11.3433	2.97976	9.46682e-08	9.91694e-06
ENSMUSG00000020062	Slc5a8	solute_carrier_family_5_iodide_transporter_member_8	30.3796	15.5482	41.443	118.43	110.381	99.6631	29.1236	109.491	-1.91056	9.5343e-08	9.94074e-06
ENSMUSG00000040152	Thbs1	thrombospondin_1	80.9289	344.63	24.6966	12.7831	10.5241	11.3148	150.085	11.5407	3.70098	9.75493e-08	1.01232e-05
ENSMUSG00000030017	Reg3g	regenerating_islet_derived_3_gamma	133.303	0.307184	202.48	0.275987	0.554147	1.21562	112.03	0.681918	7.36007	9.88914e-08	1.02148e-05
ENSMUSG00000019987	Arg1	arginase_liver	4.32431	102.024	1.81501	0.508421	0.510427	0.345366	36.0544	0.454738	6.309	1.00072e-07	1.02889e-05
ENSMUSG00000024421	Lama3	laminin_alpha_3	17.0107	28.0219	8.59304	2.94432	3.2069	5.1848	17.8752	3.77867	2.24201	1.01625e-07	1.04004e-05
ENSMUSG00000045551	Fpr1	formyl_peptide_receptor_1	3.5775	65.7436	1.7185	0.178998	0.119783	0.577536	23.6799	0.292106	6.34103	1.03919e-07	1.05864e-05
ENSMUSG00000041347	Bdkrb1	bradykinin_receptor_beta_1	1.5036	4.01261	0.343073	0.0559404	0.0674013	0.123783	1.9531	0.0823747	4.56742	1.07544e-07	1.09056e-05
ENSMUSG00000074207	Adh1	alcohol_dehydrogenase_1_class_I_	99.086	108.582	127.076	265.743	305.491	344.373	111.581	305.202	-1.45167	1.08069e-07	1.09091e-05
ENSMUSG00000071036	Gm10309	predicted_gene_10309	0.837737	1.53921	0.402664	0.019694	0.0593239	0	0.926538	0.0263393	5.13656	1.10332e-07	1.10871e-05
ENSMUSG00000079105	C7	complement_component_7	4.19138	11.1438	1.12437	0.451967	0.292742	0.147859	5.48653	0.297522	4.20482	1.13667e-07	1.13708e-05
ENSMUSG00000021750	Fam107a	family_with_sequence_similarity_107_member_A	1.52157	2.08497	1.75276	0.36197	0.265565	0.205359	1.78644	0.277631	2.68584	1.14471e-07	1.13999e-05
ENSMUSG00000026241	Nppc	natriuretic_peptide_type_C	0.580312	4.25273	0.3874	0	0	0	1.74015	0	Inf	1.18622e-07	1.17605e-05
ENSMUSG00000038209	Itln1	intelectin_1_galactofuranose_binding_	0.722183	0	0.941621	42.3177	50.597	2.80288	0.554601	31.9059	-5.84623	1.21469e-07	1.19893e-05
ENSMUSG00000024190	Dusp1	dual_specificity_phosphatase_1	22.0818	69.1361	6.68729	3.77145	2.92266	3.25033	32.6351	3.31481	3.29942	1.2365e-07	1.21505e-05
ENSMUSG00000058914	C1qtnf3	C1q_and_tumor_necrosis_factor_related_protein_3	0.829352	0.261821	1.39171	5.6998	4.48098	7.84035	0.827626	6.00704	-2.8596	1.28386e-07	1.25603e-05
ENSMUSG00000058258	Idi1	isopentenyl_diphosphate_delta_isomerase	10.9923	11.4046	18.6397	31.8244	42.8179	63.5354	13.6789	46.0593	-1.75154	1.31431e-07	1.28018e-05
ENSMUSG00000031004	Mki67	antigen_identified_by_monoclonal_antibody_Ki_67	5.94839	9.94346	10.8837	24.678	23.3232	32.5126	8.92519	26.8379	-1.58832	1.32532e-07	1.28527e-05
ENSMUSG00000038700	Hoxb5	homeobox_B5	4.82976	2.17227	5.47217	0.63282	0.576025	0.824544	4.15807	0.677797	2.61699	1.34789e-07	1.30148e-05
ENSMUSG00000046546	Fam43a	family_with_sequence_similarity_43_member_A	19.697	19.1073	5.26303	2.18355	2.21797	3.0906	14.6891	2.49737	2.55626	1.43334e-07	1.37799e-05
ENSMUSG00000043635	Adamts3	a_disintegrin_like_and_metallopeptidase_reprolysin_type_with_thrombospondin_type_1_motif_3	0.721062	1.62002	0.675181	0.0783663	0.0858253	0.157631	1.00542	0.107274	3.22843	1.50237e-07	1.43813e-05
ENSMUSG00000027397	Slc20a1	solute_carrier_family_20_member_1	10.4623	20.1968	15.1583	37.1913	41.6772	77.3299	15.2724	52.0661	-1.76941	1.54567e-07	1.47323e-05
ENSMUSG00000022146	Osmr	oncostatin_M_receptor	3.07328	8.30075	2.15044	0.888891	0.83991	0.75605	4.50815	0.828284	2.44434	1.58507e-07	1.50055e-05
ENSMUSG00000052188	Gm14964	predicted_gene_14964	2.69288	1.85815	1.45603	0.191897	0.192653	0.176889	2.00235	0.187146	3.41946	1.58784e-07	1.50055e-05
ENSMUSG00000059743	Fdps	farnesyl_diphosphate_synthetase	6.97125	8.3567	8.63445	17.399	22.0385	26.0023	7.98747	21.8133	-1.4494	1.61914e-07	1.52364e-05
ENSMUSG00000021190	Lgmn	legumain	76.4686	148.291	45.4438	20.6095	20.8393	20.6109	90.0679	20.6866	2.12232	1.66137e-07	1.55679e-05
ENSMUSG00000030786	Itgam	integrin_alpha_M	4.43743	28.3498	2.38305	0.465826	0.962844	0.975103	11.7234	0.801258	3.87099	1.80424e-07	1.68355e-05
ENSMUSG00000020914	Top2a	topoisomerase_DNA_II_alpha	3.31737	5.1678	6.51635	13.1876	13.5131	20.4789	5.0005	15.7265	-1.65305	1.82915e-07	1.69965e-05
ENSMUSG00000021765	Fst	follistatin	3.60797	4.38491	3.29764	0.709816	0.441149	0.685547	3.76351	0.612171	2.62007	2.05104e-07	1.8979e-05
ENSMUSG00000063234	Gpr84	G_protein_coupled_receptor_84	1.45208	12.7121	0.497204	0	0	0.117454	4.88712	0.0391515	6.96377	2.06468e-07	1.90259e-05
ENSMUSG00000079014	Serpina3i	serine_or_cysteine_peptidase_inhibitor_clade_A_member_3I	1.11166	2.25038	0.404804	0.0680695	0.0820153	0.0878656	1.25561	0.0793168	3.98462	2.08912e-07	1.91716e-05
ENSMUSG00000020334	Slc22a4	solute_carrier_family_22_organic_cation_transporter_member_4	1.13334	1.29596	1.08183	0.0388132	0.155852	0.16697	1.17038	0.120545	3.27933	2.10021e-07	1.9194e-05
ENSMUSG00000056749	Nfil3	nuclear_factor_interleukin_3_regulated	15.8514	30.0941	9.36469	3.3921	3.85567	1.81522	18.4367	3.021	2.60949	2.13263e-07	1.94104e-05
ENSMUSG00000026415	Fcamr	Fc_receptor_IgA_IgM_high_affinity	0.169584	0.308689	0.286306	1.08756	2.69325	2.18908	0.254859	1.98996	-2.96497	2.16975e-07	1.96677e-05
ENSMUSG00000054855	Rnd1	Rho_family_GTPase_1	2.18798	6.82014	0.515134	0.0997902	0.189246	0.204451	3.17442	0.164496	4.27037	2.26251e-07	2.04251e-05
ENSMUSG00000035699	Slc51a	solute_carrier_family_51_alpha_subunit	42.7891	0.0247323	72.1345	0.197479	0.0991204	0.204816	38.3161	0.167138	7.84077	2.30908e-07	2.06952e-05
ENSMUSG00000052117	D630039A03Rik	RIKEN_cDNA_D630039A03_gene	15.8706	11.5342	21.2148	49.4195	46.3222	49.4717	16.2065	48.4044	-1.57856	2.31107e-07	2.06952e-05
ENSMUSG00000028001	Fga	fibrinogen_alpha_chain	0.199434	0.281876	0.078434	0	0	0	0.186581	0	Inf	2.34241e-07	2.08081e-05
ENSMUSG00000031075	Ano1	anoctamin_1_calcium_activated_chloride_channel	5.09399	9.61757	6.96769	27.6084	18.3307	19.2327	7.22642	21.7239	-1.58793	2.34012e-07	2.08081e-05
ENSMUSG00000004356	Utp20	UTP20_small_subunit_SSU_processome_component_homolog_yeast_	5.33319	5.35398	7.73771	16.2172	15.545	19.4039	6.14163	17.0554	-1.47353	2.42056e-07	2.14166e-05
ENSMUSG00000038418	Egr1	early_growth_response_1	16.2113	19.2462	2.81579	2.25319	1.23914	1.54945	12.7578	1.6806	2.92433	2.5792e-07	2.27297e-05
ENSMUSG00000079445	B3gnt7	UDP_GlcNAc_betaGal_beta_1_3_N_acetylglucosaminyltransferase_7	7.20613	37.4687	7.74334	96.2946	100.269	114.21	17.4727	103.591	-2.56773	2.66224e-07	2.33688e-05
ENSMUSG00000062991	Nrg1	neuregulin_1	6.96461	24.1007	2.91421	1.12686	1.01818	0.934982	11.3265	1.02667	3.46365	2.74339e-07	2.39863e-05
ENSMUSG00000005540	Fcer2a	Fc_receptor_IgE_low_affinity_II_alpha_polypeptide	0.0449664	0.988698	0.294766	3.36629	8.2278	8.01035	0.44281	6.53481	-3.88339	2.75875e-07	2.4026e-05
ENSMUSG00000015134	Aldh1a3	aldehyde_dehydrogenase_family_1_subfamily_A3	6.19062	35.7824	2.59488	1.24444	1.08956	0.940485	14.8559	1.09149	3.76667	2.85351e-07	2.46649e-05
ENSMUSG00000079025	Gsdmc	gasdermin_C	1.34917	0.979103	0.491297	9.46956	8.67051	2.67368	0.939856	6.93791	-2.88399	2.85432e-07	2.46649e-05
ENSMUSG00000012443	Kif11	kinesin_family_member_11	2.55137	3.36625	4.8357	10.3024	10.0798	13.0491	3.58444	11.1438	-1.63642	2.88361e-07	2.47256e-05
ENSMUSG00000046223	Plaur	plasminogen_activator_urokinase_receptor	8.44189	20.076	2.87398	1.26158	1.64806	1.23313	10.4639	1.38092	2.92172	2.87756e-07	2.47256e-05
ENSMUSG00000061540	Orm2	orosomucoid_2	0.780239	1.0721	0.568234	0	0	0	0.806857	0	Inf	3.01386e-07	2.5743e-05
ENSMUSG00000053338	Tarm1	T_cell_interacting_activating_receptor_on_myeloid_cells_1	0.614342	8.85224	0.342709	0.0768364	0.0154273	0.0283296	3.26976	0.0401978	6.34593	3.09427e-07	2.63285e-05
ENSMUSG00000025433	Crisp3	cysteine_rich_secretory_protein_3	0.142253	0.642216	0.543872	4.01376	3.38602	3.03221	0.442781	3.47733	-2.97332	3.24186e-07	2.74791e-05
ENSMUSG00000030873	Scnn1b	sodium_channel_nonvoltage_gated_1_beta	7.78771	10.4094	5.5131	1.58629	1.1793	2.41576	7.9034	1.72712	2.19411	3.25428e-07	2.74794e-05
ENSMUSG00000027306	Nusap1	nucleolar_and_spindle_associated_protein_1	0.96122	1.52901	2.35964	5.12461	6.18819	6.89802	1.61662	6.07027	-1.90878	3.28774e-07	2.76569e-05
ENSMUSG00000026610	Esrrg	estrogen_related_receptor_gamma	0.163049	0.448091	0.17812	1.27247	1.35002	1.25506	0.263087	1.29252	-2.29657	3.42191e-07	2.86587e-05
ENSMUSG00000029659	Medag	mesenteric_estrogen_dependent_adipogenesis	3.91209	19.9542	2.11698	0.9529	0.533524	0.816542	8.66108	0.767655	3.49602	3.44555e-07	2.86587e-05
ENSMUSG00000039109	F13a1	coagulation_factor_XIII_A1_subunit	10.2225	56.7945	5.32668	2.51442	1.93871	0.890141	24.1145	1.78109	3.75907	3.43596e-07	2.86587e-05
ENSMUSG00000017724	Etv4	ets_variant_4	0.689741	0.786374	0.488261	2.43934	2.66392	2.87685	0.654792	2.66004	-2.02234	3.54357e-07	2.9364e-05
ENSMUSG00000029641	Rasl11a	RAS_like_family_11_member_A	3.42828	16.7007	2.12742	0.238512	0.550737	0.615674	7.41881	0.468308	3.98566	3.67899e-07	3.03729e-05
ENSMUSG00000035165	Kcne3	potassium_voltage_gated_channel_Isk_related_subfamily_gene_3	29.6654	15.9041	38.7294	99.4667	94.5674	86.4436	28.0996	93.4926	-1.7343	3.84549e-07	3.16299e-05
ENSMUSG00000002565	Scin	scinderin	25.268	29.0896	40.4674	128.574	136.575	60.8105	31.6083	108.653	-1.78135	3.9417e-07	3.23016e-05
ENSMUSG00000052270	Fpr2	formyl_peptide_receptor_2	2.09957	26.1024	0.782742	0.313459	0.157353	0.0903048	9.66156	0.187039	5.69085	4.20722e-07	3.43507e-05
ENSMUSG00000053889	Kirrel3os	kin_of_IRRE_like_3_Drosophila_opposite_strand	0.0265253	0.124974	0.0869402	0.925293	1.16901	0.440897	0.0794797	0.845068	-3.41041	4.3513e-07	3.52691e-05
ENSMUSG00000093930	Hmgcs1	3_hydroxy_3_methylglutaryl_Coenzyme_A_synthase_1	61.0764	67.1503	96.2344	178.363	185.238	331.246	74.8204	231.616	-1.63023	4.35146e-07	3.52691e-05
ENSMUSG00000039697	Ncoa7	nuclear_receptor_coactivator_7	29.2113	8.96457	28.0943	4.26349	4.38438	5.77982	22.0901	4.80923	2.19952	4.43644e-07	3.56973e-05
ENSMUSG00000067229	Cyp2c66	cytochrome_P450_family_2_subfamily_c_polypeptide_66	3.39921	0	2.19497	0	0	0	1.86473	0	Inf	4.42266e-07	3.56973e-05
ENSMUSG00000015568	Lpl	lipoprotein_lipase	6.37132	6.88436	7.3099	1.97457	1.21116	2.56658	6.85519	1.91744	1.83802	4.5034e-07	3.58464e-05
ENSMUSG00000032561	Acpp	acid_phosphatase_prostate	1.81076	2.94718	2.27943	5.68667	5.93091	8.64378	2.34579	6.75379	-1.52562	4.49072e-07	3.58464e-05
ENSMUSG00000078964	Ces1b	carboxylesterase_1B	0	0	0.0560281	0.401993	0.585195	0.518858	0.018676	0.502015	-4.74847	4.49294e-07	3.58464e-05
ENSMUSG00000038059	Smim3	small_integral_membrane_protein_3	14.6123	38.6085	10.9317	4.10096	4.33701	2.25741	21.3842	3.56512	2.58452	4.88184e-07	3.872e-05
ENSMUSG00000004552	Ctse	cathepsin_E	1.0478	7.07732	1.88172	20.2336	18.8144	19.1784	3.33561	19.4088	-2.54068	4.94445e-07	3.89385e-05
ENSMUSG00000027832	Ptx3	pentraxin_related_gene	1.08926	2.41192	0.309386	0.038423	0.102861	0.011804	1.27019	0.0510293	4.63758	4.92784e-07	3.89385e-05
ENSMUSG00000026582	Sele	selectin_endothelial_cell	0.87674	2.62231	0.189037	0.0542524	0	0.0250025	1.22936	0.0264183	5.54023	5.16e-07	4.04924e-05
ENSMUSG00000016763	Scube1	signal_peptide_CUB_domain_EGF_like_1	2.52193	6.08002	1.64605	0.74663	0.386881	0.71053	3.416	0.61468	2.4744	5.20737e-07	4.07202e-05
ENSMUSG00000059657	Stfa2l1	stefin_A2_like_1	1.21711	32.3025	0.354604	0	0	0	11.2914	0	Inf	5.4134e-07	4.21827e-05
ENSMUSG00000022902	Stfa2	stefin_A2	4.92382	16.8365	0.0867865	0	0	0	7.28236	0	Inf	5.60305e-07	4.35079e-05
ENSMUSG00000031444	F10	coagulation_factor_X	0.56387	8.04885	0.174083	0.0504433	0.0651106	0.019932	2.92894	0.0451619	6.01912	5.6511e-07	4.37281e-05
ENSMUSG00000079033	Mef2b	myocyte_enhancer_factor_2B	0.0347722	0.2048	0.0949688	0.613298	1.58035	1.84699	0.111514	1.34688	-3.59433	5.76232e-07	4.44339e-05
ENSMUSG00000030043	Tacr1	tachykinin_receptor_1	1.70222	3.4716	1.27217	0.347209	0.43737	0.495241	2.14866	0.426606	2.33246	6.50941e-07	5.00211e-05
ENSMUSG00000095429	Ighv5-12	immunoglobulin_heavy_variable_5_12	21.1265	2.01746	4.15839	36.8112	152.769	222.599	9.10079	137.393	-3.91618	6.61411e-07	5.06504e-05
ENSMUSG00000053519	Kcnip1	Kv_channel_interacting_protein_1	0.587135	0.2491	0.555196	0.0519601	0.0521659	0.0718528	0.46381	0.0586596	2.9831	6.75905e-07	5.15824e-05
ENSMUSG00000066687	Zbtb16	zinc_finger_and_BTB_domain_containing_16	5.9216	12.5291	2.98621	0.929327	1.63276	0.821058	7.14565	1.12771	2.66366	7.16619e-07	5.45023e-05
ENSMUSG00000032083	Apoa1	apolipoprotein_A_I	0.724867	0.133389	1.03933	0	0	0	0.63253	0	Inf	7.22879e-07	5.47908e-05
ENSMUSG00000024810	Il33	interleukin_33	4.58261	9.80862	2.46469	0.811571	1.00339	1.12229	5.61864	0.979084	2.52072	7.78203e-07	5.87835e-05
ENSMUSG00000038721	Hoxb7	homeobox_B7	7.48311	1.23867	9.72134	0.618247	0.381966	0.548049	6.1477	0.516087	3.57436	8.05288e-07	6.04184e-05
ENSMUSG00000089943	Ugt1a5	UDP_glucuronosyltransferase_1_family_polypeptide_A5	0	0	0.016664	1.255	0	23.834	0.00555465	8.36301	-10.5561	8.02773e-07	6.04184e-05
ENSMUSG00000024912	Fosl1	fos_like_antigen_1	4.07367	7.92704	1.05343	0.1851	0.441353	0.383955	4.35138	0.336803	3.6915	8.43394e-07	6.30643e-05
ENSMUSG00000054675	Tmem119	transmembrane_protein_119	33.6843	85.4699	17.8793	8.77871	7.82901	10.0706	45.6778	8.89276	2.36079	8.79191e-07	6.55204e-05
ENSMUSG00000027074	Slc43a3	solute_carrier_family_43_member_3	13.342	24.6388	7.57094	4.27533	3.41485	3.62267	15.1839	3.77095	2.00954	8.93498e-07	6.63639e-05
ENSMUSG00000054200	Ffar4	free_fatty_acid_receptor_4	35.884	15.3945	25.6596	5.92588	3.55821	7.21447	25.6461	5.56619	2.20398	8.97376e-07	6.64297e-05
ENSMUSG00000024972	Lgals12	lectin_galactose_binding_soluble_12	2.01621	0.507097	2.3517	9.50065	8.13754	6.67006	1.625	8.10275	-2.31797	9.01594e-07	6.65202e-05
ENSMUSG00000033831	Fgb	fibrinogen_beta_chain	0.22924	0.893084	0.0385317	0	0	0	0.386952	0	Inf	9.06704e-07	6.66758e-05
ENSMUSG00000027715	Ccna2	cyclin_A2	2.7731	5.70629	5.1348	11.6066	12.0885	14.6983	4.53806	12.7978	-1.49575	9.25984e-07	6.78688e-05
ENSMUSG00000028766	Alpl	alkaline_phosphatase_liver_bone_kidney	3.64279	9.74004	1.15533	0.440387	0.372772	0.684617	4.84606	0.499259	3.27895	9.3943e-07	6.86278e-05
ENSMUSG00000012819	Cdh23	cadherin_23_otocadherin_	0.065581	0.0588511	0.040939	0	0.0018429	0.00677005	0.0551237	0.00287098	4.26306	9.53872e-07	6.94544e-05
ENSMUSG00000023034	Nr4a1	nuclear_receptor_subfamily_4_group_A_member_1	35.1953	41.6128	5.10272	4.23064	2.74075	3.97385	27.3036	3.64841	2.90375	9.84413e-07	7.14439e-05
ENSMUSG00000022231	Sema5a	sema_domain_seven_thrombospondin_repeats_type_1_and_type_1_like_transmembrane_domain_TM_and_short_cytoplasmic_domain_semaphorin_5A	6.59491	6.68762	8.75945	18.1935	18.4378	18.2213	7.34733	18.2842	-1.3153	1.03446e-06	7.48319e-05
ENSMUSG00000044349	Snhg11	small_nucleolar_RNA_host_gene_11	4.97779	8.82914	3.948	1.67688	1.79402	1.59667	5.91831	1.68919	1.80886	1.04707e-06	7.54976e-05
ENSMUSG00000031963	Bmper	BMP_binding_endothelial_regulator	3.41864	3.03549	1.29648	0.468584	0.355441	0.383989	2.58354	0.402671	2.68167	1.06981e-06	7.68879e-05
ENSMUSG00000002265	Peg3	paternally_expressed_3	2.24332	3.22712	2.31963	0.776916	0.725338	0.859951	2.59669	0.787402	1.7215	1.10847e-06	7.94092e-05
ENSMUSG00000023832	Acat2	acetyl_Coenzyme_A_acetyltransferase_2	4.56343	6.53783	5.99066	12.0721	15.6393	18.6218	5.69731	15.4444	-1.43873	1.11931e-06	7.9928e-05
ENSMUSG00000006517	Mvd	mevalonate_diphospho_decarboxylase	12.6475	14.1322	17.6092	30.413	37.3784	56.8411	14.7963	41.5442	-1.48941	1.14708e-06	8.16483e-05
ENSMUSG00000000739	Sult5a1	sulfotransferase_family_5A_member_1	0.415003	1.55639	0.345982	0.025686	0.0386686	0.0591854	0.772458	0.04118	4.22944	1.21726e-06	8.63668e-05
ENSMUSG00000100303	2600014E21Rik	RIKEN_cDNA_2600014E21_gene	0.0391257	0.049922	0.0605514	0	0	0	0.0498664	0	Inf	1.29832e-06	9.18254e-05
ENSMUSG00000076587	Igkv6-20	immunoglobulin_kappa_variable_6_20	6.98733	10.7619	4.20802	53.5046	22.0997	38.9368	7.31908	38.1804	-2.3831	1.30528e-06	9.20242e-05
ENSMUSG00000104452	Ighv8-8	immunoglobulin_heavy_variable_8_8	49.545	59.9011	16.8114	147.174	128.373	199.86	42.0859	158.469	-1.91279	1.37412e-06	9.65713e-05
ENSMUSG00000000982	Ccl3	chemokine_C_C_motif_ligand_3	4.82405	80.2161	1.43727	0.67033	0.465889	0.713054	28.8258	0.616424	5.54729	1.39678e-06	9.77645e-05
ENSMUSG00000056427	Slit3	slit_homolog_3_Drosophila_	7.22216	29.7718	3.42806	1.92817	1.14782	1.89724	13.474	1.65774	3.02289	1.39991e-06	9.77645e-05
ENSMUSG00000027848	Olfml3	olfactomedin_like_3	3.42564	3.932	3.06526	0.816512	0.764601	1.37048	3.4743	0.983864	1.82019	1.40494e-06	9.78082e-05
ENSMUSG00000054417	Cyp3a44	cytochrome_P450_family_3_subfamily_a_polypeptide_44	5.63309	0	1.15968	0	0	0	2.26426	0	Inf	1.42377e-06	9.88096e-05
ENSMUSG00000057604	Lmcd1	LIM_and_cysteine_rich_domains_1	4.79623	17.7703	2.20612	0.662084	0.710545	0.926082	8.25753	0.766237	3.42985	1.42996e-06	9.89301e-05
ENSMUSG00000031621	Isx	intestine_specific_homeobox	79.4796	11.2896	62.6082	5.7164	4.34142	11.1544	51.1258	7.07074	2.85412	1.47508e-06	0.000101735
ENSMUSG00000057880	Abat	4_aminobutyrate_aminotransferase	11.9617	13.4683	20.5173	36.645	38.1198	49.6136	15.3158	41.4594	-1.43668	1.50553e-06	0.000103514
ENSMUSG00000030022	Adamts9	a_disintegrin_like_and_metallopeptidase_reprolysin_type_with_thrombospondin_type_1_motif_9	1.39755	3.68268	0.87122	0.38543	0.287387	0.380267	1.98382	0.351028	2.49862	1.51957e-06	0.000104156
ENSMUSG00000016024	Lbp	lipopolysaccharide_binding_protein	4.72383	16.4432	1.90727	0.953562	0.628477	1.1274	7.69142	0.903146	3.09022	1.58347e-06	0.000108202
ENSMUSG00000026065	Slc9a4	solute_carrier_family_9_sodium_hydrogen_exchanger_member_4	0.501705	0.236364	0.259618	0.0248362	0.024932	0.0457949	0.332562	0.0318544	3.38406	1.6064e-06	0.000108878
ENSMUSG00000029177	Cenpa	centromere_protein_A	0.571544	1.04442	1.00657	2.70424	2.87848	3.02246	0.874178	2.86839	-1.71424	1.60807e-06	0.000108878
ENSMUSG00000047517	Dmbt1	deleted_in_malignant_brain_tumors_1	2312.26	1013.59	3079.41	459.156	314.4	698.938	2135.09	490.831	2.12099	1.60192e-06	0.000108878
ENSMUSG00000024164	C3	complement_component_3	110.845	352.978	66.3407	21.6744	34.1865	36.925	176.721	30.9286	2.51446	1.62235e-06	0.000109511
ENSMUSG00000032068	Plet1	placenta_expressed_transcript_1	147.177	19.6094	155.463	20.45	9.259	10.1826	107.416	13.2972	3.01402	1.62929e-06	0.000109646
ENSMUSG00000040711	Sh3pxd2b	SH3_and_PX_domains_2B	6.01727	14.3219	3.83451	1.86428	1.84766	1.89498	8.05788	1.86897	2.10816	1.64024e-06	0.00011005
ENSMUSG00000051242	Pcdhb9	protocadherin_beta_9	1.26455	2.13694	0.888926	0.155139	0.246609	0.0715084	1.43014	0.157752	3.18042	1.66862e-06	0.000111616
ENSMUSG00000107932	RP23-288L22.4	-	0.572998	0.674906	0.860704	3.74754	3.46644	4.34771	0.702869	3.8539	-2.45499	1.73406e-06	0.000115646
ENSMUSG00000002847	Pla1a	phospholipase_A1_member_A	5.43417	24.2169	4.31741	1.52219	1.34722	1.18173	11.3228	1.35038	3.0678	1.75793e-06	0.000116886
ENSMUSG00000024114	Prss41	protease_serine_41	0.0670935	0.0677282	0.0628218	0.507086	0.6901	0.373986	0.0658812	0.523724	-2.99087	1.76737e-06	0.000117163
ENSMUSG00000093880	Tmem181c-ps	transmembrane_protein_181C_pseudogene	11.2672	8.04829	4.67274	1.41058	1.38537	1.47005	7.99608	1.422	2.49137	1.7945e-06	0.000118608
ENSMUSG00000025491	Ifitm1	interferon_induced_transmembrane_protein_1	55.2676	215.383	21.3158	10.1087	12.701	13.5325	97.3221	12.1141	3.00609	1.81472e-06	0.00011909
ENSMUSG00000031957	Ctrb1	chymotrypsinogen_B1	0.113607	92.6917	0.0827334	0	0	0	30.9627	0	Inf	1.81637e-06	0.00011909
ENSMUSG00000032854	Ugt8a	UDP_galactosyltransferase_8A	0.574823	0.0946877	0.531345	0.0189043	0.023726	0.0392133	0.400285	0.0272812	3.87505	1.81789e-06	0.00011909
ENSMUSG00000031548	Sfrp1	secreted_frizzled_related_protein_1	23.3123	78.335	17.0648	7.70597	6.84761	8.59501	39.5707	7.7162	2.35847	1.84018e-06	0.000120196
ENSMUSG00000029287	Tgfbr3	transforming_growth_factor_beta_receptor_III	12.5124	45.7564	6.88382	2.85224	3.29508	4.09812	21.7175	3.41515	2.66884	1.90378e-06	0.000123986
ENSMUSG00000021194	Chga	chromogranin_A	86.3209	147.898	46.2333	25.7084	21.0905	27.2995	93.4842	24.6995	1.92024	1.97923e-06	0.000128523
ENSMUSG00000039519	Cyp7b1	cytochrome_P450_family_7_subfamily_b_polypeptide_1	3.31898	7.43455	1.55873	0.455874	0.439367	0.622004	4.10409	0.505748	3.02057	2.03779e-06	0.000131939
ENSMUSG00000040242	Fgfr1op2	FGFR1_oncogene_partner_2	6.46837	7.33449	7.26061	16.6475	15.7649	17.2698	7.02115	16.5607	-1.23799	2.08141e-06	0.000134372
ENSMUSG00000032218	Ccnb2	cyclin_B2	4.38171	7.75396	7.2634	18.864	20.1222	20.699	6.46635	19.8951	-1.62139	2.17263e-06	0.000139855
ENSMUSG00000024665	Fads2	fatty_acid_desaturase_2	41.4344	56.3575	70.6461	122.261	135.471	183.799	56.146	147.177	-1.3903	2.20705e-06	0.000141422
ENSMUSG00000029482	Aacs	acetoacetyl_CoA_synthetase	11.0716	12.8889	14.9317	24.743	31.2068	49.8435	12.9641	35.2644	-1.44369	2.21566e-06	0.000141422
ENSMUSG00000058755	Osm	oncostatin_M	1.50122	20.349	0.359638	0.092902	0.21762	0.199827	7.40327	0.170117	5.44357	2.22242e-06	0.000141422
ENSMUSG00000087060	Eldr	Egfr_long_non_coding_downstream_RNA	0.171626	0.256564	0.288448	1.19522	0.97398	1.25214	0.238879	1.14045	-2.25524	2.22246e-06	0.000141422
ENSMUSG00000041324	Inhba	inhibin_beta_A	2.03765	3.72586	0.651811	0.304428	0.146169	0.170831	2.13844	0.207142	3.36786	2.24398e-06	0.000142384
ENSMUSG00000029096	Htra3	HtrA_serine_peptidase_3	5.42137	11.5043	4.48519	1.52882	1.28106	2.39715	7.13696	1.73568	2.03981	2.26035e-06	0.000143014
ENSMUSG00000040084	Bub1b	budding_uninhibited_by_benzimidazoles_1_homolog_beta_S._cerevisiae_	1.68939	2.7922	3.3569	7.03777	7.67285	9.08797	2.61283	7.93287	-1.60223	2.26732e-06	0.000143047
ENSMUSG00000027199	Gatm	glycine_amidinotransferase_L_arginine_glycine_amidinotransferase_	1.58178	4.86711	1.57679	9.12442	10.7242	11.9374	2.67523	10.5953	-1.9857	2.27578e-06	0.000143174
ENSMUSG00000023015	Racgap1	Rac_GTPase_activating_protein_1	0.745046	1.52215	1.25843	3.13667	3.44673	3.77074	1.17521	3.45138	-1.55426	2.36924e-06	0.000148633
ENSMUSG00000089672	Lilr4b	leukocyte_immunoglobulin_like_receptor_subfamily_B_member_4B	5.83636	56.7508	2.83204	1.42028	1.36181	1.13282	21.8064	1.30497	4.06267	2.42267e-06	0.000151557
ENSMUSG00000035385	Ccl2	chemokine_C_C_motif_ligand_2	6.68694	10.28	1.21109	0.703444	0.623151	0.476851	6.05936	0.601149	3.33337	2.44637e-06	0.000152609
ENSMUSG00000032523	Hhatl	hedgehog_acyltransferase_like	2.16068	1.41173	3.13569	0.166879	0.428178	0.307704	2.23603	0.300921	2.89349	2.48044e-06	0.000154301
ENSMUSG00000035041	Creb3l3	cAMP_responsive_element_binding_protein_3_like_3	5.83574	3.63942	2.76802	0.726612	0.99001	0.784701	4.08106	0.833774	2.29122	2.64042e-06	0.000163795
ENSMUSG00000051726	Kcnf1	potassium_voltage_gated_channel_subfamily_F_member_1	3.52134	2.23068	3.27976	7.53807	9.65442	8.7666	3.01059	8.65303	-1.52316	2.65131e-06	0.000164012
ENSMUSG00000045328	Cenpe	centromere_protein_E	0.936703	1.27942	2.03878	4.03675	4.19985	4.91827	1.4183	4.38496	-1.6284	2.68494e-06	0.000165631
ENSMUSG00000029630	Cyp3a25	cytochrome_P450_family_3_subfamily_a_polypeptide_25	3.38805	0	0.471068	0	0	0	1.28637	0	Inf	2.69271e-06	0.00016565
ENSMUSG00000000157	Itgb2l	integrin_beta_2_like	0.490734	1.51502	0	0	0	0	0.668586	0	Inf	2.76108e-06	0.000169387
ENSMUSG00000025780	Itih5	inter_alpha_globulin_inhibitor_H5	23.4003	24.4506	20.4905	48.3707	50.921	60.3474	22.7805	53.2131	-1.22398	2.79444e-06	0.000170961
ENSMUSG00000037725	Ckap2	cytoskeleton_associated_protein_2	1.52402	1.90146	2.42678	6.87886	5.91513	7.9096	1.95075	6.9012	-1.82281	2.80646e-06	0.000171225
ENSMUSG00000022094	Slc39a14	solute_carrier_family_39_zinc_transporter_member_14	8.74195	11.2099	6.59396	3.02491	3.23463	2.96532	8.84859	3.07495	1.52488	2.85304e-06	0.00017359
ENSMUSG00000042745	Id1	inhibitor_of_DNA_binding_1	28.4755	54.3792	22.0994	88.4239	114.375	96.1254	34.9847	99.6416	-1.51002	2.95463e-06	0.00017928
ENSMUSG00000003779	Kif20a	kinesin_family_member_20A	1.90266	2.82463	3.62533	7.57468	9.1715	9.10305	2.78421	8.61641	-1.62982	2.97144e-06	0.000179809
ENSMUSG00000020176	Grb10	growth_factor_receptor_bound_protein_10	3.36962	8.58778	2.86346	1.30234	1.08761	1.18261	4.94028	1.19085	2.0526	2.98136e-06	0.000179918
ENSMUSG00000039728	Slc6a5	solute_carrier_family_6_neurotransmitter_transporter_glycine_member_5	0.0514568	0.489897	0.023421	0	0	0	0.188258	0	Inf	3.0791e-06	0.000185314
ENSMUSG00000023505	Cdca3	cell_division_cycle_associated_3	1.28528	2.34239	2.56428	6.2116	6.73121	6.4231	2.06398	6.4553	-1.64505	3.09387e-06	0.000185699
ENSMUSG00000005413	Hmox1	heme_oxygenase_1	10.7488	60.3559	5.19524	2.76718	2.3342	3.03763	25.4333	2.713	3.22876	3.14298e-06	0.000187633
ENSMUSG00000041120	Nbl1	neuroblastoma_suppression_of_tumorigenicity_1	36.627	64.4577	20.3941	10.0942	10.4694	12.5526	40.4929	11.0387	1.8751	3.13578e-06	0.000187633
ENSMUSG00000027799	Nbea	neurobeachin	1.13057	0.996567	1.06255	0.36396	0.276432	0.377359	1.06323	0.33925	1.64803	3.18132e-06	0.000189412
ENSMUSG00000025355	Mmp19	matrix_metallopeptidase_19	7.89092	37.0247	3.7559	2.1196	1.81403	1.80459	16.2238	1.91274	3.0844	3.19577e-06	0.000189764
ENSMUSG00000024713	Pcsk5	proprotein_convertase_subtilisin_kexin_type_5	8.96797	5.13939	7.34275	2.69621	1.86681	2.29086	7.15004	2.28463	1.64599	3.27509e-06	0.000193955
ENSMUSG00000030792	Dkkl1	dickkopf_like_1	0.148792	0.61342	0.406419	5.20496	4.21559	1.49198	0.389544	3.63751	-3.22309	3.29092e-06	0.000194374
ENSMUSG00000001403	Ube2c	ubiquitin_conjugating_enzyme_E2C	2.2734	4.82822	4.67642	11.8291	12.0328	12.8583	3.92601	12.2401	-1.64047	3.33515e-06	0.000195944
ENSMUSG00000031877	Ces2g	carboxylesterase_2G	3.68947	4.80213	3.20899	11.3005	11.1926	10.8511	3.9002	11.1147	-1.51085	3.32897e-06	0.000195944
ENSMUSG00000031740	Mmp2	matrix_metallopeptidase_2	49.0516	132.242	25.935	14.4699	12.5301	15.797	69.0761	14.2657	2.27564	3.43616e-06	0.000201346
ENSMUSG00000038252	Ncapd2	non_SMC_condensin_I_complex_subunit_D2	2.23853	3.30676	3.38409	6.05253	7.3131	9.4523	2.97646	7.60598	-1.35354	3.5583e-06	0.000207954
ENSMUSG00000047747	Rnf150	ring_finger_protein_150	3.67668	4.17513	3.46708	1.19896	0.913015	1.42115	3.77296	1.17771	1.67972	3.6357e-06	0.00021192
ENSMUSG00000026955	Sapcd2	suppressor_APC_domain_containing_2	0.0904301	0.148189	0.163217	0.711901	0.561562	0.62221	0.133945	0.631891	-2.23803	3.67831e-06	0.000213842
ENSMUSG00000050761	Gp1bb	glycoprotein_Ib_beta_polypeptide	5.2843	1.74649	2.22368	0.523029	0.46144	0.292237	3.08482	0.425569	2.85772	3.69533e-06	0.000214271
ENSMUSG00000032769	Trpa1	transient_receptor_potential_cation_channel_subfamily_A_member_1	2.2616	3.99091	1.51509	0.352066	0.465079	0.589358	2.5892	0.468834	2.46536	3.7266e-06	0.000215007
ENSMUSG00000037492	Zmat4	zinc_finger_matrin_type_4	0.702979	0.0304379	0.835714	0.0121573	0.0244026	0.00560142	0.523044	0.0140538	5.2179	3.72737e-06	0.000215007
ENSMUSG00000000308	Ckmt1	creatine_kinase_mitochondrial_1_ubiquitous	103.608	102.523	115.359	228.782	233.085	295.746	107.163	252.538	-1.23669	3.92718e-06	0.000225945
ENSMUSG00000028525	Pde4b	phosphodiesterase_4B_cAMP_specific	3.29584	8.01754	1.56916	0.653736	1.10813	0.724968	4.29418	0.828946	2.37303	3.95788e-06	0.000227123
ENSMUSG00000045761	Fam179a	family_with_sequence_similarity_179_member_A	0.23863	0.573582	0.164921	0.0171784	0.0459876	0.0158375	0.325711	0.0263345	3.62857	4.03385e-06	0.000230886
ENSMUSG00000044361	BC024139	cDNA_sequence_BC024139	0.216145	0.0769634	0.197687	0.845132	0.836605	0.953483	0.163599	0.878406	-2.42473	4.20669e-06	0.00024016
ENSMUSG00000041119	Pde9a	phosphodiesterase_9A	69.8239	93.1485	50.108	23.5349	22.3752	28.1669	71.0268	24.6923	1.5243	4.25136e-06	0.000242088
ENSMUSG00000045331	2310079G19Rik	RIKEN_cDNA_2310079G19_gene	0.114381	0.718571	0	3.76586	2.11542	8.43142	0.277651	4.7709	-4.10292	4.27974e-06	0.000243081
ENSMUSG00000024661	Fth1	ferritin_heavy_polypeptide_1	2945.48	4486.37	1584.96	871.979	824.464	947.095	3005.6	881.18	1.77015	4.33867e-06	0.000243932
ENSMUSG00000029334	Prkg2	protein_kinase_cGMP_dependent_type_II	10.5514	0.520877	8.75482	0.677534	0.532568	0.561676	6.60904	0.590593	3.48421	4.33591e-06	0.000243932
ENSMUSG00000052565	Hist1h1d	histone_cluster_1_H1d	0.270931	0.478632	0.443932	3.60988	3.67745	1.664	0.397832	2.98378	-2.90691	4.32261e-06	0.000243932
ENSMUSG00000079597	Gm5483	predicted_gene_5483	3.48913	20.5474	0	0	0	0	8.01218	0	Inf	4.30974e-06	0.000243932
ENSMUSG00000033860	Fgg	fibrinogen_gamma_chain	0.253537	0.929003	0.0615539	0	0	0	0.414698	0	Inf	4.35725e-06	0.000244358
ENSMUSG00000047115	Fam221a	family_with_sequence_similarity_221_member_A	0.735192	0.643241	0.803147	4.3837	3.97332	1.34902	0.727193	3.23535	-2.15351	4.44423e-06	0.000248608
ENSMUSG00000103793	Pcdhga6	protocadherin_gamma_subfamily_A_6	1.26338	0.777437	1.55848	0.216968	0.117293	0.246188	1.19977	0.193483	2.63248	4.51626e-06	0.000252003
ENSMUSG00000014813	Stc1	stanniocalcin_1	2.74632	4.50307	1.73538	0.506501	0.476718	0.710148	2.99492	0.564456	2.40759	4.67141e-06	0.000258066
ENSMUSG00000015709	Arnt2	aryl_hydrocarbon_receptor_nuclear_translocator_2	1.80644	0.647533	1.23185	0.204472	0.132438	0.243232	1.22861	0.193381	2.66751	4.65012e-06	0.000258066
ENSMUSG00000022122	Ednrb	endothelin_receptor_type_B	4.14045	10.5991	4.39494	1.74411	1.5072	1.75039	6.37818	1.66724	1.93569	4.66369e-06	0.000258066
ENSMUSG00000096336	Igkv1-135	immunoglobulin_kappa_variable_1_135	25.5785	32.6366	31.0163	155.68	82.5258	60.0708	29.7438	99.4257	-1.74103	4.64164e-06	0.000258066
ENSMUSG00000038357	Camp	cathelicidin_antimicrobial_peptide	2.88067	6.00272	0.532547	0.208421	0.104613	0	3.13864	0.104345	4.91071	4.68932e-06	0.000258101
ENSMUSG00000047730	Fcgbp	Fc_fragment_of_IgG_binding_protein	273.994	445.689	213.934	988.835	1356.93	570.454	311.205	972.075	-1.6432	4.69529e-06	0.000258101
ENSMUSG00000055373	Fut9	fucosyltransferase_9	0.00810763	0.284112	0.0487171	1.2012	1.29687	1.70943	0.113646	1.4025	-3.62539	4.71622e-06	0.000258612
ENSMUSG00000015189	Casd1	CAS1_domain_containing_1	11.4856	12.1326	15.9146	28.6163	32.198	32.3688	13.1776	31.061	-1.23702	4.73746e-06	0.000259011
ENSMUSG00000035683	Melk	maternal_embryonic_leucine_zipper_kinase	1.60261	2.86761	3.17601	7.44032	7.27572	10.1331	2.54874	8.28303	-1.70037	4.74682e-06	0.000259011
ENSMUSG00000085502	Gm12320	predicted_gene_12320	0.0852536	0.368192	0.931432	3.77591	3.79084	4.15876	0.461626	3.9085	-3.08182	4.78841e-06	0.00026064
ENSMUSG00000019122	Ccl9	chemokine_C_C_motif_ligand_9	15.2383	44.4516	13.4586	6.33562	6.43449	4.55294	24.3828	5.77435	2.07814	4.87657e-06	0.000264144
ENSMUSG00000057729	Prtn3	proteinase_3	0.261025	0.735169	0.0743887	0	0.0133946	0	0.356861	0.00446488	6.3206	4.87176e-06	0.000264144
ENSMUSG00000070323	Mmp27	matrix_metallopeptidase_27	0.173849	0.421551	0.100544	0.0120203	0	0	0.231981	0.00400675	5.85543	5.03325e-06	0.000271967
ENSMUSG00000023078	Cxcl13	chemokine_C_X_C_motif_ligand_13	98.559	689.028	35.7407	11.1621	28.5499	23.1138	274.443	20.9419	3.71204	5.11705e-06	0.000275824
ENSMUSG00000071637	Cebpd	CCAAT_enhancer_binding_protein_C_EBP_delta	60.5813	145.991	36.3559	20.083	21.4057	16.0461	80.976	19.1782	2.07802	5.1688e-06	0.000277939
ENSMUSG00000095682	Igkv3-1	immunoglobulin_kappa_variable_3_1	4.02368	12.1232	2.76005	15.7326	37.2226	108.729	6.30232	53.8949	-3.09619	5.26901e-06	0.000282643
ENSMUSG00000028633	Ctps	cytidine_5_triphosphate_synthase	23.8339	41.4378	13.0324	7.71644	7.14172	7.06754	26.1014	7.30856	1.83647	5.31341e-06	0.000284338
ENSMUSG00000002831	Plin4	perilipin_4	4.02534	4.21805	3.49088	0.962809	1.20719	1.54643	3.91143	1.23881	1.65874	5.33566e-06	0.000284842
ENSMUSG00000069094	Pde7a	phosphodiesterase_7A	2.74409	4.03231	2.88396	7.45974	6.42593	9.29283	3.22012	7.72616	-1.26264	5.35812e-06	0.000285355
ENSMUSG00000058290	Espl1	extra_spindle_pole_bodies_1_separase	0.65362	1.02047	0.597797	2.3829	2.2727	3.19636	0.757296	2.61732	-1.78916	5.42154e-06	0.000288042
ENSMUSG00000031441	Atp11a	ATPase_class_VI_type_11A	4.31558	3.47095	3.43177	1.40768	1.29737	1.43754	3.73944	1.38086	1.43725	5.48802e-06	0.000290568
ENSMUSG00000096074	Ighv1-72	immunoglobulin_heavy_variable_1_72	98.7432	34.7698	27.5235	236.979	357.174	132.224	53.6788	242.126	-2.17333	5.49526e-06	0.000290568
ENSMUSG00000096020	Ighv1-75	immunoglobulin_heavy_variable_1_75	43.77	46.8848	16.9224	105.677	100.142	146.723	35.8591	117.514	-1.71242	5.5334e-06	0.00029189
ENSMUSG00000020932	Gfap	glial_fibrillary_acidic_protein	3.36852	8.23555	1.51069	0.925504	0.426912	0.438142	4.37158	0.596853	2.87271	5.57665e-06	0.000293417
ENSMUSG00000095794	Igkv6-17	immunoglobulin_kappa_variable_6_17	28.8704	23.4036	14.3093	40.9633	103.286	109.333	22.1944	84.5276	-1.92922	5.58878e-06	0.000293417
ENSMUSG00000003477	Inmt	indolethylamine_N_methyltransferase	4.59465	3.84557	3.03365	0.356184	0.874101	0.839161	3.82462	0.689816	2.47103	5.67533e-06	0.000297026
ENSMUSG00000030775	Trat1	T_cell_receptor_associated_transmembrane_adaptor_1	0.196432	0.115707	0.375587	2.36748	3.82614	1.17114	0.229242	2.45492	-3.42073	5.68426e-06	0.000297026
ENSMUSG00000025912	Mybl1	myeloblastosis_oncogene_like_1	0.289193	0.510916	0.383625	0.983619	1.90186	2.32859	0.394578	1.73802	-2.13906	5.70924e-06	0.000297631
ENSMUSG00000103897	Pcdhga8	protocadherin_gamma_subfamily_A_8	0.454536	2.65166	0.178446	0.0668005	0.0419193	0.061586	1.09488	0.0567686	4.26954	5.72276e-06	0.000297637
ENSMUSG00000039323	Igfbp2	insulin_like_growth_factor_binding_protein_2	1.49579	1.65897	3.17278	14.1865	6.78288	6.02591	2.10918	8.99843	-2.09299	5.76272e-06	0.000299015
ENSMUSG00000029368	Alb	albumin	0.0262114	0	0.171822	0.847567	1.36147	0.653518	0.0660113	0.954185	-3.85348	5.81445e-06	0.000300996
ENSMUSG00000040264	Gbp2b	guanylate_binding_protein_2b	0.19039	0.588648	0.467993	1.67891	1.85411	3.13431	0.415677	2.22244	-2.41861	5.99223e-06	0.000309478
ENSMUSG00000096580	Igkv1-132	immunoglobulin_kappa_variable_1_132	0	0	0	1.20017	56.1929	0	0	19.131	#NAME?	6.41394e-06	0.000330489
ENSMUSG00000028749	Pla2g2f	phospholipase_A2_group_IIF	5.47846	17.1746	9.09635	33.9205	36.8697	25.9538	10.5831	32.248	-1.60745	6.54119e-06	0.000336265
ENSMUSG00000006522	Itih3	inter_alpha_trypsin_inhibitor_heavy_chain_3	1.34131	3.53871	0.542158	0.13405	0.261238	0.21808	1.80739	0.204456	3.14405	6.56437e-06	0.000336678
ENSMUSG00000022126	Irg1	immunoresponsive_gene_1	2.20282	94.1401	1.09128	0.376448	0.786096	0.84679	32.4781	0.669778	5.59964	6.66674e-06	0.000341141
ENSMUSG00000028832	Stmn1	stathmin_1	4.14912	4.77911	8.74059	17.0538	12.7633	24.6919	5.88961	18.1697	-1.62529	6.71542e-06	0.000342055
ENSMUSG00000068078	2310034C09Rik	RIKEN_cDNA_2310034C09_gene	0	0.334599	0	2.3798	2.64073	1.07775	0.111533	2.03276	-4.1879	6.71061e-06	0.000342055
ENSMUSG00000001036	Epn2	epsin_2	4.48155	13.4126	4.7482	1.87417	2.12076	1.98406	7.54746	1.993	1.92105	6.78198e-06	0.000344655
ENSMUSG00000024052	Lpin2	lipin_2	10.3948	2.60273	6.88924	1.46782	1.6442	1.79048	6.62893	1.63416	2.02022	6.85098e-06	0.000347367
ENSMUSG00000021260	Hhipl1	hedgehog_interacting_protein_like_1	1.39272	5.69563	0.986128	0.318403	0.258769	0.27956	2.69149	0.285577	3.23645	6.90901e-06	0.000349511
ENSMUSG00000021055	Esr2	estrogen_receptor_2_beta_	0.0697344	0.0672018	0.138508	0.35032	0.546264	0.989499	0.0918149	0.628695	-2.77556	7.02026e-06	0.000354332
ENSMUSG00000032226	Gcnt3	glucosaminyl_N_acetyl_transferase_3_mucin_type	153.508	34.4693	127.859	24.8219	22.8733	24.89	105.279	24.1951	2.12143	7.06513e-06	0.000355788
ENSMUSG00000027048	Abcb11	ATP_binding_cassette_sub_family_B_MDR_TAP_member_11	0.0861007	0.174648	0.0418019	0.00562246	0	0	0.10085	0.00187415	5.74983	7.0992e-06	0.000356694
ENSMUSG00000038178	Slc43a2	solute_carrier_family_43_member_2	2.09378	4.4105	1.82174	0.786444	0.80049	0.833484	2.77534	0.806806	1.78237	7.16601e-06	0.000359239
ENSMUSG00000064057	Scgb3a1	secretoglobin_family_3A_member_1	4.04466	4.6976	1.47285	0	0.331569	0.426251	3.40503	0.252607	3.7527	7.22642e-06	0.000361352
ENSMUSG00000101174	Hoxd4	homeobox_D4	2.20856	0.479766	2.35707	0.254429	0.225387	0.165575	1.6818	0.21513	2.96672	7.24072e-06	0.000361352
ENSMUSG00000030669	Calca	calcitonin_calcitonin_related_polypeptide_alpha	0.577204	0.419226	0.0315278	0	0.011354	0	0.342653	0.00378467	6.50044	7.57024e-06	0.000376951
ENSMUSG00000028864	Hgf	hepatocyte_growth_factor	2.01104	7.16913	0.868323	0.57618	0.447952	0.307698	3.3495	0.443944	2.9155	7.65525e-06	0.00038033
ENSMUSG00000027469	Tpx2	TPX2_microtubule_associated_protein_homolog_Xenopus_laevis_	1.29097	2.0565	2.28792	4.65179	4.77433	6.16098	1.87846	5.1957	-1.46777	7.81956e-06	0.000387627
ENSMUSG00000074766	Ism1	isthmin_1_homolog_zebrafish_	1.22617	2.44516	0.729995	0.266968	0.237397	0.203932	1.46711	0.236099	2.63551	7.887e-06	0.000390099
ENSMUSG00000020473	Aebp1	AE_binding_protein_1	12.3815	28.3044	7.85033	3.34236	3.72939	5.27997	16.1787	4.11724	1.97435	7.96996e-06	0.000392803
ENSMUSG00000039899	Fgl2	fibrinogen_like_protein_2	50.5758	63.2654	38.7906	19.1435	16.7069	20.715	50.8773	18.8551	1.43207	7.97703e-06	0.000392803
ENSMUSG00000030748	Il4ra	interleukin_4_receptor_alpha	13.8877	32.8692	11.4807	5.37374	5.81064	5.61411	19.4125	5.5995	1.79362	8.10883e-06	0.000398409
ENSMUSG00000030762	Aqp8	aquaporin_8	43.9178	35.7262	95.6624	156.667	192.674	188.132	58.4355	179.158	-1.61631	8.19729e-06	0.000401866
ENSMUSG00000030142	Clec4e	C_type_lectin_domain_family_4_member_e	0.379309	5.1481	0.133486	0.00598742	0.0631043	0.0800212	1.88697	0.0497043	5.24655	8.27484e-06	0.000404774
ENSMUSG00000051331	Cacna1c	calcium_channel_voltage_dependent_L_type_alpha_1C_subunit	1.79513	2.44118	1.16732	0.719829	0.43066	0.491235	1.80121	0.547241	1.71872	8.33558e-06	0.000406849
ENSMUSG00000026833	Olfm1	olfactomedin_1	5.23553	9.37942	3.74414	1.67408	1.47991	1.77554	6.11969	1.64318	1.89697	8.56111e-06	0.000416941
ENSMUSG00000027379	Bub1	budding_uninhibited_by_benzimidazoles_1_homolog_S._cerevisiae_	0.664892	0.98078	1.24818	3.02068	3.0631	3.85533	0.964618	3.31303	-1.78012	8.63976e-06	0.000419851
ENSMUSG00000028967	Errfi1	ERBB_receptor_feedback_inhibitor_1	44.5596	36.6661	16.7747	9.89017	10.1483	10.2125	32.6668	10.0837	1.69581	8.78694e-06	0.000425716
ENSMUSG00000031561	Tenm3	teneurin_transmembrane_protein_3	1.48074	3.62957	1.00575	0.390019	0.405748	0.513287	2.03868	0.436351	2.22408	8.7988e-06	0.000425716
ENSMUSG00000037440	Vnn1	vanin_1	6.82706	0.622314	8.50616	0.441389	0.410313	0.602844	5.31851	0.484849	3.45542	8.98024e-06	0.00043355
ENSMUSG00000059654	Reg1	regenerating_islet_derived_1	0.220651	2.76115	0.15064	0	0	0	1.04415	0	Inf	9.01351e-06	0.000434213
ENSMUSG00000076514	Igkv17-121	immunoglobulin_kappa_variable_17_121	108.455	47.9365	47.1536	248.678	416.437	125.157	67.8483	263.424	-1.957	9.23831e-06	0.000444079
ENSMUSG00000025004	Cyp2c40	cytochrome_P450_family_2_subfamily_c_polypeptide_40	0	0	0	0.178019	0.333612	0.0437653	0	0.185132	#NAME?	9.30267e-06	0.000446207
ENSMUSG00000042102	Dmgdh	dimethylglycine_dehydrogenase_precursor	0.437134	1.02971	0.69555	0.122903	0.05609	0.103001	0.720799	0.0939981	2.93889	9.38033e-06	0.000448962
ENSMUSG00000043342	Hoxd9	homeobox_D9	1.71425	1.1114	0.996481	0.24039	0.167074	0.187523	1.27404	0.198329	2.68345	9.77836e-06	0.000467006
ENSMUSG00000036960	Clca2	chloride_channel_accessory_2	0.0507751	0.299001	0.0624005	1.49987	1.48332	0.522828	0.137392	1.16867	-3.0885	1.00407e-05	0.000478506
ENSMUSG00000030249	Abcc9	ATP_binding_cassette_sub_family_C_CFTR_MRP_member_9	11.8827	47.3195	7.60943	3.50713	4.01849	4.76312	22.2706	4.09625	2.44276	1.00783e-05	0.000479269
ENSMUSG00000022033	Pbk	PDZ_binding_kinase	2.28635	3.38529	4.47799	9.77332	9.5228	13.4886	3.38321	10.9282	-1.6916	1.01564e-05	0.000481293
ENSMUSG00000032122	Slc37a2	solute_carrier_family_37_glycerol_3_phosphate_transporter_member_2	0.340236	5.43267	0.423439	13.2263	17.8589	43.0971	2.06545	24.7274	-3.58159	1.01642e-05	0.000481293
ENSMUSG00000087684	1200007C13Rik	RIKEN_cDNA_1200007C13_gene	0.232625	0.306205	0.0747372	0	0	0	0.204523	0	Inf	1.02333e-05	0.000483536
ENSMUSG00000041498	Kif14	kinesin_family_member_14	0.217868	0.302224	0.240652	0.791239	0.808655	1.02595	0.253581	0.875283	-1.7873	1.03372e-05	0.000487408
ENSMUSG00000099146	0610031O16Rik	RIKEN_cDNA_0610031O16_gene	0	0	0.0259035	0.153358	0.251939	0.244198	0.00863449	0.216498	-4.6481	1.04079e-05	0.000489698
ENSMUSG00000053441	Adamts19	a_disintegrin_like_and_metallopeptidase_reprolysin_type_with_thrombospondin_type_1_motif_19	0.892746	1.61112	0.959528	0.20315	0.263447	0.187292	1.15446	0.217963	2.40507	1.07239e-05	0.0005035
ENSMUSG00000069763	Tmem100	transmembrane_protein_100	9.94293	23.6678	5.23367	3.01755	2.10942	1.834	12.9481	2.32032	2.48034	1.09737e-05	0.000514144
ENSMUSG00000022596	Slurp1	secreted_Ly6_Plaur_domain_containing_1	0	0	0	0.0955736	0.155929	0.0991244	0	0.116876	#NAME?	1.10132e-05	0.000514907
ENSMUSG00000041372	B4galnt3	beta_1_4_N_acetyl_galactosaminyl_transferase_3	5.69856	6.58283	4.87819	10.2687	12.8156	19.1314	5.71986	14.0719	-1.29877	1.10562e-05	0.000515833
ENSMUSG00000040204	2810417H13Rik	RIKEN_cDNA_2810417H13_gene	1.12987	1.56865	2.99266	4.83873	6.03507	8.59333	1.89706	6.48904	-1.77424	1.13819e-05	0.000529915
ENSMUSG00000101641	Gm29560	predicted_gene_29560	0.076254	0.0449168	0.249932	0.986295	1.12522	1.57056	0.123701	1.22736	-3.31063	1.1652e-05	0.000541356
ENSMUSG00000042429	Adora1	adenosine_A1_receptor	0.756849	2.07807	0.671449	0.150198	0.250373	0.256037	1.16879	0.218869	2.41687	1.17372e-05	0.000544174
ENSMUSG00000038943	Prc1	protein_regulator_of_cytokinesis_1	0.387411	0.765637	0.774705	1.81424	1.83434	2.04742	0.642584	1.89867	-1.56303	1.18694e-05	0.000549157
ENSMUSG00000029816	Gpnmb	glycoprotein_transmembrane_nmb	3.73606	10.9028	2.07261	0.681887	1.3161	1.08184	5.57049	1.02661	2.43992	1.20144e-05	0.000554713
ENSMUSG00000048327	Ckap2l	cytoskeleton_associated_protein_2_like	1.62771	2.49729	3.54463	7.26474	8.07716	8.74032	2.55654	8.02741	-1.65074	1.22949e-05	0.00056531
ENSMUSG00000049130	C5ar1	complement_component_5a_receptor_1	2.26139	16.2486	1.19135	0.59784	0.465944	0.76146	6.56713	0.608414	3.43214	1.22714e-05	0.00056531
ENSMUSG00000097124	A530020G20Rik	RIKEN_cDNA_A530020G20_gene	3.24604	2.47285	2.7086	7.12139	5.87779	9.66451	2.80916	7.55456	-1.42721	1.23467e-05	0.000566518
ENSMUSG00000033952	Aspm	asp_abnormal_spindle_like_microcephaly_associated_Drosophila_	0.272901	0.420101	0.533486	1.17929	1.24612	1.62951	0.408829	1.35164	-1.72514	1.25178e-05	0.000573186
ENSMUSG00000026170	Cyp27a1	cytochrome_P450_family_27_subfamily_a_polypeptide_1	21.3685	20.623	11.7604	6.22692	4.56746	7.05281	17.9173	5.94906	1.59062	1.25939e-05	0.000575486
ENSMUSG00000048078	Tenm4	teneurin_transmembrane_protein_4	0.145924	0.177412	0.262258	0.680736	0.545908	0.702835	0.195198	0.64316	-1.72024	1.26382e-05	0.000576323
ENSMUSG00000032038	St3gal4	ST3_beta_galactoside_alpha_2_3_sialyltransferase_4	60.7622	67.7628	146.159	236.434	282.63	261.884	91.5614	260.316	-1.50745	1.27231e-05	0.000579007
ENSMUSG00000029070	Mxra8	matrix_remodelling_associated_8	13.5115	28.5215	8.79966	4.61631	4.43536	5.60938	16.9442	4.88702	1.79377	1.29212e-05	0.000586817
ENSMUSG00000104063	Pcdhgb7	protocadherin_gamma_subfamily_B_7	1.27587	10.0572	0.350399	0.20951	0.159854	0.293585	3.8945	0.220983	4.13943	1.30788e-05	0.000592765
ENSMUSG00000030162	Olr1	oxidized_low_density_lipoprotein_lectin_like_receptor_1	0.700693	2.58965	0.19356	0.00946692	0.114077	0.0523755	1.1613	0.0586398	4.30772	1.31161e-05	0.000593245
ENSMUSG00000026605	Cenpf	centromere_protein_F	0.598102	0.697816	1.20026	2.23969	1.92985	2.95289	0.832059	2.37414	-1.51265	1.38263e-05	0.000624094
ENSMUSG00000020108	Ddit4	DNA_damage_inducible_transcript_4	50.9976	102.19	38.7453	18.7989	16.6141	23.9218	63.9776	19.7783	1.69365	1.38639e-05	0.00062452
ENSMUSG00000066842	Hmcn1	hemicentin_1	0.152757	0.499571	0.31755	0.899748	1.24292	1.25709	0.323293	1.13325	-1.80956	1.43808e-05	0.000645191
ENSMUSG00000079516	Reg3a	regenerating_islet_derived_3_alpha	2.19882	0.0959314	0.845146	0	0	0	1.04663	0	Inf	1.43535e-05	0.000645191
ENSMUSG00000021136	Smoc1	SPARC_related_modular_calcium_binding_1	2.8004	3.52552	1.97988	0.742363	0.552076	0.817466	2.7686	0.703968	1.97557	1.52959e-05	0.000684863
ENSMUSG00000035829	Ppp1r26	protein_phosphatase_1_regulatory_subunit_26	0.311175	0.208014	0.407313	0.0164791	0.0728008	0.0364644	0.308834	0.0419148	2.8813	1.61305e-05	0.000720775
ENSMUSG00000024679	Ms4a6d	membrane_spanning_4_domains_subfamily_A_member_6D	6.77069	48.0343	5.42094	2.17725	2.57862	2.82264	20.0753	2.52617	2.9904	1.63463e-05	0.000728953
ENSMUSG00000030428	Ttyh1	tweety_homolog_1_Drosophila_	0.801609	1.71017	0.552122	0.263017	0.173595	0.197576	1.0213	0.211396	2.27239	1.68074e-05	0.000748013
ENSMUSG00000033644	Piwil2	piwi_like_RNA_mediated_gene_silencing_2	0.355555	1.26436	0.134454	0.024119	0	0.059292	0.584791	0.0278037	4.39457	1.72364e-05	0.00076557
ENSMUSG00000001228	Uhrf1	ubiquitin_like_containing_PHD_and_RING_finger_domains_1	1.83603	2.87832	3.12618	5.69447	5.59741	12.2632	2.61351	7.8517	-1.58702	1.75329e-05	0.00077564
ENSMUSG00000021620	Acot12	acyl_CoA_thioesterase_12	0.587503	0.103282	0.239477	0.030931	0	0.00950237	0.310087	0.0134778	4.52402	1.75268e-05	0.00077564
ENSMUSG00000039329	Tex19.1	testis_expressed_gene_19.1	0	0	0	0.422321	0.497728	0.0338481	0	0.317966	#NAME?	1.79321e-05	0.000791722
ENSMUSG00000022860	Chodl	chondrolectin	4.95803	5.54706	1.88963	0.734962	0.960231	1.00242	4.13158	0.899205	2.19997	1.80341e-05	0.000794646
ENSMUSG00000028415	Spink4	serine_peptidase_inhibitor_Kazal_type_4	195.652	188.511	272.394	1048.06	671.153	321.602	218.853	680.271	-1.63615	1.81827e-05	0.000799609
ENSMUSG00000034311	Kif4	kinesin_family_member_4	1.29746	1.87387	1.90481	4.98366	3.99853	5.00811	1.69205	4.66343	-1.46262	1.83202e-05	0.000804063
ENSMUSG00000091694	Apol11b	apolipoprotein_L_11b	0.517868	0.717584	0.291188	0	0.0629278	0.0742927	0.50888	0.0457402	3.47579	1.86275e-05	0.000815937
ENSMUSG00000006445	Epha2	Eph_receptor_A2	14.624	17.5005	4.95049	2.80197	3.31741	4.10306	12.3583	3.40748	1.85871	1.86991e-05	0.00081746
ENSMUSG00000002055	Spag5	sperm_associated_antigen_5	0.640918	0.961616	1.3245	2.47183	3.11285	3.36732	0.975679	2.984	-1.61277	1.89825e-05	0.000826109
ENSMUSG00000007805	Twist2	twist_basic_helix_loop_helix_transcription_factor_2	0.583997	0.903424	0.495146	0.0922296	0.113173	0.122822	0.660856	0.109408	2.59462	1.89641e-05	0.000826109
ENSMUSG00000062624	Cyp2c67	cytochrome_P450_family_2_subfamily_c_polypeptide_67	0.0969685	0	0.0423698	0.684118	0.641028	0.357394	0.0464461	0.560847	-3.59398	1.90086e-05	0.000826109
ENSMUSG00000030677	Kif22	kinesin_family_member_22	0.676272	1.25973	1.32561	3.141	3.19871	3.45199	1.08721	3.2639	-1.58597	1.91516e-05	0.000830701
ENSMUSG00000009248	Ascl2	achaete_scute_complex_homolog_2_Drosophila_	0	0.298192	0.276566	1.71158	2.11058	1.38925	0.191586	1.73714	-3.18065	1.96086e-05	0.000848866
ENSMUSG00000006398	Cdc20	cell_division_cycle_20	2.95163	7.6068	5.2517	13.6408	14.7986	16.8519	5.27004	15.0971	-1.51839	1.99553e-05	0.000861431
ENSMUSG00000030088	Aldh1l1	aldehyde_dehydrogenase_1_family_member_L1	5.54862	11.6017	9.62571	18.2212	21.0038	26.5517	8.92534	21.9256	-1.29663	1.99764e-05	0.000861431
ENSMUSG00000005364	Il5ra	interleukin_5_receptor_alpha	0.663166	4.72583	0.572267	0.176907	0.236809	0.175176	1.98709	0.196297	3.33954	2.01077e-05	0.000865411
ENSMUSG00000021708	Rasgrf2	RAS_protein_specific_guanine_nucleotide_releasing_factor_2	2.55893	1.22957	2.58426	0.417405	0.485441	0.693421	2.12425	0.532089	1.99722	2.02085e-05	0.000867566
ENSMUSG00000033105	Lss	lanosterol_synthase	2.47112	2.60614	2.76512	4.52067	5.5588	7.98027	2.61413	6.01992	-1.20341	2.02359e-05	0.000867566
ENSMUSG00000074934	Grem1	gremlin_1	72.0938	287.548	45.4213	29.2796	22.3883	26.2206	135.021	25.9628	2.37866	2.0327e-05	0.000869791
ENSMUSG00000027605	Acss2	acyl_CoA_synthetase_short_chain_family_member_2	4.57669	2.40776	7.34477	13.5975	13.5304	14.669	4.77641	13.9323	-1.54443	2.07111e-05	0.000884525
ENSMUSG00000050896	Rtn4rl2	reticulon_4_receptor_like_2	1.2116	2.94415	0.529433	0.104966	0.090329	0.290303	1.56173	0.161866	3.27027	2.08953e-05	0.000890679
ENSMUSG00000009633	G0s2	G0_G1_switch_gene_2	8.1765	64.7769	4.00264	1.36038	2.91364	1.71402	25.652	1.99601	3.68388	2.10917e-05	0.000896381
ENSMUSG00000074647	Fam83c	family_with_sequence_similarity_83_member_C	0.80346	0.498058	1.98642	4.21615	4.53231	5.69284	1.09598	4.81376	-2.13494	2.11098e-05	0.000896381
ENSMUSG00000017716	Birc5	baculoviral_IAP_repeat_containing_5	1.67522	2.9596	3.02664	7.20615	6.51212	7.39418	2.55382	7.03749	-1.4624	2.13421e-05	0.000902271
ENSMUSG00000030770	Parva	parvin_alpha	5.72512	7.83517	5.75527	13.8259	13.5867	14.0478	6.43852	13.8201	-1.10197	2.1296e-05	0.000902271
ENSMUSG00000094872	Igkv9-120	immunoglobulin_kappa_chain_variable_9_120	44.7273	14.9071	15.802	42.9651	118.284	232.398	25.1455	131.216	-2.38357	2.13704e-05	0.000902271
ENSMUSG00000013091	Tmem190	transmembrane_protein_190	0.336943	0.634966	0.257674	0	0	0	0.409861	0	Inf	2.18005e-05	0.00091868
ENSMUSG00000024066	Xdh	xanthine_dehydrogenase	63.8172	117.61	58.2432	24.3075	24.4728	34.8087	79.8902	27.863	1.51967	2.24487e-05	0.000942422
ENSMUSG00000034906	Ncaph	non_SMC_condensin_I_complex_subunit_H	0.848106	1.51202	1.59915	3.89979	3.27753	4.72861	1.31976	3.96864	-1.58837	2.24222e-05	0.000942422
ENSMUSG00000095589	Ighv1-55	immunoglobulin_heavy_variable_1_55	28.8171	31.9386	27.7667	67.382	102.81	64.0503	29.5075	78.0809	-1.40389	2.25509e-05	0.000944926
ENSMUSG00000019942	Cdk1	cyclin_dependent_kinase_1	1.27373	2.00552	2.27028	4.40602	5.64997	5.71143	1.84985	5.25581	-1.50651	2.29529e-05	0.000959959
ENSMUSG00000027496	Aurka	aurora_kinase_A	1.12583	2.11139	1.52317	4.83651	4.71252	4.80615	1.5868	4.78506	-1.59242	2.31892e-05	0.000968019
ENSMUSG00000031553	Adam3	a_disintegrin_and_metallopeptidase_domain_3_cyritestin_	0.335258	0.0701998	0.146501	0	0.0175862	0	0.183986	0.00586208	4.97204	2.33912e-05	0.000974621
ENSMUSG00000018623	Mmp7	matrix_metallopeptidase_7	2.6736	0.592754	2.64585	0.0739794	0.297025	0.136377	1.97074	0.169127	3.54255	2.35205e-05	0.000978173
ENSMUSG00000015243	Abca1	ATP_binding_cassette_sub_family_A_ABC1_member_1	7.9888	18.2677	4.33928	1.82844	2.32368	3.53677	10.1986	2.56296	1.99249	2.37273e-05	0.000984926
ENSMUSG00000047501	Cldn4	claudin_4	64.1153	96.1908	29.3423	16.0509	17.3371	23.3792	63.2161	18.9224	1.7402	2.38532e-05	0.000988307
ENSMUSG00000033965	Slc16a2	solute_carrier_family_16_monocarboxylic_acid_transporters_member_2	2.32544	4.41363	1.79607	0.574686	0.507023	0.810767	2.84505	0.630825	2.17314	2.41529e-05	0.000998858
ENSMUSG00000042129	Rassf4	Ras_association_RalGDS_AF_6_domain_family_member_4	5.89071	3.87884	7.57017	2.15114	1.86655	2.01857	5.77991	2.01209	1.52235	2.44942e-05	0.00100922
ENSMUSG00000045573	Penk	preproenkephalin	14.3661	44.8351	10.9418	5.40574	6.35905	3.33918	23.381	5.03466	2.21537	2.44541e-05	0.00100922
ENSMUSG00000045932	Ifit2	interferon_induced_protein_with_tetratricopeptide_repeats_2	24.6985	18.4326	48.8438	9.73391	9.80872	9.45749	30.6583	9.66671	1.66518	2.5149e-05	0.00103428
ENSMUSG00000030069	Prok2	prokineticin_2	0.0607499	0.684815	0.0379246	0	0	0	0.261163	0	Inf	2.55756e-05	0.00104988
ENSMUSG00000039396	Neil3	nei_like_3_E._coli_	0.326824	0.422794	0.872092	2.19845	1.92888	2.17776	0.54057	2.1017	-1.959	2.64031e-05	0.00108184
ENSMUSG00000017493	Igfbp4	insulin_like_growth_factor_binding_protein_4	37.1234	112.525	11.2815	9.04496	8.58092	10.4605	53.6433	9.36214	2.51849	2.66229e-05	0.00108884
ENSMUSG00000030889	Vwa3a	von_Willebrand_factor_A_domain_containing_3A	0.0639282	0.0652558	0.0884605	0	0	0.00923715	0.0725482	0.00307905	4.55838	2.71248e-05	0.00110733
ENSMUSG00000054555	Adam12	a_disintegrin_and_metallopeptidase_domain_12_meltrin_alpha_	0.349269	1.72297	0.248838	0.0952235	0.0358484	0.11522	0.773692	0.0820973	3.23635	2.75096e-05	0.00112098
ENSMUSG00000037145	2210407C18Rik	RIKEN_cDNA_2210407C18_gene	52.094	9.10207	33.4621	5.11704	2.69561	9.56045	31.5527	5.79103	2.44587	2.76289e-05	0.00112378
ENSMUSG00000037033	Clca3b	chloride_channel_accessory_3B	26.8664	85.6649	52.432	164.261	133.292	152.149	54.9878	149.901	-1.44683	2.78822e-05	0.00112994
ENSMUSG00000050747	Trim15	tripartite_motif_containing_15	11.4743	16.1811	6.26744	2.39694	1.78884	4.73241	11.3076	2.97273	1.92744	2.78507e-05	0.00112994
ENSMUSG00000022822	Abcc5	ATP_binding_cassette_sub_family_C_CFTR_MRP_member_5	3.1715	3.81491	2.55872	1.26032	1.11834	1.19849	3.18171	1.19238	1.41595	2.90939e-05	0.00117476
ENSMUSG00000086040	Wipf3	WAS_WASL_interacting_protein_family_member_3	0.755989	0.639259	0.945862	0.174728	0.133471	0.234624	0.78037	0.180941	2.10864	2.90765e-05	0.00117476
ENSMUSG00000058297	Spock2	sparc_osteonectin_cwcv_and_kazal_like_domains_proteoglycan_2	3.72861	6.62216	3.24136	1.35923	1.63007	1.32579	4.53071	1.43836	1.65531	2.96822e-05	0.00119634
ENSMUSG00000021391	Cenpp	centromere_protein_P	1.03738	0.862482	1.46659	3.87431	4.39386	5.35765	1.12215	4.54194	-2.01704	2.99058e-05	0.00120099
ENSMUSG00000028175	Depdc1a	DEP_domain_containing_1a	0.403321	0.604582	0.801095	2.67276	2.17263	1.80432	0.602999	2.21657	-1.8781	2.98842e-05	0.00120099
ENSMUSG00000024907	Gal	galanin	9.53061	27.5071	6.03045	3.051	2.06058	1.32965	14.356	2.14708	2.74121	3.00449e-05	0.0012044
ENSMUSG00000033872	Best4-ps	bestrophin_4_pseudogene	0	0	0	0.143094	0.201141	0.580479	0	0.308238	#NAME?	3.01587e-05	0.00120678
ENSMUSG00000040562	Gstm2	glutathione_S_transferase_mu_2	13.9676	16.8229	19.6045	35.6211	38.6241	35.1254	16.7983	36.4569	-1.11787	3.03911e-05	0.00121389
ENSMUSG00000038193	Hand2	heart_and_neural_crest_derivatives_expressed_transcript_2	11.4833	27.8819	9.75331	4.54165	4.29349	4.5943	16.3728	4.47648	1.87087	3.04565e-05	0.00121432
ENSMUSG00000000394	Gcg	glucagon	61.0484	164.596	110.302	34.8821	28.3263	46.6443	111.982	36.6176	1.61266	3.06807e-05	0.00121671
ENSMUSG00000016194	Hsd11b1	hydroxysteroid_11_beta_dehydrogenase_1	2.51482	7.96962	1.32707	0.783041	0.729534	0.531314	3.93717	0.681296	2.5308	3.06574e-05	0.00121671
ENSMUSG00000048699	4732456N10Rik	RIKEN_cDNA_4732456N10_gene	0.0795473	31.2591	0.0144873	0	0	0.0431126	10.451	0.0143709	9.50629	3.063e-05	0.00121671
ENSMUSG00000042453	Reln	reelin	1.71554	5.12207	1.00808	0.511605	0.584474	0.719678	2.61523	0.605252	2.11133	3.07365e-05	0.00121675
ENSMUSG00000042249	Adrbk2	adrenergic_receptor_kinase_beta_2	3.6082	3.92772	3.56527	1.33932	1.58328	0.993958	3.7004	1.30552	1.50306	3.14491e-05	0.00124274
ENSMUSG00000071561	BC100530	cDNA_sequence_BC100530	0.818793	1.77236	0	0	0	0	0.863718	0	Inf	3.21928e-05	0.00126987
ENSMUSG00000026365	Cfh	complement_component_factor_h	3.44755	17.4056	2.64478	1.36122	1.30283	1.69833	7.83265	1.45412	2.42935	3.23215e-05	0.00127269
ENSMUSG00000021559	Dapk1	death_associated_protein_kinase_1	6.04951	7.15965	4.8546	2.05542	1.93983	2.71285	6.02125	2.23603	1.42912	3.26141e-05	0.00128193
ENSMUSG00000030867	Plk1	polo_like_kinase_1	1.20272	3.48031	2.77501	7.02161	7.17174	9.51887	2.48601	7.90407	-1.66876	3.30032e-05	0.00129438
ENSMUSG00000051855	Mest	mesoderm_specific_transcript	1.39536	2.2248	1.13029	0.234366	0.493	0.334385	1.58348	0.353917	2.16162	3.30474e-05	0.00129438
ENSMUSG00000095204	Ighv1-52	immunoglobulin_heavy_variable_1_52	20.6806	5.45313	4.60834	67.5614	37.2844	39.8136	10.2473	48.2198	-2.23438	3.34842e-05	0.00130918
ENSMUSG00000025467	Prap1	proline_rich_acidic_protein_1	20.9685	0.255232	40.3086	0.828182	0.447701	1.1746	20.5108	0.816829	4.65021	3.36395e-05	0.00131177
ENSMUSG00000028111	Ctsk	cathepsin_K	10.62	30.0406	7.37843	3.10852	3.56663	3.66049	16.013	3.44521	2.21658	3.36685e-05	0.00131177
ENSMUSG00000026683	Nuf2	NUF2_NDC80_kinetochore_complex_component_homolog_S._cerevisiae_	0.315347	0.639656	0.727263	1.83321	1.60265	2.35469	0.560755	1.93018	-1.78329	3.37837e-05	0.00131395
ENSMUSG00000052371	Hoxd3os1	homeobox_D3_opposite_strand_1	0.368094	0.148312	0.412698	0.0227826	0.0342977	0.020994	0.309702	0.0260248	3.57292	3.41193e-05	0.00132469
ENSMUSG00000037254	Itih2	inter_alpha_trypsin_inhibitor_heavy_chain_2	0.133416	1.09998	0.145749	2.99165	3.02597	3.53276	0.459715	3.18346	-2.79179	3.46957e-05	0.00134471
ENSMUSG00000068105	Tnfrsf13c	tumor_necrosis_factor_receptor_superfamily_member_13c	0.291717	1.03075	0.288804	1.51126	3.69087	2.92483	0.537091	2.70899	-2.33452	3.53499e-05	0.00136768
ENSMUSG00000045294	Insig1	insulin_induced_gene_1	26.6196	28.8094	22.9389	45.5799	50.203	79.624	26.1227	58.469	-1.16237	3.60285e-05	0.0013891
ENSMUSG00000067656	Slc22a27	solute_carrier_family_22_member_27	0	0	0	0.162233	0.0904967	0.232661	0	0.161797	#NAME?	3.59828e-05	0.0013891
ENSMUSG00000027331	Knstrn	kinetochore_localized_astrin_SPAG5_binding	1.07704	1.47821	1.89616	4.10768	3.84024	3.8062	1.48381	3.91804	-1.40083	3.62738e-05	0.00139613
ENSMUSG00000015880	Ncapg	non_SMC_condensin_I_complex_subunit_G	0.327668	0.491797	0.9028	1.5785	1.90648	2.28499	0.574088	1.92332	-1.74426	3.64001e-05	0.00139857
ENSMUSG00000050370	Ch25h	cholesterol_25_hydroxylase	4.45419	10.6974	1.44074	0.877698	0.704939	0.593379	5.53078	0.725339	2.93076	3.66128e-05	0.00140431
ENSMUSG00000024486	Hbegf	heparin_binding_EGF_like_growth_factor	18.2475	17.6737	5.13432	3.21231	2.82397	4.06627	13.6852	3.36752	2.02286	3.68816e-05	0.00141218
ENSMUSG00000106445	Gm21190	predicted_gene_21190	0	0.101727	0	0.541502	0.407725	0.686428	0.0339089	0.545218	-4.0071	3.73118e-05	0.0014262
ENSMUSG00000102301	Ighv8-2	immunoglobulin_heavy_variable_V8_2	0	0.551019	0.204414	1.2102	4.08672	4.56424	0.251811	3.28705	-3.70638	3.77191e-05	0.00143929
ENSMUSG00000086427	Hoxa11os	homeobox_A11_opposite_strand	7.47401	8.52023	11.8346	22.7836	18.8717	20.1616	9.27629	20.6056	-1.15142	3.83385e-05	0.00146041
ENSMUSG00000047844	Bex4	brain_expressed_gene_4	0.9231	1.22902	0.613818	3.35035	3.79	4.87234	0.921981	4.00423	-2.11872	3.8564e-05	0.00146649
ENSMUSG00000019880	Rspo3	R_spondin_3	7.60545	22.8238	3.70966	1.8643	1.65633	2.73775	11.3796	2.08613	2.44756	3.9231e-05	0.0014893
[truncated: 21,623 more rows]

## Sheet: miR-146 KO+DSS VS WT+DSS
gene id	gene name	description	miR-146a KO1+DSS_FPKM	miR-146a KO2+DSS_FPKM	miR-146a KO3+DSS_FPKM	WT1+DSS_FPKM	WT2+DSS_FPKM	WT3+DSS_FPKM	miR-146a KO+DSS_MEAN	WD_MEAN	log2FC	Pvalue	Qvalue	updown
[truncated: 22,187 more rows]
