# Supplementary material for: MiR-146a alleviates inflammatory bowel disease in mice through systematic regulation of multiple genetic networks
Source: Front Immunol. 2024 May 10;15:1366319. doi: 10.3389/fimmu.2024.1366319 (PMC11116640; doi:10.3389/fimmu.2024.1366319)
Supplement: Supplementary file 3 [file Table_5.xlsx]

## Sheet: WT+DSS VS WT
gene id	gene name	description	WT1+DSS_FPKM	WT2+DSS_FPKM	WT3+DSS_FPKM	WT1_FPKM	WT2_FPKM	WT3_FPKM	WT+DSS_MEAN	WT_MEAN	log2FC	Fold	Pvalue	Qvalue
ENSMUSG00000068349	Gml	glycosylphosphatidylinositol_anchored_molecule_like	1.85022	0.627584	0.361924	0	0	0	0.946576	0	Inf	#VALUE!	4.21695e-11	2.711e-08
ENSMUSG00000045027	Prss22	protease_serine_22	0.481433	0.88269	3.63155	0	0	0	1.66523	0	Inf	#VALUE!	7.04064e-11	4.27484e-08
ENSMUSG00000078307	AI593442	expressed_sequence_AI593442	0.126777	0.0856382	0.058011	0	0	0	0.0901422	0	Inf	#VALUE!	6.73323e-07	0.000129101
ENSMUSG00000026390	Marco	macrophage_receptor_with_collagenous_structure	0.0558352	0.307127	1.98222	0	0	0	0.781729	0	Inf	#VALUE!	9.41639e-07	0.000174427
ENSMUSG00000092137	Gcom1	GRINL1A_complex_locus	0.824881	0.656703	0	0	0	0	0.493861	0	Inf	#VALUE!	4.16539e-05	0.00389091
ENSMUSG00000025929	Il17a	interleukin_17A	0.351958	0.557311	0.0695414	0	0	0	0.32627	0	Inf	#VALUE!	0.000111585	0.00829602
ENSMUSG00000044103	Il1f9	interleukin_1_family_member_9	0	0.416833	0.494132	0	0	0	0.303655	0	Inf	#VALUE!	0.000359733	0.0207159
ENSMUSG00000027868	Tbx15	T_box_15	0.0291938	0.0892131	0.07403	0	0	0	0.0641456	0	Inf	#VALUE!	0.000361092	0.0207159
ENSMUSG00000060445	Sycp2	synaptonemal_complex_protein_2	0.0344404	0.0368387	0.0249527	0	0	0	0.0320773	0	Inf	#VALUE!	0.00067716	0.0337931
ENSMUSG00000027338	Prnd	prion_protein_dublet	0.0288721	0	0.276087	0	0	0	0.101653	0	Inf	#VALUE!	0.000694628	0.034429
ENSMUSG00000096528	G430049J08Rik	RIKEN_cDNA_G430049J08_gene	0	0.0383687	0.545716	0	0	0	0.194695	0	Inf	#VALUE!	0.00201934	0.0744329
ENSMUSG00000085295	4930430E12Rik	RIKEN_cDNA_4930430E12_gene	0.0841289	0.0771394	0.182858	0	0	0	0.114709	0	Inf	#VALUE!	0.00447128	0.130311
ENSMUSG00000102951	Gm37216	predicted_gene_37216	0.0215408	0.0888846	0.0351206	0	0	0	0.0485153	0	Inf	#VALUE!	0.00481702	0.135712
ENSMUSG00000059657	Stfa2l1	stefin_A2_like_1	0	0.746716	0.786792	0	0	0	0.511169	0	Inf	#VALUE!	0.00648149	0.164069
ENSMUSG00000100593	1700119H24Rik	RIKEN_cDNA_1700119H24_gene	0.19115	0.408922	0.138491	0	0	0	0.246188	0	Inf	#VALUE!	0.00804931	0.185789
ENSMUSG00000104000	Gm38335	predicted_gene_38335	0.0418776	0.0960047	0.0910374	0	0	0	0.0763066	0	Inf	#VALUE!	0.00968249	0.207877
ENSMUSG00000074195	Clca4b	chloride_channel_accessory_4B	1085.13	676.782	73.0913	2.56985	3.01661	6.85234	611.667	4.14627	7.20479	147.522	1.02551e-18	3.73592e-15
ENSMUSG00000040026	Saa3	serum_amyloid_A_3	12.1362	16.0417	176.975	0.669403	0.597406	1.02862	68.3843	0.765145	6.48179	89.3744	7.0062e-13	6.3809e-10
ENSMUSG00000056071	S100a9	S100_calcium_binding_protein_A9_calgranulin_B_	3.85991	7.02989	24.2733	0.16277	0	0.250075	11.721	0.137615	6.41232	85.1727	5.87074e-15	8.55484e-12
ENSMUSG00000068600	Gml2	glycosylphosphatidylinositol_anchored_molecule_like_2	0.778488	0.402576	0.216923	0	0	0.0193946	0.465996	0.00646485	6.17155	72.0814	1.78061e-07	4.01243e-05
ENSMUSG00000071356	Reg3b	regenerating_islet_derived_3_beta	13.0667	47.4263	130.095	0.163986	0.141119	2.44045	63.5293	0.915183	6.11722	69.417	1.13827e-09	4.97605e-07
ENSMUSG00000096452	Ighv1-77	immunoglobulin_heavy_variable_1_77	431.297	755.299	0.756163	16.7578	0.396535	3.12104	395.784	6.75846	5.87188	58.5613	0.000115542	0.00851267
ENSMUSG00000097656	Gm26712	predicted_gene_26712	20.2011	12.6627	0.187634	0.364101	0.18271	0.167759	11.0171	0.23819	5.53149	46.2535	7.0105e-06	0.000942471
ENSMUSG00000048699	4732456N10Rik	RIKEN_cDNA_4732456N10_gene	0.251356	0.691285	0.980152	0	0	0.0431126	0.640931	0.0143709	5.47895	44.5994	2.42866e-09	9.65195e-07
ENSMUSG00000037095	Lrg1	leucine_rich_alpha_2_glycoprotein_1	90.3254	58.5253	8.52906	0.701627	1.11533	1.80579	52.4599	1.20758	5.44102	43.442	5.30475e-15	8.28224e-12
ENSMUSG00000056054	S100a8	S100_calcium_binding_protein_A8_calgranulin_A_	8.14827	7.36515	7.61365	0.240847	0	0.296038	7.70902	0.178962	5.42883	43.0764	2.13291e-23	2.33106e-19
ENSMUSG00000062826	Ces2f	carboxylesterase_2F	23.0803	5.10594	0.357358	0.194982	0.0434977	0.479377	9.51452	0.239286	5.31332	39.7622	1.73176e-06	0.000282484
ENSMUSG00000005800	Mmp8	matrix_metallopeptidase_8	0.122196	0.182034	0.813334	0	0.0161631	0.0148404	0.372521	0.0103345	5.17178	36.0463	8.72138e-06	0.00108933
ENSMUSG00000029371	Cxcl5	chemokine_C_X_C_motif_ligand_5	6.03504	6.07825	9.66702	0.174305	0.174986	0.305302	7.2601	0.218198	5.05628	33.273	9.81924e-33	2.14629e-28
ENSMUSG00000024471	Myot	myotilin	0.569618	0.430813	0.340465	0	0	0.0415231	0.446965	0.013841	5.01314	32.2928	4.5159e-09	1.61817e-06
ENSMUSG00000070323	Mmp27	matrix_metallopeptidase_27	0.034215	0.0836458	0.260288	0.0120203	0	0	0.12605	0.00400675	4.97541	31.4593	0.000524684	0.0281092
ENSMUSG00000032496	Ltf	lactotransferrin	5.44298	1.49014	0.197902	0.0568796	0.0356937	0.144205	2.37701	0.0789262	4.9125	30.1168	1.48007e-07	3.51646e-05
ENSMUSG00000057729	Prtn3	proteinase_3	0.0759434	0.116037	0.151311	0	0.0133946	0	0.114431	0.00446488	4.67971	25.629	0.000134263	0.00952834
ENSMUSG00000058427	Cxcl2	chemokine_C_X_C_motif_ligand_2	0.297933	0.259804	1.14505	0.038299	0.0307589	0	0.567597	0.0230193	4.62395	24.6574	2.60665e-08	7.59683e-06
ENSMUSG00000048636	A730049H05Rik	RIKEN_cDNA_A730049H05_gene	0.0633196	0.00829652	0.344055	0	0	0.0175778	0.138557	0.00585926	4.56362	23.6475	0.00347793	0.108137
ENSMUSG00000022026	Olfm4	olfactomedin_4	0.0685343	0.25132	0.248271	0	0.0241757	0	0.189375	0.00805857	4.55458	23.4998	0.000655932	0.0330354
ENSMUSG00000073400	Trim10	tripartite_motif_containing_10	1.61884	0.642573	0.126956	0.0527824	0.0353213	0.0162154	0.796123	0.034773	4.51695	22.8948	7.05092e-06	0.000942471
ENSMUSG00000021879	Dnah12	dynein_axonemal_heavy_chain_12	0.0596034	0.0121421	0.0071969	0	0.00350404	0	0.0263142	0.00116801	4.49371	22.529	0.00427848	0.126206
ENSMUSG00000031722	Hp	haptoglobin	1.72967	2.19946	21.7074	0.470538	0.236205	0.433807	8.5455	0.380183	4.4904	22.4773	1.65416e-07	3.80597e-05
ENSMUSG00000020826	Nos2	nitric_oxide_synthase_2_inducible	78.5267	66.3596	10.3345	1.56403	1.99587	3.40495	51.7403	2.32162	4.47808	22.2863	8.12067e-14	8.87508e-11
ENSMUSG00000032068	Plet1	placenta_expressed_transcript_1	321.07	468.009	93.74	20.45	9.259	10.1826	294.273	13.2972	4.46796	22.1305	5.71069e-17	1.24824e-13
ENSMUSG00000037225	Fgf2	fibroblast_growth_factor_2	0.785959	0.863039	1.7411	0.0864948	0.045703	0.0293797	1.13003	0.0538592	4.39103	20.9813	2.88885e-17	7.89305e-14
ENSMUSG00000030017	Reg3g	regenerating_islet_derived_3_gamma	2.54531	11.2402	28.8777	0.275987	0.554147	1.21562	14.2211	0.681918	4.38229	20.8545	6.19328e-10	2.94289e-07
ENSMUSG00000046259	Sprr2h	small_proline_rich_protein_2H	2.03584	4.74773	1.43614	0.150604	0.0755923	0.17355	2.73991	0.133249	4.36193	20.5623	6.19136e-10	2.94289e-07
ENSMUSG00000105547	Iglc3	immunoglobulin_lambda_constant_3	939.822	1342.36	9.27832	27.8747	40.4422	44.6291	763.82	37.6487	4.34256	20.2881	1.18973e-05	0.00139065
ENSMUSG00000094140	Olfr1512	olfactory_receptor_1512	0.397735	0.0729236	0.302564	0	0	0.038645	0.257741	0.0128817	4.32253	20.0083	0.00425757	0.125759
ENSMUSG00000089647	Gm2245	predicted_gene_2245	0.133171	0.0508745	0.0241211	0	0	0.0107831	0.0693889	0.00359435	4.2709	19.305	0.00551295	0.148952
ENSMUSG00000029379	Cxcl3	chemokine_C_X_C_motif_ligand_3	0.0664039	0.159793	0.396882	0.0175033	0	0.0161292	0.207693	0.0112108	4.21149	18.5261	1.66268e-05	0.00179915
ENSMUSG00000003476	Crhr2	corticotropin_releasing_hormone_receptor_2	0.0102181	0.0421632	0.0388728	0	0	0.00496503	0.030418	0.00165501	4.20001	18.3794	0.00492644	0.138054
ENSMUSG00000105264	Gm42716	predicted_gene_42716	0.0553243	0.0380429	0.165331	0	0.0146357	0	0.0862327	0.00487857	4.1437	17.6758	0.00624225	0.16048
ENSMUSG00000097083	D930019O06Rik	RIKEN_cDNA_D930019O06	0.0409155	0.0937675	0.0555781	0	0.010824	0	0.0634204	0.00360799	4.13568	17.5778	0.00250429	0.086612
ENSMUSG00000103897	Pcdhga8	protocadherin_gamma_subfamily_A_8	0.0950497	2.51252	0.223812	0.0668005	0.0419193	0.061586	0.943793	0.0567686	4.05531	16.6253	6.01984e-05	0.00526326
ENSMUSG00000095497	Igkv1-122	immunoglobulin_kappa_chain_variable_1_122	17.7063	131.65	8.39844	2.88752	3.10599	4.37328	52.5849	3.4556	3.92764	15.2173	8.43929e-07	0.000157663
ENSMUSG00000022651	Retnlg	resistin_like_gamma	1.23245	1.24282	9.71035	0.324786	0.195632	0.299432	4.06187	0.273283	3.89368	14.8632	1.50699e-05	0.00167207
ENSMUSG00000104391	Gm37960	predicted_gene_37960	0.197504	0.760451	0.257563	0	0.0627014	0.0191901	0.405173	0.0272971	3.89172	14.8431	6.13059e-05	0.00531756
ENSMUSG00000047562	Mmp10	matrix_metallopeptidase_10	3.50707	6.96932	22.7018	0.619997	0.438017	1.18551	11.0594	0.747841	3.8864	14.7884	3.07897e-10	1.60239e-07
ENSMUSG00000038067	Csf3	colony_stimulating_factor_3_granulocyte_	0.238633	0.0486158	0.835653	0.0279452	0.0280596	0.0257633	0.374301	0.027256	3.77955	13.7328	0.00206961	0.0756481
ENSMUSG00000042451	Mybph	myosin_binding_protein_H	0.0382821	0.0584988	0.263492	0.0134491	0.0135041	0	0.120091	0.00898441	3.74056	13.3666	0.00388422	0.117918
ENSMUSG00000078780	Gm5150	predicted_gene_5150	1.91185	2.31256	1.15426	0.0839806	0.168623	0.154825	1.79289	0.135809	3.72263	13.2015	5.036e-10	2.50175e-07
ENSMUSG00000031553	Adam3	a_disintegrin_and_metallopeptidase_domain_3_cyritestin_	0.0664775	0.114265	0.0451502	0	0.0175862	0	0.0752977	0.00586208	3.68312	12.8449	0.00104783	0.0468375
ENSMUSG00000040809	Chil3	chitinase_like_3	1.91489	0.761795	5.83066	0.152346	0.305904	0.210681	2.83578	0.222977	3.66878	12.7178	1.72475e-07	3.92704e-05
ENSMUSG00000018623	Mmp7	matrix_metallopeptidase_7	0.912102	0.80402	4.49864	0.0739794	0.297025	0.136377	2.07159	0.169127	3.61456	12.2487	1.47949e-05	0.00164993
ENSMUSG00000043613	Mmp3	matrix_metallopeptidase_3	4.75108	11.5383	13.9722	0.790815	0.727775	0.992332	10.0872	0.836974	3.5912	12.052	9.02982e-17	1.79431e-13
ENSMUSG00000020469	Myl7	myosin_light_polypeptide_7_regulatory	2.03212	4.07513	17.1147	0.334694	0.873731	0.740597	7.74066	0.649674	3.57467	11.9147	2.45609e-06	0.000386224
ENSMUSG00000027398	Il1b	interleukin_1_beta	3.48862	5.84139	17.5538	0.57095	0.876671	0.835998	8.96127	0.761206	3.55734	11.7725	1.4035e-11	1.13621e-08
ENSMUSG00000076533	Igkv4-90	immunoglobulin_kappa_chain_variable_4_90	165.94	58.4491	0.578359	5.61035	7.66016	5.89625	74.9891	6.38892	3.55304	11.7374	0.000607124	0.0313724
ENSMUSG00000041754	Trem3	triggering_receptor_expressed_on_myeloid_cells_3	0.113075	0.483761	0.286736	0	0.0398875	0.0366233	0.294524	0.0255036	3.52961	11.5483	0.00309043	0.0991933
ENSMUSG00000006345	Ggt1	gamma_glutamyltransferase_1	1.0639	0.413188	0.603714	0.0552492	0.0332811	0.101868	0.693599	0.0634661	3.45004	10.9287	1.56627e-09	6.58375e-07
ENSMUSG00000042845	Wfdc12	WAP_four_disulfide_core_domain_12	0.338413	0.443188	3.57254	0.203849	0.204636	0	1.45138	0.136162	3.41403	10.6593	0.00255137	0.0876854
ENSMUSG00000042265	Trem1	triggering_receptor_expressed_on_myeloid_cells_1	0.0690112	0.133568	0.608331	0	0.0486955	0.0298098	0.270303	0.0261685	3.36868	10.3293	0.000637937	0.032428
ENSMUSG00000050762	Prss27	protease_serine_27	0.926956	1.53509	2.46964	0.0630567	0.0949278	0.319672	1.64389	0.159219	3.36803	10.3247	3.43877e-07	6.95969e-05
gene id	gene name	description	WD21_FPKM	WD23_FPKM	WD50_FPKM	W24_FPKM	W27_FPKM	W31_FPKM	WD	W	log2FC	Fold	Pvalue	Qvalue
ENSMUSG00000026532	Spta1	spectrin_alpha_erythrocytic_1	0.0508511	0.00999112	0	6.77739	6.45437	0.575393	0.0202807	4.60239	-7.82613	0.00440657	6.59055e-15	9.00352e-12
ENSMUSG00000030954	Gp2	glycoprotein_2_zymogen_granule_membrane_	0.018944	0	0	0.49919	1.10258	0.846789	0.00631468	0.816186	-7.01405	0.00773681	2.74765e-13	2.72991e-10
ENSMUSG00000060615	Ang4	angiogenin_ribonuclease_A_family_member_4	0.634113	5.57115	72.3594	4381.72	5090.25	278.715	26.1882	3250.23	-6.95548	0.00805735	1.03837e-07	2.60881e-05
ENSMUSG00000098387	Pet117	PET117_homolog_S._cerevisiae_	0.0540712	0.0495873	0.0587522	8.43504	4.57752	0.0525324	0.0541369	4.35503	-6.32993	0.0124309	1.42982e-06	0.000244165
ENSMUSG00000025091	Pnliprp2	pancreatic_lipase_related_protein_2	0.358647	0.438382	1.09131	53.7122	84.0626	0.720337	0.629447	46.1651	-6.19657	0.0136347	4.93445e-09	1.73963e-06
ENSMUSG00000079180	Mptx2	mucosal_pentraxin_2	3.20874	1.0382	0.0512787	129.931	135.488	28.02	1.43274	97.8129	-6.09318	0.0146477	3.74035e-11	2.55489e-08
ENSMUSG00000026531	Mptx1	mucosal_pentraxin_1	754.449	246.622	9.83513	26146	25774	6479.78	336.969	19466.6	-5.85224	0.0173101	2.80631e-08	8.07109e-06
ENSMUSG00000038209	Itln1	intelectin_1_galactofuranose_binding_	0.493679	0.809851	0.649442	42.3177	50.597	2.80289	0.650991	31.9059	-5.61504	0.0204035	2.37251e-13	2.46945e-10
ENSMUSG00000096580	Igkv1-132	immunoglobulin_kappa_variable_1_132	1.03502	0.189764	0	1.20022	56.1929	0	0.408262	19.131	-5.55028	0.0213403	0.00147416	0.0595606
ENSMUSG00000053797	Krt16	keratin_16	0.0239433	0	0	0.12619	0.456058	0.442068	0.00798111	0.341439	-5.41889	0.023375	7.98637e-06	0.00102085
ENSMUSG00000033847	Pla2g4c	phospholipase_A2_group_IVC_cytosolic_calcium_independent_	0.346543	0.757575	0.941509	38.3795	29.9617	0.621763	0.681876	22.9876	-5.07521	0.0296627	2.89133e-08	8.20762e-06
ENSMUSG00000049741	Rxfp4	relaxin_family_peptide_receptor_4	0	0	0.032703	0.444141	0.318507	0.292467	0.010901	0.351705	-5.01183	0.0309948	6.63237e-06	0.000906065
ENSMUSG00000033872	Best4-ps	bestrophin_4_pseudogene	0	0	0.0295038	0.143106	0.201149	0.580472	0.00983461	0.308243	-4.97005	0.0319054	9.69697e-05	0.00743706
ENSMUSG00000037159	Wee2	WEE1_homolog_2_S._pombe_	0	0	0.0444369	0.506509	0.735706	0.0496754	0.0148123	0.43063	-4.86158	0.0343968	1.1253e-05	0.00134409
ENSMUSG00000033510	Otud7a	OTU_domain_containing_7A	0	0.00617391	0	0.0780593	0.0356218	0.0588782	0.00205797	0.0575197	-4.80476	0.0357785	0.000182569	0.0122411
ENSMUSG00000085876	Gm12409	predicted_gene_12409	0.0580051	0	0	0.550261	0.675202	0.281827	0.019335	0.50243	-4.69963	0.038483	0.000241697	0.0151811
ENSMUSG00000056978	Hamp2	hepcidin_antimicrobial_peptide_2	0.143385	0	0	1.46099	1.315	0.55731	0.047795	1.1111	-4.53898	0.043016	1.21656e-06	0.000212732
ENSMUSG00000031952	Chst5	carbohydrate_N_acetylglucosamine_6_O_sulfotransferase_5	0	0.0177592	0.042083	0.632759	0.573784	0.169362	0.0199474	0.458635	-4.52308	0.0434929	1.63632e-06	0.000273028
ENSMUSG00000045091	Aqp12	aquaporin_12	0	0	0.0374221	0.435613	0.218667	0.133875	0.012474	0.262718	-4.39651	0.0474807	0.000949527	0.0435257
ENSMUSG00000032360	Hcrtr2	hypocretin_orexin_receptor_2	0	0	0.00602654	0.0116947	0.052822	0.0485074	0.00200885	0.0376747	-4.22916	0.0533209	0.00185674	0.0702906
ENSMUSG00000095761	Ighv1-20	immunoglobulin_heavy_variable_V1_20	2.98356	5.04956	0.187053	3.44761	2.12536	145.035	2.74006	50.2028	-4.19549	0.0545798	0.0010554	0.0470793
ENSMUSG00000086465	Gm16049	predicted_gene_16049	0.0608301	0	0	0.192334	0.128759	0.76846	0.0202767	0.363184	-4.16281	0.0558303	0.00724491	0.176346
ENSMUSG00000072849	Serpina1e	serine_or_cysteine_peptidase_inhibitor_clade_A_member_1E	0.041268	0.0945775	0	0.413239	1.26644	0.721822	0.0452818	0.800501	-4.1439	0.0565669	6.94559e-08	1.82912e-05
ENSMUSG00000042179	Pnliprp1	pancreatic_lipase_related_protein_1	0.0694342	0.0636556	0.0251484	0.683083	1.91038	0.0674802	0.0527461	0.886981	-4.07177	0.059467	0.000120695	0.00879384
ENSMUSG00000039760	Il22ra2	interleukin_22_receptor_alpha_2	0.689941	0.164999	0.0814958	4.18998	6.33364	4.98517	0.312145	5.1696	-4.04976	0.0603809	3.93227e-11	2.60459e-08
ENSMUSG00000024225	Clps	colipase_pancreatic	2.73152	1.45763	3.4558	49.4673	62.9955	5.26966	2.54831	39.2442	-3.94486	0.0649349	1.52908e-09	6.55347e-07
ENSMUSG00000057400	Ces1c	carboxylesterase_1C	0.0863592	0.0923731	0.234625	1.82081	4.3263	0.0279715	0.137786	2.05836	-3.901	0.0669396	0.000155482	0.0108927
ENSMUSG00000099519	Gm29253	predicted_gene_29253	0.19339	0.059098	0.0155669	1.23073	1.5009	1.22511	0.0893515	1.31891	-3.88371	0.0677463	2.48262e-10	1.32354e-07
ENSMUSG00000059455	Plac8l1	PLAC8_like_1	0	0.045038	0	0.258829	0.207857	0.190898	0.0150127	0.219195	-3.86796	0.0684901	0.00796495	0.185014
ENSMUSG00000076670	Ighv3-5	immunoglobulin_heavy_variable_3_5	0.919435	0.474144	1.3739	2.18079	35.0914	1.22861	0.922491	12.8336	-3.79825	0.0718809	7.94302e-05	0.00643031
ENSMUSG00000095866	Ighv2-4	immunoglobulin_heavy_variable_V2_4	0.535205	0.0981829	0.348988	12.3004	0.226616	1.04035	0.327459	4.52245	-3.78772	0.0724074	0.00135727	0.0560816
ENSMUSG00000056487	Mettl7a2	methyltransferase_like_7A2	0.301814	0.104954	0.0678588	0.789931	2.42322	3.07481	0.158209	2.09599	-3.72773	0.0754819	3.78568e-09	1.4025e-06
ENSMUSG00000037973	Ccdc129	coiled_coil_domain_containing_129	0.0185089	0.0424186	0.0402226	0.477976	0.47987	0.332741	0.0337167	0.430196	-3.67346	0.0783752	3.428e-10	1.74254e-07
ENSMUSG00000087030	Gm16143	predicted_gene_16143	0	0.127685	0.151358	1.4683	1.17928	0.879872	0.0930142	1.17582	-3.66007	0.079106	9.98422e-06	0.00123297
ENSMUSG00000053889	Kirrel3os	kin_of_IRRE_like_3_Drosophila_opposite_strand	0.0591716	0.0813745	0.0643042	0.925292	1.16901	0.440892	0.0682834	0.845066	-3.62946	0.0808025	1.29192e-10	7.24069e-08
ENSMUSG00000070421	Olfr658	olfactory_receptor_658	0	0.0471802	0.0139819	0.284827	0.367662	0.100038	0.0203874	0.250842	-3.62103	0.0812757	3.98448e-05	0.003754
ENSMUSG00000106445	Gm21190	predicted_gene_21190	0	0.0294464	0.104667	0.541498	0.407729	0.68642	0.0447043	0.545216	-3.60834	0.0819938	1.03282e-05	0.00126829
ENSMUSG00000092008	Cyp2c69	cytochrome_P450_family_2_subfamily_c_polypeptide_69	0.190512	0.232862	0.50609	3.5703	4.45813	3.27092	0.309822	3.76645	-3.6037	0.0822583	6.44475e-16	1.08361e-12
ENSMUSG00000069873	4930438A08Rik	RIKEN_cDNA_4930438A08_gene	0	0.0333145	0.0197455	0.114933	0.403842	0.0882931	0.0176867	0.202356	-3.51616	0.0874037	0.0017335	0.0670636
ENSMUSG00000108596	Itgam	integrin_alpha_M	0.0496713	0.0130103	0.0385561	0.942531	0	0.193097	0.0337459	0.378543	-3.48767	0.0891469	0.00292638	0.0958843
ENSMUSG00000027876	Reg4	regenerating_islet_derived_family_member_4	192.802	73.5054	43.9866	1287.64	1938.71	208.024	103.431	1144.79	-3.46834	0.0903496	2.30821e-07	5.01358e-05
ENSMUSG00000061100	Retnla	resistin_like_alpha	0.814477	1.14874	0.544686	9.97318	11.604	5.60189	0.835966	9.05971	-3.43795	0.092273	5.17504e-12	4.35062e-09
ENSMUSG00000037263	Aldh3b3	aldehyde_dehydrogenase_3_family_member_B3	0.00927049	0	0	0.0341984	0.0147149	0.0495455	0.00309016	0.0328196	-3.4088	0.094156	0.00517623	0.142676
ENSMUSG00000041565	L3mbtl4	l_3_mbt_like_4_Drosophila_	0.0195928	0.0179593	0	0.123908	0.16587	0.095195	0.0125174	0.128324	-3.35779	0.0975451	0.000128502	0.00920919
ENSMUSG00000080712	Hist3h2bb-ps	histone_cluster_3_H2bb_pseudogene	0.0805835	0.0739011	0	0.594537	0.511635	0.469818	0.0514948	0.52533	-3.35072	0.0980238	0.00287669	0.0949744

## Sheet: miR-146 KO+DSS VS WT
gene id	gene name	description	146D-Z31_FPKM	146D-Z4_FPKM	146D-Z62_FPKM	W24_FPKM	W27_FPKM	W31_FPKM	146D	W	log2FC	Fold	Pvalue	Qvalue
ENSMUSG00000087684	1200007C13Rik	RIKEN_cDNA_1200007C13_gene	0.232623	0.306217	0.0747455	0	0	0	0.204529	0	Inf	#VALUE!	1.02333e-05	0.000483536
ENSMUSG00000094808	1810009J06Rik	RIKEN_cDNA_1810009J06_gene	0.685579	0.179447	0.20805	0	0	0	0.357692	0	Inf	#VALUE!	0.000332996	0.00785884
ENSMUSG00000029882	2210010C04Rik	RIKEN_cDNA_2210010C04_gene	0	10.5102	0	0	0	0	3.5034	0	Inf	#VALUE!	0.000170925	0.00469209
ENSMUSG00000081766	2210409E12Rik	RIKEN_cDNA_2210409E12_gene	0.970896	0.114328	1.27281	0	0	0	0.786012	0	Inf	#VALUE!	0.00130672	0.0226362
ENSMUSG00000100303	2600014E21Rik	RIKEN_cDNA_2600014E21_gene	0.0391254	0.0499207	0.060551	0	0	0	0.0498657	0	Inf	#VALUE!	1.29832e-06	9.18254e-05
ENSMUSG00000085295	4930430E12Rik	RIKEN_cDNA_4930430E12_gene	0.125735	0.325762	0.10987	0	0	0	0.187122	0	Inf	#VALUE!	0.000801528	0.0155597
ENSMUSG00000029138	4930548H24Rik	RIKEN_cDNA_4930548H24_gene	0.0537142	0.0813391	0.00838612	0	0	0	0.0478131	0	Inf	#VALUE!	0.00396458	0.0508424
ENSMUSG00000086727	4931428L18Rik	RIKEN_cDNA_4931428L18_gene	0.149599	0	0.272372	0	0	0	0.140657	0	Inf	#VALUE!	0.00366487	0.0482451
ENSMUSG00000073386	9830107B12Rik	RIKEN_cDNA_9830107B12_gene	0	0.456652	0	0	0	0	0.152217	0	Inf	#VALUE!	0.00910347	0.0919372
ENSMUSG00000045065	9930022D16Rik	RIKEN_cDNA_9930022D16_gene	0.0744904	0.438648	0	0	0	0	0.171046	0	Inf	#VALUE!	0.00193382	0.0304311
ENSMUSG00000087612	A230005M16Rik	RIKEN_cDNA_A230005M16_gene	0.0511453	0.421707	0	0	0	0	0.157617	0	Inf	#VALUE!	0.00349684	0.0467726
ENSMUSG00000086851	A430108G06Rik	RIKEN_cDNA_A430108G06_gene	0.09643	0.0425959	0.026334	0	0	0	0.05512	0	Inf	#VALUE!	0.00842621	0.0871585
ENSMUSG00000006462	A530013C23Rik	RIKEN_cDNA_A530013C23_gene	0.0277931	0.176748	0.0303607	0	0	0	0.0783007	0	Inf	#VALUE!	0.000125969	0.00366169
ENSMUSG00000078307	AI593442	expressed_sequence_AI593442	0.0179464	0.105697	0.0196095	0	0	0	0.0477511	0	Inf	#VALUE!	0.00193483	0.0304311
ENSMUSG00000083079	Amy2b	amylase_2b	0	1.55553	0	0	0	0	0.518511	0	Inf	#VALUE!	0.00450119	0.0556584
ENSMUSG00000074771	Ankef1	ankyrin_repeat_and_EF_hand_domain_containing_1	0.0118045	0.00695091	0.119296	0	0	0	0.046017	0	Inf	#VALUE!	0.000430638	0.0095924
ENSMUSG00000032083	Apoa1	apolipoprotein_A_I	0.724861	0.133399	1.03933	0	0	0	0.632529	0	Inf	#VALUE!	7.22879e-07	5.47908e-05
ENSMUSG00000071561	BC100530	cDNA_sequence_BC100530	0.818808	1.77237	0	0	0	0	0.863728	0	Inf	#VALUE!	3.21928e-05	0.00126987
ENSMUSG00000066189	Cacng3	calcium_channel_voltage_dependent_gamma_subunit_3	0.00793895	0.0841651	0.0520394	0	0	0	0.0480478	0	Inf	#VALUE!	0.00565594	0.065297
ENSMUSG00000028972	Car6	carbonic_anhydrase_6	0.272059	0.0915495	0.0849126	0	0	0	0.149507	0	Inf	#VALUE!	6.73398e-05	0.00225223
ENSMUSG00000031495	Cd209d	CD209d_antigen	0.220056	1.5118	0.160246	0	0	0	0.630702	0	Inf	#VALUE!	9.96133e-05	0.00305133
ENSMUSG00000026818	Cel	carboxyl_ester_lipase	0	6.27946	0.047358	0	0	0	2.10894	0	Inf	#VALUE!	4.23725e-05	0.00158686
ENSMUSG00000058579	Cela2a	chymotrypsin_like_elastase_family_member_2A	0	18.4627	0	0	0	0	6.15423	0	Inf	#VALUE!	0.000114229	0.00338691
ENSMUSG00000023433	Cela3b	chymotrypsin_like_elastase_family_member_3B	0	6.94792	0	0	0	0	2.31597	0	Inf	#VALUE!	0.000296533	0.00719716
ENSMUSG00000054446	Cpa1	carboxypeptidase_A1_pancreatic	0	11.9854	0.0185053	0	0	0	4.00129	0	Inf	#VALUE!	5.49443e-05	0.00193683
ENSMUSG00000021999	Cpb2	carboxypeptidase_B2_plasma_	0.843822	0	0.597929	0	0	0	0.480584	0	Inf	#VALUE!	0.000184188	0.00497538
ENSMUSG00000029343	Crybb1	crystallin_beta_B1	0.0500592	0.117938	0.300804	0	0	0	0.156267	0	Inf	#VALUE!	0.00360912	0.0477375
ENSMUSG00000031957	Ctrb1	chymotrypsinogen_B1	0.113607	92.6917	0.0827428	0	0	0	30.9627	0	Inf	#VALUE!	1.81637e-06	0.00011909
ENSMUSG00000056436	Cyct	cytochrome_c_testis	0.307742	0.181244	0.2241	0	0	0	0.237695	0	Inf	#VALUE!	0.00543246	0.0635303
ENSMUSG00000092471	Cyp21a2-ps	cytochrome_P450_family_21_subfamily_a_polypeptide_2_pseudogene	0.218612	0.801029	0.026547	0	0	0	0.348729	0	Inf	#VALUE!	0.000434077	0.00965929
ENSMUSG00000067229	Cyp2c66	cytochrome_P450_family_2_subfamily_c_polypeptide_66	3.39921	0	2.19497	0	0	0	1.86473	0	Inf	#VALUE!	4.42266e-07	3.56973e-05
ENSMUSG00000029630	Cyp3a25	cytochrome_P450_family_3_subfamily_a_polypeptide_25	3.38805	0	0.471064	0	0	0	1.28637	0	Inf	#VALUE!	2.69271e-06	0.00016565
ENSMUSG00000054417	Cyp3a44	cytochrome_P450_family_3_subfamily_a_polypeptide_44	5.63308	0	1.15968	0	0	0	2.26425	0	Inf	#VALUE!	1.42377e-06	9.88096e-05
ENSMUSG00000028001	Fga	fibrinogen_alpha_chain	0.19944	0.281876	0.078434	0	0	0	0.186583	0	Inf	#VALUE!	2.34241e-07	2.08081e-05
ENSMUSG00000033831	Fgb	fibrinogen_beta_chain	0.229247	0.893089	0.0385264	0	0	0	0.386954	0	Inf	#VALUE!	9.06704e-07	6.66758e-05
ENSMUSG00000000182	Fgf23	fibroblast_growth_factor_23	0.296307	0.458037	0.0404591	0	0	0	0.264934	0	Inf	#VALUE!	8.95217e-05	0.0027962
ENSMUSG00000029337	Fgf5	fibroblast_growth_factor_5	0.0108319	0.102078	0.0591745	0	0	0	0.0573616	0	Inf	#VALUE!	0.00700789	0.0756226
ENSMUSG00000033860	Fgg	fibrinogen_gamma_chain	0.253535	0.92901	0.0615454	0	0	0	0.414697	0	Inf	#VALUE!	4.35725e-06	0.000244358
ENSMUSG00000078302	Foxd1	forkhead_box_D1	0.191019	0.0642861	0.104343	0	0	0	0.119883	0	Inf	#VALUE!	0.000257656	0.00651712
ENSMUSG00000078650	G6pc	glucose_6_phosphatase_catalytic	0.487063	0	0.030403	0	0	0	0.172489	0	Inf	#VALUE!	0.00437626	0.0545694
ENSMUSG00000092137	Gcom1	GRINL1A_complex_locus	0	0.366772	0.659121	0	0	0	0.341964	0	Inf	#VALUE!	0.000458112	0.0100531
ENSMUSG00000070823	Gm1043	predicted_gene_1043	0.076809	0.144739	0.0335587	0	0	0	0.0850357	0	Inf	#VALUE!	0.00413314	0.0523311
ENSMUSG00000087113	Gm11714	predicted_gene_11714	0.19176	1.40016	0.0419115	0	0	0	0.54461	0	Inf	#VALUE!	0.000803073	0.0155761
ENSMUSG00000086006	Gm13293	predicted_gene_13293	0.0831943	0.269485	0.0454445	0	0	0	0.132708	0	Inf	#VALUE!	0.00353184	0.0470371
ENSMUSG00000084956	Gm16194	predicted_gene_16194	0.171404	1.4467	0	0	0	0	0.539367	0	Inf	#VALUE!	0.00107234	0.0194088
ENSMUSG00000097305	Gm17276	predicted_gene_17276	0.0724554	0.113783	0.0263813	0	0	0	0.0708733	0	Inf	#VALUE!	0.00292285	0.0414236
ENSMUSG00000093765	Gm20658	predicted_gene_20658	0.0307598	0.0966254	0.0336103	0	0	0	0.0536652	0	Inf	#VALUE!	0.00550573	0.0640499
ENSMUSG00000096525	Gm2663	predicted_gene_2663	0.350743	0.229501	0.383162	0	0	0	0.321135	0	Inf	#VALUE!	0.000180121	0.00489611
ENSMUSG00000091412	Gm2895	predicted_gene_2895	0.105175	0.02477	0.0229783	0	0	0	0.0509745	0	Inf	#VALUE!	0.00903567	0.0914686
ENSMUSG00000102975	Gm37347	predicted_gene_37347	0.0218754	1.67488	0	0	0	0	0.565584	0	Inf	#VALUE!	0.000336609	0.00792727
ENSMUSG00000102243	Gm37718	predicted_gene_37718	0.102148	0	0.181327	0	0	0	0.0944916	0	Inf	#VALUE!	0.0054608	0.0637946
ENSMUSG00000102828	Gm38182	predicted_gene_38182	0	0.0999826	0.0927263	0	0	0	0.0642363	0	Inf	#VALUE!	0.00958583	0.0953109
ENSMUSG00000106609	Gm43181	predicted_gene_43181	0.113495	2.59697	0	0	0	0	0.903489	0	Inf	#VALUE!	0.000101584	0.00310314
ENSMUSG00000104974	Gm43686	predicted_gene_43686	0.0550877	0.227115	0.0150531	0	0	0	0.0990851	0	Inf	#VALUE!	0.00467578	0.0572751
ENSMUSG00000054412	Gm4793	predicted_gene_4793	0.0898933	0.196611	0.0982007	0	0	0	0.128235	0	Inf	#VALUE!	7.15354e-05	0.00236407
ENSMUSG00000079597	Gm5483	predicted_gene_5483	3.4891	20.5474	0	0	0	0	8.01216	0	Inf	#VALUE!	4.30974e-06	0.000243932
ENSMUSG00000106373	Gm6522	predicted_gene_6522	0.363008	2.49959	0	0	0	0	0.9542	0	Inf	#VALUE!	0.000143412	0.00407751
ENSMUSG00000090667	Gm765	predicted_gene_765	0.0715523	0.0526704	0.117251	0	0	0	0.0804911	0	Inf	#VALUE!	0.00013285	0.00381984
ENSMUSG00000056133	Gm9992	predicted_gene_9992	0.10545	0.099355	0.0691194	0	0	0	0.091308	0	Inf	#VALUE!	0.00779993	0.0819398
ENSMUSG00000068349	Gml	glycosylphosphatidylinositol_anchored_molecule_like	1.70868	2.28601	0.634286	0	0	0	1.54299	0	Inf	#VALUE!	3.53767e-14	1.4549e-11
ENSMUSG00000046856	Gpr1	G_protein_coupled_receptor_1	0.0920034	0.0773983	0.0861418	0	0	0	0.0851812	0	Inf	#VALUE!	0.000737305	0.0145677
ENSMUSG00000073063	Hbq1b	hemoglobin_theta_1B	0.161128	0.221379	0.0880154	0	0	0	0.156841	0	Inf	#VALUE!	0.0019833	0.0309938
ENSMUSG00000029678	Hyal5	hyaluronoglucosaminidase_5	0.153078	0.0811353	0	0	0	0	0.0780711	0	Inf	#VALUE!	0.00231283	0.0347519
ENSMUSG00000025929	Il17a	interleukin_17A	0.20082	0.101379	0.0940284	0	0	0	0.132076	0	Inf	#VALUE!	0.00635709	0.0709082
ENSMUSG00000026985	Il1f8	interleukin_1_family_member_8	0.358832	0	0.301532	0	0	0	0.220121	0	Inf	#VALUE!	0.00430588	0.0539339
ENSMUSG00000044103	Il1f9	interleukin_1_family_member_9	0.652287	20.335	0.378554	0	0	0	7.12196	0	Inf	#VALUE!	3.28887e-09	5.33134e-07
ENSMUSG00000000157	Itgb2l	integrin_beta_2_like	0.490737	1.51502	0	0	0	0	0.668585	0	Inf	#VALUE!	2.76108e-06	0.000169387
ENSMUSG00000036760	Kcnk9	potassium_channel_subfamily_K_member_9	0.138942	0.163631	0.121411	0	0	0	0.141328	0	Inf	#VALUE!	0.00323529	0.0444063
ENSMUSG00000058354	Krt6a	keratin_6A	0.0893489	0.315675	0	0	0	0	0.135008	0	Inf	#VALUE!	0.00491554	0.0594631
ENSMUSG00000062400	Krtap6-5	keratin_associated_protein_6_5	0.0559828	1.25294	0.122321	0	0	0	0.477081	0	Inf	#VALUE!	0.0057842	0.0663853
ENSMUSG00000024903	Lao1	L_amino_acid_oxidase_1	0.160124	0.0628631	0	0	0	0	0.0743291	0	Inf	#VALUE!	0.00871567	0.0890329
ENSMUSG00000049252	Lrp1b	low_density_lipoprotein_related_protein_1B_deleted_in_tumors_	0.0166869	0.0406165	0.0255197	0	0	0	0.0276077	0	Inf	#VALUE!	3.58052e-08	4.36902e-06
ENSMUSG00000026390	Marco	macrophage_receptor_with_collagenous_structure	2.35301	18.5151	1.45845	0	0	0	7.44218	0	Inf	#VALUE!	4.35464e-15	2.01475e-12
ENSMUSG00000092920	Mirt2	myocardial_infraction_associated_transcript_2	0.353576	4.99778	0.257519	0	0	0	1.86963	0	Inf	#VALUE!	0.000614898	0.0125512
ENSMUSG00000093973	Mrgpra2a	MAS_related_GPR_member_A2A	0.108354	1.08488	0	0	0	0	0.397745	0	Inf	#VALUE!	0.00241806	0.0359102
ENSMUSG00000096719	Mrgpra2b	MAS_related_GPR_member_A2B	0.0806607	1.37744	0	0	0	0	0.486034	0	Inf	#VALUE!	0.000289636	0.00705289
ENSMUSG00000032484	Ngp	neutrophilic_granule_protein	41.4827	158.716	0.480506	0	0	0	66.8931	0	Inf	#VALUE!	2.38624e-13	8.79899e-11
ENSMUSG00000026241	Nppc	natriuretic_peptide_type_C	0.580307	4.25276	0.387407	0	0	0	1.74016	0	Inf	#VALUE!	1.18622e-07	1.17605e-05
ENSMUSG00000061540	Orm2	orosomucoid_2	0.780233	1.0721	0.568249	0	0	0	0.806861	0	Inf	#VALUE!	3.01386e-07	2.5743e-05
ENSMUSG00000103707	Pcdha6	protocadherin_alpha_6	0.00722826	0.0141905	0.118458	0	0	0	0.0466257	0	Inf	#VALUE!	0.000134572	0.00386122
ENSMUSG00000022886	Prl2a1	prolactin_family_2_subfamily_a_member_1	9.38629	2.46169	0.332094	0	0	0	4.06002	0	Inf	#VALUE!	4.48174e-09	6.77079e-07
ENSMUSG00000027338	Prnd	prion_protein_dublet	0.129425	0.408523	0.164008	0	0	0	0.233986	0	Inf	#VALUE!	3.46399e-10	7.05763e-08
ENSMUSG00000030069	Prok2	prokineticin_2	0.0607494	0.684812	0.0379193	0	0	0	0.26116	0	Inf	#VALUE!	2.55756e-05	0.00104988
ENSMUSG00000057163	Prss2	protease_serine_2	0	24.4676	0	0	0	0	8.15588	0	Inf	#VALUE!	0.000188372	0.00506461
ENSMUSG00000045027	Prss22	protease_serine_22	5.17989	7.53631	1.66432	0	0	0	4.7935	0	Inf	#VALUE!	7.58916e-18	7.65172e-15
ENSMUSG00000059654	Reg1	regenerating_islet_derived_1	0.220649	2.76114	0.150657	0	0	0	1.04415	0	Inf	#VALUE!	9.01351e-06	0.000434213
ENSMUSG00000023140	Reg2	regenerating_islet_derived_2	0.100268	6.14154	0	0	0	0	2.0806	0	Inf	#VALUE!	0.000176364	0.00481166
ENSMUSG00000079516	Reg3a	regenerating_islet_derived_3_alpha	2.1988	0.0958973	0.845151	0	0	0	1.04662	0	Inf	#VALUE!	1.43535e-05	0.000645191
ENSMUSG00000107576	RP23-236J3.4	-	0.16778	0.0658795	0.0407285	0	0	0	0.0914628	0	Inf	#VALUE!	0.00672782	0.0739608
ENSMUSG00000108815	RP23-325D10.3	-	0	2.94985	0	0	0	0	0.983283	0	Inf	#VALUE!	0.000235915	0.00611342
ENSMUSG00000107480	RP24-483J20.2	-	0.137217	1.53523	0.0249928	0	0	0	0.565812	0	Inf	#VALUE!	0.000209903	0.00553824
ENSMUSG00000031293	Rs1	retinoschisis_X_linked_juvenile_1_human_	0.0241665	0.204916	0.0105586	0	0	0	0.0798802	0	Inf	#VALUE!	0.000343142	0.00802333
ENSMUSG00000102422	Schip1	schwannomin_interacting_protein_1	0	0.467633	0.201381	0	0	0	0.223005	0	Inf	#VALUE!	0.000703659	0.0139909
ENSMUSG00000026220	Slc16a14	solute_carrier_family_16_monocarboxylic_acid_transporters_member_14	0.0937566	0.276068	0	0	0	0	0.123275	0	Inf	#VALUE!	0.00143863	0.0243514
ENSMUSG00000061742	Slc22a12	solute_carrier_family_22_organic_anion_cation_transporter_member_12	0.0941333	0.124729	0.0257068	0	0	0	0.0815232	0	Inf	#VALUE!	0.00141073	0.0240256
ENSMUSG00000039728	Slc6a5	solute_carrier_family_6_neurotransmitter_transporter_glycine_member_5	0.0514564	0.489901	0.0234236	0	0	0	0.18826	0	Inf	#VALUE!	3.0791e-06	0.000185314
ENSMUSG00000022902	Stfa2	stefin_A2	4.92378	16.8365	0.0867954	0	0	0	7.28236	0	Inf	#VALUE!	5.60305e-07	4.35079e-05
ENSMUSG00000059657	Stfa2l1	stefin_A2_like_1	1.21718	32.3024	0.354555	0	0	0	11.2914	0	Inf	#VALUE!	5.4134e-07	4.21827e-05
ENSMUSG00000054905	Stfa3	stefin_A3	1.71226	2.68889	0.0891127	0	0	0	1.49675	0	Inf	#VALUE!	9.32696e-05	0.00289741
ENSMUSG00000049897	Stkld1	serine_threonine_kinase_like_domain_containing_1	0.114655	0.0843985	0.0313109	0	0	0	0.076788	0	Inf	#VALUE!	0.00382917	0.0497338
ENSMUSG00000029272	Sult1e1	sulfotransferase_family_1E_member_1	0.108179	0.668984	0	0	0	0	0.259054	0	Inf	#VALUE!	0.0059581	0.0678204
ENSMUSG00000060445	Sycp2	synaptonemal_complex_protein_2	0.0257364	0.400084	0.0112445	0	0	0	0.145688	0	Inf	#VALUE!	0.000104213	0.0031488
ENSMUSG00000027868	Tbx15	T_box_15	0.0174492	0.102769	0.0571892	0	0	0	0.0591358	0	Inf	#VALUE!	0.00221533	0.0336282
ENSMUSG00000024032	Tff1	trefoil_factor_1	0.281085	0.413871	0.383891	0	0	0	0.359616	0	Inf	#VALUE!	0.00332264	0.0451691
ENSMUSG00000013091	Tmem190	transmembrane_protein_190	0.336941	0.634953	0.257666	0	0	0	0.409853	0	Inf	#VALUE!	2.18005e-05	0.00091868
ENSMUSG00000022510	Trp63	transformation_related_protein_63	0.0160295	0.0251726	0.00583641	0	0	0	0.0156795	0	Inf	#VALUE!	0.00292084	0.0414215
ENSMUSG00000054106	Try4	trypsin_4	0.0419347	19.5112	0	0	0	0	6.51771	0	Inf	#VALUE!	0.000100258	0.00306684
ENSMUSG00000086058	Unc45bos	unc_45_homolog_B_C._elegans_opposite_strand	0.180062	0.302956	0.0561967	0	0	0	0.179738	0	Inf	#VALUE!	0.001535	0.0253641
ENSMUSG00000097425	Vmn1r181	vomeronasal_1_receptor_181	0.136544	0.844388	0.0373114	0	0	0	0.339414	0	Inf	#VALUE!	0.00223302	0.0338129
ENSMUSG00000027824	Vmn2r1	vomeronasal_2_receptor_1	0.122647	0.260009	0.0134043	0	0	0	0.13202	0	Inf	#VALUE!	0.000794163	0.0154438
ENSMUSG00000051748	Wfdc21	WAP_four_disulfide_core_domain_21	3.17352	31.7255	1.01473	0	0	0	11.9713	0	Inf	#VALUE!	3.66903e-09	5.86201e-07
ENSMUSG00000005800	Mmp8	matrix_metallopeptidase_8	7.92922	66.8568	1.39133	0	0.0161596	0.014841	25.3925	0.0103335	11.2629	2457.29	3.45722e-15	1.63357e-12
ENSMUSG00000056071	S100a9	S100_calcium_binding_protein_A9_calgranulin_B_	116.284	854.086	19.1556	0.162744	0	0.250083	329.842	0.137609	11.227	2396.95	7.83306e-17	5.6115e-14
ENSMUSG00000040026	Saa3	serum_amyloid_A_3	562.288	2332.51	180.311	0.669433	0.597412	1.02859	1025.04	0.765145	10.3877	1339.66	1.97919e-29	1.46513e-25
ENSMUSG00000029379	Cxcl3	chemokine_C_X_C_motif_ligand_3	1.26513	35.2708	0.504051	0.0175031	0	0.0161298	12.3467	0.011211	10.105	1101.3	6.82775e-11	1.63044e-08
ENSMUSG00000058427	Cxcl2	chemokine_C_X_C_motif_ligand_2	3.79844	69.4241	0.861223	0.0383023	0.0307592	0	24.6946	0.0230205	10.0671	1072.72	2.63322e-11	7.0456e-09
ENSMUSG00000071356	Reg3b	regenerating_islet_derived_3_beta	1275.68	3.70781	1376.83	0.163974	0.141109	2.44044	885.405	0.915174	9.91808	967.472	4.02829e-09	6.25597e-07
ENSMUSG00000056054	S100a8	S100_calcium_binding_protein_A8_calgranulin_A_	51.2772	408.202	6.97412	0.240845	0	0.296048	155.484	0.178964	9.76288	868.802	8.80237e-13	2.96186e-10
ENSMUSG00000046008	Pnlip	pancreatic_lipase	0.113119	18.1976	0	0	0	0.0245151	6.10356	0.00817171	9.5448	746.913	4.7953e-05	0.00174507
ENSMUSG00000048699	4732456N10Rik	RIKEN_cDNA_4732456N10_gene	0.0795466	31.2591	0.0144887	0	0	0.0431139	10.451	0.0143713	9.50624	727.217	3.063e-05	0.00121671
ENSMUSG00000038067	Csf3	colony_stimulating_factor_3_granulocyte_	8.79649	33.1814	1.16874	0.0279579	0.0280534	0.0257643	14.3822	0.0272585	9.04336	527.622	7.50754e-14	3.03141e-11
ENSMUSG00000022651	Retnlg	resistin_like_gamma	25.25	353.098	8.14844	0.324814	0.19565	0.299441	128.832	0.273302	8.88078	471.392	7.12956e-13	2.47396e-10
ENSMUSG00000036938	Try5	trypsin_5	0	17.2933	0	0	0.0380782	0	5.76445	0.0126927	8.82703	454.153	0.000567043	0.0117841
ENSMUSG00000040809	Chil3	chitinase_like_3	37.8529	254.296	4.90133	0.152345	0.305907	0.210671	99.0169	0.222974	8.79465	444.073	2.09642e-14	9.1289e-12
ENSMUSG00000090175	Ugt1a9	UDP_glucuronosyltransferase_1_family_polypeptide_A9	0.0153378	0	18.1982	0.0180386	0.0181002	0.0166233	6.07118	0.0175874	8.43129	345.201	0.000134984	0.00386803
ENSMUSG00000031722	Hp	haptoglobin	63.6092	251.712	34.3481	0.470535	0.236207	0.433795	116.556	0.380179	8.26013	306.583	1.93985e-27	1.07701e-23
ENSMUSG00000058207	Serpina3k	serine_or_cysteine_peptidase_inhibitor_clade_A_member_3K	1.78009	3.2699	0.160567	0	0.0192705	0	1.73685	0.00642351	8.0789	270.39	3.75772e-09	5.90509e-07
ENSMUSG00000022330	Osr2	odd_skipped_related_2	43.7509	0.665945	31.0964	0.0229278	0.0690395	0.190201	25.1711	0.094056	8.06403	267.618	3.24717e-11	8.38524e-09
ENSMUSG00000042265	Trem1	triggering_receptor_expressed_on_myeloid_cells_1	1.23069	19.3294	0.187774	0	0.0486922	0.0298108	6.91595	0.0261677	8.046	264.294	4.19294e-08	4.92681e-06
ENSMUSG00000007682	Dio2	deiodinase_iodothyronine_type_II	11.6157	11.6322	3.28281	0.0339733	0.0204636	0.0501137	8.84355	0.0348502	7.98732	253.759	1.22053e-33	1.35527e-29
ENSMUSG00000035699	Slc51a	solute_carrier_family_51_alpha_subunit	42.7891	0.0247235	72.1346	0.197478	0.0991216	0.204822	38.3161	0.167141	7.84075	229.245	2.30908e-07	2.06952e-05
ENSMUSG00000079012	Serpina3m	serine_or_cysteine_peptidase_inhibitor_clade_A_member_3M	14.6324	43.958	5.49734	0.0176124	0.159102	0.129876	21.3626	0.102197	7.70759	209.034	4.85764e-20	7.1919e-17
ENSMUSG00000026180	Cxcr2	chemokine_C_X_C_motif_receptor_2	0.937748	10.083	0.132406	0.0150036	0.0301167	0.0138264	3.71772	0.0196489	7.56383	189.208	9.82234e-09	1.3983e-06
ENSMUSG00000048636	A730049H05Rik	RIKEN_cDNA_A730049H05_gene	0.827252	1.92957	0.27466	0	0	0.0175784	1.01049	0.00585948	7.43007	172.455	2.13362e-11	5.84981e-09
ENSMUSG00000030017	Reg3g	regenerating_islet_derived_3_gamma	133.303	0.30719	202.48	0.275985	0.554153	1.21562	112.03	0.681919	7.36007	164.287	9.88914e-08	1.02148e-05
ENSMUSG00000026822	Lcn2	lipocalin_2	20.1406	84.8707	4.05661	0.284029	0.244419	0.187036	36.356	0.238495	7.25209	152.439	3.59705e-16	1.99708e-13
ENSMUSG00000068600	Gml2	glycosylphosphatidylinositol_anchored_molecule_like_2	0.805381	1.70743	0.430132	0	0	0.0193953	0.98098	0.0064651	7.24541	151.735	6.6611e-10	1.25364e-07
ENSMUSG00000084897	Gm14226	predicted_gene_14226	0.600802	0.646616	0.203692	0	0	0.0112257	0.483703	0.0037419	7.01421	129.267	1.53977e-09	2.6508e-07
ENSMUSG00000063234	Gpr84	G_protein_coupled_receptor_84	1.45209	12.7121	0.497189	0	0	0.117458	4.88712	0.0391528	6.96373	124.822	2.06468e-07	1.90259e-05
ENSMUSG00000022026	Olfm4	olfactomedin_4	0.471115	2.41254	0.0223869	0	0.0241704	0	0.96868	0.0080568	6.90967	120.231	4.30019e-05	0.00159697
ENSMUSG00000027398	Il1b	interleukin_1_beta	15.1826	206.458	3.52625	0.570947	0.876679	0.835995	75.0557	0.761207	6.62353	98.6009	3.08954e-09	5.0824e-07
ENSMUSG00000030669	Calca	calcitonin_calcitonin_related_polypeptide_alpha	0.577199	0.419223	0.0315313	0	0.0113515	0	0.342651	0.00378383	6.50075	90.5566	7.57024e-06	0.000376951
ENSMUSG00000074195	Clca4b	chloride_channel_accessory_4B	227.44	723.589	66.7838	2.56985	3.01662	6.85235	339.271	4.14627	6.35448	81.8255	4.24644e-17	3.49277e-14
ENSMUSG00000053338	Tarm1	T_cell_interacting_activating_receptor_on_myeloid_cells_1	0.61435	8.85224	0.342704	0.0768431	0.0154239	0.0283307	3.26976	0.0401992	6.34588	81.339	3.09427e-07	2.63285e-05
ENSMUSG00000045551	Fpr1	formyl_peptide_receptor_1	3.5775	65.7436	1.71849	0.178996	0.119784	0.577528	23.6799	0.292103	6.34104	81.0669	1.03919e-07	1.05864e-05
ENSMUSG00000057729	Prtn3	proteinase_3	0.261023	0.73518	0.0743846	0	0.0133917	0	0.356862	0.0044639	6.32092	79.9441	4.87176e-06	0.000264144
ENSMUSG00000019987	Arg1	arginase_liver	4.3243	102.024	1.81502	0.50843	0.510438	0.345377	36.0544	0.454748	6.30896	79.2842	1.00072e-07	1.02889e-05
ENSMUSG00000024471	Myot	myotilin	1.41726	1.53391	0.334759	0	0	0.0415243	1.09531	0.0138414	6.3062	79.1327	9.53312e-10	1.73534e-07
ENSMUSG00000019890	Nts	neurotensin	18.7104	0.942027	29.1774	0.335862	0.101152	0.18577	16.2766	0.207595	6.29289	78.4057	9.44983e-10	1.7344e-07
ENSMUSG00000025746	Il6	interleukin_6	3.45303	2.81782	0.287401	0	0.0485244	0.0356474	2.18609	0.0280573	6.28383	77.9151	7.55982e-10	1.41083e-07
ENSMUSG00000027399	Il1a	interleukin_1_alpha	3.53969	44.1156	1.28277	0.100044	0.220963	0.313572	16.3127	0.211526	6.26901	77.1189	1.33409e-08	1.84021e-06
ENSMUSG00000041754	Trem3	triggering_receptor_expressed_on_myeloid_cells_3	0.270373	5.49305	0.110772	0	0.0398787	0.0366247	1.95806	0.0255011	6.26272	76.7834	7.69584e-05	0.00249867
ENSMUSG00000006574	Slc4a1	solute_carrier_family_4_anion_exchanger_member_1	0.575915	1.59515	0.110621	0.0223206	0.00746787	0	0.760562	0.00992948	6.2592	76.5964	4.63984e-08	5.39485e-06
ENSMUSG00000027360	Hdc	histidine_decarboxylase	0.828298	19.2582	0.469546	0.0894886	0.110985	0.067943	6.852	0.0894723	6.25894	76.5824	4.85013e-08	5.58091e-06
ENSMUSG00000004371	Il11	interleukin_11	8.128	22.1015	3.74708	0.188298	0.141782	0.130201	11.3255	0.153427	6.20588	73.8169	1.56479e-18	1.73754e-15
ENSMUSG00000064246	Chil1	chitinase_like_1	1.07053	10.587	0.294005	0.0632845	0.049419	0.0518624	3.98385	0.0548553	6.18239	72.6247	1.4395e-08	1.93748e-06
ENSMUSG00000047562	Mmp10	matrix_metallopeptidase_10	61.1315	72.8285	28.4836	0.620004	0.438027	1.18551	54.1479	0.747846	6.17802	72.4052	4.76698e-35	1.05865e-30
ENSMUSG00000100642	Gm28230	predicted_gene_28230	1.0096	0.325326	1.00928	0.0335916	0	0	0.781401	0.0111972	6.12485	69.7854	9.81913e-10	1.76996e-07
ENSMUSG00000044903	Psg22	pregnancy_specific_glycoprotein_22	0.111561	0.903334	0.0304661	0	0	0.0151121	0.348454	0.00503735	6.11216	69.174	0.00032523	0.00771658
ENSMUSG00000031444	F10	coagulation_factor_X	0.563866	8.04885	0.174082	0.0504397	0.0651095	0.0199326	2.92893	0.0451606	6.01917	64.8559	5.6511e-07	4.37281e-05
ENSMUSG00000017737	Mmp9	matrix_metallopeptidase_9	4.7698	34.2488	1.38641	0.190274	0.160865	0.286199	13.4683	0.212446	5.98633	63.3965	2.25345e-10	4.81199e-08
ENSMUSG00000030144	Clec4d	C_type_lectin_domain_family_4_member_d	2.48473	29.8768	1.70224	0.0990352	0.231983	0.228241	11.3546	0.18642	5.92858	60.9087	3.77577e-09	5.90509e-07
ENSMUSG00000052353	Cemip	cell_migration_inducing_protein_hyaluronan_binding	3.51442	8.52678	1.76182	0.136435	0.0475214	0.043637	4.601	0.0758644	5.92238	60.6478	5.58151e-19	6.88634e-16
ENSMUSG00000018930	Ccl4	chemokine_C_C_motif_ligand_4	5.54794	82.1887	2.83577	0.299222	0.60082	0.606857	30.1908	0.5023	5.90942	60.1051	8.13254e-08	8.68305e-06
ENSMUSG00000043613	Mmp3	matrix_metallopeptidase_3	44.6724	92.7967	12.7361	0.79081	0.727777	0.992324	50.0684	0.83697	5.90258	59.821	4.95345e-21	9.16718e-18
ENSMUSG00000029304	Spp1	secreted_phosphoprotein_1	0.656605	11.5044	0.45087	0.0882253	0.0442871	0.0813348	4.20396	0.0712824	5.88206	58.9761	8.33389e-08	8.85545e-06
ENSMUSG00000003665	Has1	hyaluronan_synthase1	1.75198	0.870827	0.403862	0	0	0.052273	1.00889	0.0174243	5.85552	57.9012	1.65339e-08	2.21168e-06
ENSMUSG00000070323	Mmp27	matrix_metallopeptidase_27	0.173848	0.421556	0.100544	0.0120257	0	0	0.231982	0.00400858	5.85478	57.8715	5.03325e-06	0.000271967
ENSMUSG00000026073	Il1r2	interleukin_1_receptor_type_II	4.85837	57.0867	1.20552	0.353846	0.439828	0.310683	21.0502	0.368119	5.83752	57.1831	4.73083e-08	5.47199e-06
ENSMUSG00000006403	Adamts4	a_disintegrin_like_and_metallopeptidase_reprolysin_type_with_thrombospondin_type_1_motif_4	10.4169	32.861	3.92427	0.284647	0.208538	0.340435	15.734	0.277873	5.82332	56.623	7.9246e-18	7.65172e-15
ENSMUSG00000027048	Abcb11	ATP_binding_cassette_sub_family_B_MDR_TAP_member_11	0.0861	0.174646	0.0418014	0.00562503	0	0	0.100849	0.00187501	5.74916	53.7859	7.0992e-06	0.000356694
ENSMUSG00000052270	Fpr2	formyl_peptide_receptor_2	2.09957	26.1024	0.782738	0.313457	0.157354	0.0903077	9.66156	0.187039	5.69084	51.6552	4.20722e-07	3.43507e-05
ENSMUSG00000073940	Hbb-bt	hemoglobin_beta_adult_t_chain	65.3225	116.221	25.9966	1.23602	1.86137	1.08769	69.1799	1.39503	5.63199	49.5904	6.74105e-22	1.66339e-18
ENSMUSG00000032496	Ltf	lactotransferrin	2.90273	8.36898	0.46905	0.0568793	0.0356923	0.144204	3.91359	0.0789251	5.63186	49.5861	8.65998e-10	1.60267e-07
ENSMUSG00000073786	Gm7579	predicted_gene_7579	0.458921	0	2.20589	0.053968	0	0	0.888272	0.0179893	5.62579	49.3777	0.00208764	0.0321737
ENSMUSG00000025270	Alas2	aminolevulinic_acid_synthase_2_erythroid	8.99739	14.0263	3.66292	0.0988624	0.248137	0.193677	8.89552	0.180225	5.6252	49.3578	1.54423e-19	2.14339e-16
ENSMUSG00000029371	Cxcl5	chemokine_C_X_C_motif_ligand_5	6.33019	23.275	2.3159	0.174304	0.174996	0.305312	10.6404	0.218204	5.60772	48.7633	1.88372e-12	5.97624e-10
ENSMUSG00000022126	Irg1	immunoresponsive_gene_1	2.20282	94.1401	1.09128	0.376438	0.786103	0.84679	32.4781	0.669777	5.59964	48.4909	6.66674e-06	0.000341141
ENSMUSG00000006345	Ggt1	gamma_glutamyltransferase_1	4.1915	0.990662	3.82945	0.0552488	0.0332788	0.101866	3.00387	0.0634646	5.56473	47.3314	1.19821e-15	6.04771e-13
ENSMUSG00000063434	Sorcs3	sortilin_related_VPS10_domain_containing_receptor_3	0.143099	0	0.188898	0	0.00703576	0	0.110666	0.00234525	5.56032	47.187	0.00119464	0.0210727
ENSMUSG00000000982	Ccl3	chemokine_C_C_motif_ligand_3	4.82406	80.2161	1.43724	0.670302	0.465881	0.71303	28.8258	0.616404	5.54734	46.7644	1.39678e-06	9.77645e-05
ENSMUSG00000026582	Sele	selectin_endothelial_cell	0.876745	2.62231	0.189033	0.0542521	0	0.0250034	1.22936	0.0264185	5.54022	46.5342	5.16e-07	4.04924e-05
ENSMUSG00000029380	Cxcl1	chemokine_C_X_C_motif_ligand_1	11.9193	22.0385	1.68936	0.265737	0.252737	0.296562	11.8824	0.271679	5.45078	43.737	1.15001e-12	3.81185e-10
ENSMUSG00000058755	Osm	oncostatin_M	1.50122	20.349	0.359649	0.0929013	0.217615	0.199834	7.40328	0.170117	5.44357	43.5188	2.22242e-06	0.000141422
ENSMUSG00000016524	Il19	interleukin_19	0.182451	0.362616	0.0373752	0.0134096	0	0	0.194147	0.00446985	5.44078	43.4348	0.000179057	0.00487368
ENSMUSG00000078817	Nlrp12	NLR_family_pyrin_domain_containing_12	0.0210211	0.449751	0.00765386	0	0	0.0113933	0.159475	0.00379777	5.39204	41.9918	0.00104557	0.0191268
ENSMUSG00000029377	Ereg	epiregulin	70.9051	86.1474	16.0909	1.56914	1.27757	1.42897	57.7145	1.42523	5.33967	40.495	5.50834e-22	1.52912e-18
ENSMUSG00000005220	Corin	corin	0.0644141	0.116323	0.0234565	0.0050498	0	0	0.0680645	0.00168327	5.33757	40.4359	7.1682e-05	0.0023654
ENSMUSG00000075707	Dio3	deiodinase_iodothyronine_type_III	0.212429	0.136469	0.0632879	0	0	0.0104642	0.137395	0.00348807	5.29976	39.3901	7.40567e-05	0.00242217
ENSMUSG00000062345	Serpinb2	serine_or_cysteine_peptidase_inhibitor_clade_B_member_2	0.0723031	2.34179	0.0197452	0	0.064006	0	0.81128	0.0213353	5.24888	38.0252	0.00210952	0.0324096
ENSMUSG00000030142	Clec4e	C_type_lectin_domain_family_4_member_e	0.379309	5.1481	0.133487	0.00598736	0.0631041	0.080021	1.88696	0.0497042	5.24656	37.9639	8.27484e-06	0.000404774
ENSMUSG00000096960	A230028O05Rik	RIKEN_cDNA_A230028O05_gene	0.252578	0.240818	0.0394226	0.0141441	0	0	0.177606	0.00471471	5.23537	37.6706	0.000219335	0.00573732
ENSMUSG00000023073	Slc10a2	solute_carrier_family_10_member_2	48.3583	15.2774	44.8757	0.557658	0.998016	1.34114	36.1704	0.965606	5.22723	37.4588	8.47034e-22	1.88109e-18
ENSMUSG00000037492	Zmat4	zinc_finger_matrin_type_4	0.702979	0.0304401	0.835717	0.0121571	0.0244029	0.00560162	0.523045	0.0140539	5.21789	37.2171	3.72737e-06	0.000215007
ENSMUSG00000067780	Pi15	peptidase_inhibitor_15	3.64414	14.162	1.87121	0.193972	0.160374	0.184085	6.55913	0.179477	5.19163	36.5458	3.42146e-14	1.43366e-11
ENSMUSG00000036040	Adamtsl2	ADAMTS_like_2	1.47581	3.9223	1.18714	0.0906731	0.0413797	0.049397	2.19509	0.0604832	5.1816	36.2925	4.99158e-16	2.63936e-13
ENSMUSG00000069919	Hba-a1	hemoglobin_alpha_adult_chain_1	52.2339	102.048	15.8112	1.55604	1.72837	1.40398	56.6978	1.5628	5.18109	36.2797	4.05618e-18	4.28951e-15
ENSMUSG00000071036	Gm10309	predicted_gene_10309	0.83773	1.53921	0.402672	0.019703	0.0593292	0	0.926539	0.0263441	5.1363	35.1707	1.10332e-07	1.10871e-05
ENSMUSG00000050966	Lin28a	lin_28_homolog_A_C._elegans_	0.0448833	0.572645	0	0	0.017661	0	0.205843	0.005887	5.12787	34.9656	0.0046985	0.0575217
ENSMUSG00000021091	Serpina3n	serine_or_cysteine_peptidase_inhibitor_clade_A_member_3N	294.72	1029.24	137.351	12.4575	13.986	15.8421	487.105	14.0952	5.11096	34.5582	1.82346e-16	1.12487e-13
ENSMUSG00000003476	Crhr2	corticotropin_releasing_hormone_receptor_2	0.0229107	0.0971309	0.0500497	0	0	0.00496521	0.0566971	0.00165507	5.09831	34.2566	0.000269921	0.00673702
ENSMUSG00000069917	Hba-a2	hemoglobin_alpha_adult_chain_2	33.9456	61.274	11.4156	1.20601	0.945913	1.04233	35.5451	1.06475	5.06106	33.3835	7.36723e-17	5.6115e-14
ENSMUSG00000059108	Ifitm6	interferon_induced_transmembrane_protein_6	20.6774	105.46	3.66299	0.949078	1.39262	1.54804	43.2667	1.29658	5.06047	33.3699	7.00851e-08	7.55558e-06
ENSMUSG00000074139	1700057G04Rik	RIKEN_cDNA_1700057G04_gene	0.590287	0	0.3664	0	0	0.0290774	0.318895	0.00969248	5.04007	32.9013	0.00178215	0.0285349
ENSMUSG00000074417	Gm14548	predicted_gene_14548	0.331508	3.14219	0.0862313	0.0371284	0.0558999	0.0171076	1.18664	0.036712	5.01449	32.3231	8.50464e-05	0.00269431
ENSMUSG00000030495	Slc7a10	solute_carrier_family_7_cationic_amino_acid_transporter_y+_system_member_10	0.0623287	0	0.295035	0	0	0.0112569	0.119121	0.00375231	4.98851	31.7461	0.00933891	0.0935913
ENSMUSG00000053268	Dspp	dentin_sialophosphoprotein	0.0151612	0.258954	0.00828582	0	0.00894594	0	0.0941335	0.00298198	4.98037	31.5675	0.00862489	0.0883494
ENSMUSG00000031553	Adam3	a_disintegrin_and_metallopeptidase_domain_3_cyritestin_	0.335263	0.0702029	0.146501	0	0.0175905	0	0.183989	0.0058635	4.97171	31.3787	2.33912e-05	0.000974621
ENSMUSG00000041681	Iapp	islet_amyloid_polypeptide	1.09704	0.942865	1.0041	0	0.0349863	0.0642629	1.01467	0.0330831	4.93877	30.6703	4.0424e-08	4.7752e-06
ENSMUSG00000085234	Gm15614	predicted_gene_15614	0.0655622	0.411873	0.238754	0	0	0.0236857	0.238729	0.00789524	4.91825	30.2371	0.0010169	0.0186948
ENSMUSG00000038357	Camp	cathelicidin_antimicrobial_peptide	2.88069	6.00271	0.532558	0.20842	0.104638	0	3.13865	0.104353	4.91061	30.0774	4.68932e-06	0.000258101
ENSMUSG00000047104	Pbp2	phosphatidylethanolamine_binding_protein_2	0.682901	1.08273	0.0860886	0	0.0620138	0	0.61724	0.0206713	4.90013	29.8598	0.000184381	0.00497538
ENSMUSG00000070524	Fcrlb	Fc_receptor_like_B	0.287788	4.80705	0.114319	0.0922723	0	0.0850861	1.73639	0.0591194	4.87631	29.3708	0.000384163	0.00880443
ENSMUSG00000063804	Lin28b	lin_28_homolog_B_C._elegans_	0.0559682	0.0219761	0.135869	0.00731295	0	0	0.0712711	0.00243765	4.86975	29.2376	0.000887902	0.0168534
ENSMUSG00000037411	Serpine1	serine_or_cysteine_peptidase_inhibitor_clade_E_member_1	8.45035	22.8164	1.11283	0.646481	0.232285	0.232128	10.7932	0.370298	4.86529	29.1473	8.27514e-09	1.21705e-06
ENSMUSG00000037095	Lrg1	leucine_rich_alpha_2_glycoprotein_1	20.6133	75.2949	9.1813	0.70165	1.11533	1.8058	35.0298	1.20759	4.85838	29.008	4.40732e-12	1.30504e-09
ENSMUSG00000027790	Sis	sucrase_isomaltase_alpha_glucosidase_	1.74557	0.00958277	2.25807	0.00478495	0.052832	0.0837981	1.33774	0.0471383	4.82675	28.379	0.000144152	0.00408442
ENSMUSG00000055368	Slc6a2	solute_carrier_family_6_neurotransmitter_transporter_noradrenalin_member_2	0.0388562	0.183057	0.0424477	0	0	0.0093574	0.0881204	0.00311913	4.82026	28.2516	0.00015057	0.00424347
ENSMUSG00000102888	Ighv1-11	immunoglobulin_heavy_variable_V1_11	0.669974	21.3046	0.313696	0.337543	0.451836	0	7.42941	0.263126	4.81942	28.2351	0.00130287	0.0225872
ENSMUSG00000087700	Gm15283	predicted_gene_15283	1.69006	2.04508	0.581717	0.0272258	0.0546627	0.0752933	1.43895	0.0523939	4.77948	27.4641	1.66466e-08	2.21168e-06
ENSMUSG00000000690	Hoxb6	homeobox_B6	10.2057	0.662445	12.7466	0.264511	0.253492	0.343613	7.87158	0.287205	4.7765	27.4075	9.72321e-09	1.3983e-06
ENSMUSG00000104148	Pcdha2	protocadherin_alpha_2	0.0851939	0.132446	0	0.00801472	0	0	0.0725467	0.00267157	4.76315	27.155	0.00298478	0.0419001
ENSMUSG00000027702	Lrrc34	leucine_rich_repeat_containing_34	0.0532888	0.397548	0.058227	0	0	0.0192517	0.169688	0.00641723	4.72479	26.4425	0.00534189	0.0630157
ENSMUSG00000087265	Gm12349	predicted_gene_12349	1.12487	0.180692	0.2793	0.0601287	0	0	0.528287	0.0200429	4.72016	26.3578	0.00190792	0.0301359
ENSMUSG00000075408	6030408B16Rik	RIKEN_cDNA_6030408B16_gene	0.259903	1.28824	0.106475	0.0254704	0.0383479	0	0.551539	0.0212728	4.69638	25.927	6.20034e-05	0.00212824
ENSMUSG00000052305	Hbb-bs	hemoglobin_beta_adult_s_chain	47.7935	77.1234	19.5977	1.48056	1.37207	2.75087	48.1716	1.86783	4.68874	25.79	3.94457e-20	6.25721e-17
ENSMUSG00000022893	Adamts1	a_disintegrin_like_and_metallopeptidase_reprolysin_type_with_thrombospondin_type_1_motif_1	20.2664	47.9711	6.55882	1.11918	0.778367	1.02026	24.9321	0.972602	4.68001	25.6345	2.79746e-15	1.35056e-12
ENSMUSG00000025467	Prap1	proline_rich_acidic_protein_1	20.9685	0.255278	40.3086	0.828147	0.44772	1.17458	20.5108	0.816817	4.65023	25.1107	3.36395e-05	0.00131177
ENSMUSG00000027832	Ptx3	pentraxin_related_gene	1.08927	2.41192	0.309385	0.0384169	0.102862	0.0118045	1.27019	0.0510277	4.63762	24.8921	4.92784e-07	3.89385e-05
ENSMUSG00000037225	Fgf2	fibroblast_growth_factor_2	2.10634	0.529001	1.35355	0.0864964	0.0457056	0.0293765	1.32963	0.0538595	4.62568	24.687	3.49556e-11	8.82153e-09
ENSMUSG00000022548	Apod	apolipoprotein_D	16.1901	25.7593	9.26676	0.776213	0.516504	0.848733	17.072	0.713816	4.57994	23.9166	7.53273e-25	3.34574e-21
ENSMUSG00000031344	Gabrq	gamma_aminobutyric_acid_GABA_A_receptor_subunit_theta	0.0339517	0.106628	0.0185459	0.00665396	0	0	0.0530417	0.00221799	4.5798	23.9144	0.00252418	0.0371143
ENSMUSG00000041347	Bdkrb1	bradykinin_receptor_beta_1	1.5036	4.01261	0.34307	0.0559453	0.0673966	0.123776	1.95309	0.0823728	4.56745	23.7104	1.07544e-07	1.09056e-05
ENSMUSG00000030889	Vwa3a	von_Willebrand_factor_A_domain_containing_3A	0.0639319	0.0652542	0.088461	0	0	0.00923749	0.072549	0.00307916	4.55835	23.5613	2.71248e-05	0.00110733
ENSMUSG00000021620	Acot12	acyl_CoA_thioesterase_12	0.587507	0.103279	0.239484	0.030926	0	0.00950273	0.31009	0.0134763	4.5242	23.0101	1.75268e-05	0.00077564
ENSMUSG00000029372	Ppbp	pro_platelet_basic_protein	1.67498	3.10533	0.169437	0.182352	0.0366015	0	1.64992	0.0729844	4.49866	22.6064	0.000154072	0.00432023
ENSMUSG00000032691	Nlrp3	NLR_family_pyrin_domain_containing_3	0.802472	8.72151	0.142545	0.161083	0.192526	0.0848574	3.22218	0.146155	4.46246	22.0462	4.80114e-05	0.00174507
ENSMUSG00000032023	4931429I11Rik	RIKEN_cDNA_4931429I11_gene	0.136237	0.0253393	0.0235021	0.00843214	0	0	0.0616928	0.00281071	4.45609	21.9492	0.00524001	0.0622301
ENSMUSG00000026185	Igfbp5	insulin_like_growth_factor_binding_protein_5	84.4474	415.203	40.5868	7.64731	6.79965	10.315	180.079	8.25399	4.44739	21.8172	8.37822e-11	1.95856e-08
ENSMUSG00000079492	Gm11127	predicted_gene_11127	0.349917	0.147195	0.682637	0	0	0.054174	0.39325	0.018058	4.44474	21.777	0.000327407	0.00775994
ENSMUSG00000022076	Klhl1	kelch_like_1	0.0814968	0.0479937	0.0623224	0	0	0.00883187	0.0639376	0.00294396	4.44084	21.7183	0.00144103	0.024355
ENSMUSG00000074677	Sirpb1c	signal_regulatory_protein_beta_1C	0.171571	1.43238	0.0661549	0.00593429	0.0655221	0.00546867	0.5567	0.0256417	4.44034	21.7107	0.000238094	0.0061594
ENSMUSG00000061878	Sphk1	sphingosine_kinase_1	1.13907	4.3699	0.472441	0.0694617	0.0669488	0.143445	1.9938	0.0932851	4.41773	21.3732	1.88491e-09	3.22001e-07
ENSMUSG00000073400	Trim10	tripartite_motif_containing_10	0.433942	1.65665	0.130767	0.052774	0.0353299	0.016216	0.740452	0.0347733	4.41235	21.2937	5.36601e-05	0.00189759
ENSMUSG00000042845	Wfdc12	WAP_four_disulfide_core_domain_12	1.12701	6.99418	0.568249	0.203848	0.204638	0	2.89648	0.136162	4.4109	21.2723	9.39724e-05	0.00291472
ENSMUSG00000033644	Piwil2	piwi_like_RNA_mediated_gene_silencing_2	0.355552	1.26436	0.134454	0.0241151	0	0.0592939	0.584789	0.027803	4.3946	21.0333	1.72364e-05	0.00076557
ENSMUSG00000084989	Crocc2	ciliary_rootlet_coiled_coil_rootletin_family_member_2	0.0329726	0.255192	0.056601	0.0166121	0	0	0.114922	0.00553737	4.37531	20.7539	0.000494265	0.0106777
ENSMUSG00000026580	Selp	selectin_platelet	2.98702	10.8777	1.08571	0.154941	0.233327	0.345197	4.98346	0.244488	4.34931	20.3832	2.62828e-09	4.35588e-07
ENSMUSG00000087694	A530058N18Rik	RIKEN_cDNA_A530058N18_gene	0.031562	0.0185875	0.0430962	0.00463941	0	0	0.0310819	0.00154647	4.32902	20.0986	0.00184527	0.0292921
ENSMUSG00000028011	Tdo2	tryptophan_2_3_dioxygenase	0.174966	0.0871831	0.0514609	0.0158272	0	0	0.104537	0.00527572	4.3085	19.8147	0.000242418	0.00623825
ENSMUSG00000030162	Olr1	oxidized_low_density_lipoprotein_lectin_like_receptor_1	0.700695	2.58965	0.193564	0.00947125	0.114078	0.0523772	1.1613	0.0586422	4.30766	19.8032	1.31161e-05	0.000593245
ENSMUSG00000107768	RP23-200M5.7	-	0.293386	0.769632	0.101982	0	0.0157362	0.0433706	0.388333	0.0197023	4.30086	19.7101	0.000108473	0.00325951
ENSMUSG00000054855	Rnd1	Rho_family_GTPase_1	2.18798	6.82014	0.51513	0.0997948	0.189245	0.204447	3.17442	0.164496	4.27037	19.2979	2.26251e-07	2.04251e-05
ENSMUSG00000103897	Pcdhga8	protocadherin_gamma_subfamily_A_8	0.454532	2.65166	0.178451	0.0668001	0.0419177	0.0615879	1.09488	0.0567686	4.26954	19.2867	5.72276e-06	0.000297637
ENSMUSG00000021125	Arg2	arginase_type_II	18.8196	16.7351	16.7814	1.43824	0.444294	0.841466	17.4454	0.907999	4.26401	19.213	1.61402e-16	1.02412e-13
ENSMUSG00000012819	Cdh23	cadherin_23_otocadherin_	0.0655805	0.0588499	0.0409385	0	0.0018425	0.00677026	0.0551229	0.00287092	4.26307	19.2004	9.53872e-07	6.94544e-05
ENSMUSG00000040197	Cd209e	CD209e_antigen	0.0559207	0.175663	0.183288	0.0219226	0	0	0.138291	0.00730754	4.24217	18.9244	0.00416785	0.052531
ENSMUSG00000000739	Sult5a1	sulfotransferase_family_5A_member_1	0.415	1.55638	0.345985	0.0256857	0.038672	0.0591874	0.772457	0.0411817	4.22938	18.7573	1.21726e-06	8.63668e-05
ENSMUSG00000079105	C7	complement_component_7	4.19138	11.1438	1.12437	0.451971	0.292745	0.14785	5.48653	0.297522	4.20483	18.4408	1.13667e-07	1.13708e-05
ENSMUSG00000018459	Slc13a3	solute_carrier_family_13_sodium_dependent_dicarboxylate_transporter_member_3	0.320937	3.38128	0.134477	0.0413512	0.119356	0.0476536	1.2789	0.0694537	4.20271	18.4137	4.92853e-05	0.00178262
ENSMUSG00000105434	Gm43359	predicted_gene_43359	0.167963	0.125884	0.0333604	0	0.0180179	0	0.109069	0.00600598	4.1827	18.1601	0.00569087	0.0656193
ENSMUSG00000020007	Il20ra	interleukin_20_receptor_alpha	0.176973	1.21274	0.246066	0.0378396	0	0.052323	0.545258	0.0300542	4.1813	18.1425	0.000145895	0.00412744
ENSMUSG00000017002	Slpi	secretory_leukocyte_peptidase_inhibitor	12.3967	292.805	5.57242	3.79913	6.06904	7.51152	103.591	5.79323	4.16039	17.8815	7.80247e-05	0.00252591
ENSMUSG00000097097	5033426O07Rik	RIKEN_cDNA_5033426O07_gene	0.0813075	0.153216	0.106572	0.0191213	0	0	0.113699	0.00637376	4.15693	17.8386	0.00341784	0.0461138
ENSMUSG00000029321	Slc10a6	solute_carrier_family_10_sodium_bile_acid_cotransporter_family_member_6	5.56721	12.7601	2.93723	0.371915	0.429379	0.3943	7.08819	0.398531	4.15265	17.7858	3.49337e-11	8.82153e-09
ENSMUSG00000105909	Gm43189	predicted_gene_43189	0.350267	0	0.526137	0.0128721	0.0129161	0.0237243	0.292135	0.0165042	4.14573	17.7007	0.0018624	0.0295008
ENSMUSG00000001131	Timp1	tissue_inhibitor_of_metalloproteinase_1	9.70898	46.2839	4.93195	1.36981	1.03143	1.05237	20.3083	1.1512	4.14085	17.6409	1.35752e-08	1.85883e-06
ENSMUSG00000104063	Pcdhgb7	protocadherin_gamma_subfamily_B_7	1.27586	10.0572	0.350399	0.209505	0.159857	0.293587	3.8945	0.220983	4.13943	17.6235	1.30788e-05	0.000592765
ENSMUSG00000031762	Mt2	metallothionein_2	627.332	1438.17	497.997	53.7039	52.7751	39.6867	854.5	48.7219	4.13244	17.5383	2.75261e-21	5.55727e-18
ENSMUSG00000054409	Tmem74	transmembrane_protein_74	0.251032	0.403186	0.199437	0	0	0.0494632	0.284552	0.0164877	4.10923	17.2584	0.000420337	0.00941013
ENSMUSG00000028370	Pappa	pregnancy_associated_plasma_protein_A	5.57193	11.4783	2.55259	0.426233	0.32004	0.399555	6.53426	0.381943	4.0966	17.108	3.51101e-16	1.99708e-13
ENSMUSG00000066361	Serpina3c	serine_or_cysteine_peptidase_inhibitor_clade_A_member_3C	2.11	6.63302	2.18895	0.19633	0.215011	0.230355	3.64399	0.213899	4.09052	17.036	3.32014e-10	6.8272e-08
ENSMUSG00000065987	Cd209b	CD209b_antigen	0.0528642	0.632971	0.336855	0.0414325	0	0.0190952	0.340897	0.0201759	4.07863	16.8962	0.000330003	0.00780707
ENSMUSG00000018486	Wnt9b	wingless_type_MMTV_integration_site_family_member_9B	0.0966576	0.166393	0.0324891	0	0.0175555	0	0.0985132	0.00585182	4.07336	16.8346	0.00108291	0.0195364
ENSMUSG00000089672	Lilr4b	leukocyte_immunoglobulin_like_receptor_subfamily_B_member_4B	5.83637	56.7508	2.83205	1.42028	1.36181	1.13283	21.8064	1.30497	4.06266	16.7102	2.42267e-06	0.000151557
ENSMUSG00000011463	Cpb1	carboxypeptidase_B1_tissue_	0.0652862	6.327	0.0611267	0.153514	0.0660495	0.171847	2.15114	0.13047	4.04331	16.4876	0.00300709	0.0420538
ENSMUSG00000050296	Abca12	ATP_binding_cassette_sub_family_A_ABC1_member_12	7.39115	0	9.97497	0.590171	0.276169	0.191352	5.78871	0.352564	4.03728	16.4189	0.00404256	0.0514188
ENSMUSG00000032487	Ptgs2	prostaglandin_endoperoxide_synthase_2	31.8325	27.9337	5.00357	1.59871	1.3685	1.01619	21.5899	1.3278	4.02325	16.2599	3.23819e-12	9.98803e-10
ENSMUSG00000098221	Gm27030	predicted_gene_27030	0.362029	0.426358	0.474523	0	0	0.0784589	0.42097	0.026153	4.00867	16.0964	0.00776092	0.0816073
ENSMUSG00000078780	Gm5150	predicted_gene_5150	0.59521	5.29972	0.572188	0.0839671	0.168611	0.15483	2.15571	0.135803	3.98858	15.8738	4.70012e-05	0.00171961
ENSMUSG00000029641	Rasl11a	RAS_like_family_11_member_A	3.42827	16.7007	2.12742	0.238511	0.550725	0.615672	7.41881	0.468303	3.98567	15.8419	3.67899e-07	3.03729e-05
ENSMUSG00000079014	Serpina3i	serine_or_cysteine_peptidase_inhibitor_clade_A_member_3I	1.11166	2.25038	0.404799	0.0680754	0.0820097	0.087856	1.25561	0.0793137	3.98468	15.831	2.08912e-07	1.91716e-05
ENSMUSG00000070637	Gm694	predicted_gene_694	0.259846	0.262307	0.162194	0.0436515	0	0	0.228116	0.0145505	3.97063	15.6775	0.00610746	0.0690955
ENSMUSG00000050211	Pla2g4e	phospholipase_A2_group_IVE	0.078095	0.116187	0.103276	0	0.0194047	0	0.0991857	0.00646823	3.93869	15.3343	8.46183e-05	0.00268457
ENSMUSG00000056158	Car10	carbonic_anhydrase_10	0.0212335	0.0107192	0.0762141	0.00713401	0	0	0.0360556	0.002378	3.9224	15.1621	0.00426473	0.0535696
ENSMUSG00000094491	Igkv1-133	immunoglobulin_kappa_variable_1_133	1.16764	38.8252	2.64935	1.26724	1.06027	0.486793	14.2141	0.9381	3.92143	15.152	0.000480371	0.0104384
ENSMUSG00000052769	Gm9889	predicted_gene_9889	0.0425725	0.087752	0.0581433	0.0125173	0	0	0.0628226	0.00417243	3.91232	15.0566	0.00896307	0.0908913
ENSMUSG00000020826	Nos2	nitric_oxide_synthase_2_inducible	11.9002	80.4245	12.3348	1.56403	1.99588	3.40496	34.8865	2.32162	3.90946	15.0268	4.22773e-09	6.47514e-07
ENSMUSG00000024529	Lox	lysyl_oxidase	6.77628	17.0606	2.72676	0.704537	0.499914	0.566501	8.85454	0.590317	3.90686	14.9996	6.37477e-12	1.81501e-09
ENSMUSG00000025330	Padi4	peptidyl_arginine_deiminase_type_IV	0.391488	2.01388	0.012578	0.0541498	0.0883456	0.0187233	0.805983	0.0537396	3.90669	14.9979	0.00121826	0.0213537
ENSMUSG00000022622	Acr	acrosin_prepropeptide	0.11169	0.552446	0.122008	0	0.0527364	0	0.262048	0.0175788	3.89792	14.907	0.00370267	0.0485699
ENSMUSG00000053113	Socs3	suppressor_of_cytokine_signaling_3	33.7054	124.702	17.4226	3.4115	3.84708	4.55152	58.6099	3.9367	3.89609	14.8881	4.21184e-11	1.05097e-08
ENSMUSG00000071489	Ptgdr	prostaglandin_D_receptor	0.0843271	0.769714	0.0230288	0.0247911	0	0.03428	0.292356	0.0196904	3.89217	14.8477	0.00442752	0.0550624
ENSMUSG00000106438	Gm42749	predicted_gene_42749	0.271442	0.230176	0.047442	0.0127681	0.0128117	0.0117663	0.18302	0.0124487	3.87793	14.7019	0.00041472	0.00933347
ENSMUSG00000032854	Ugt8a	UDP_galactosyltransferase_8A	0.574826	0.0946896	0.531347	0.0189042	0.0237251	0.0392145	0.400287	0.0272813	3.87505	14.6726	1.81789e-06	0.00011909
ENSMUSG00000030786	Itgam	integrin_alpha_M	4.43743	28.3498	2.38306	0.465825	0.962844	0.9751	11.7234	0.801256	3.87099	14.6313	1.80424e-07	1.68355e-05
ENSMUSG00000079440	Alpi	alkaline_phosphatase_intestinal	33.8087	0.338605	54.6937	2.14637	1.90034	2.07224	29.6137	2.03965	3.85987	14.519	0.000120231	0.00352719
ENSMUSG00000050377	Il31ra	interleukin_31_receptor_A	0.238317	0.561369	0.110144	0.0107789	0.032457	0.0198663	0.303277	0.0210341	3.84983	14.4184	7.86436e-05	0.00253854
ENSMUSG00000054204	Fam150b	family_with_sequence_similarity_150_member_B	1.22441	0.183529	0.462061	0	0.131392	0	0.623332	0.0437974	3.83109	14.2322	0.00164538	0.0267892
ENSMUSG00000086150	Bach2os	BTB_and_CNC_homology_2_opposite_strand	0.091077	0.597615	0.170563	0	0.0614231	0	0.286418	0.0204744	3.80623	13.9891	0.00289687	0.0412377
ENSMUSG00000026069	Il1rl1	interleukin_1_receptor_like_1	6.55341	11.1379	3.1682	0.499866	0.358458	0.645163	6.95317	0.501163	3.79432	13.8741	2.42063e-16	1.4529e-13
ENSMUSG00000023216	Epb42	erythrocyte_membrane_protein_band_4.2	0.0480808	0.17461	0.0350157	0.0141314	0.00472799	0	0.085902	0.00628646	3.77237	13.6646	0.00119571	0.0210749
ENSMUSG00000015134	Aldh1a3	aldehyde_dehydrogenase_family_1_subfamily_A3	6.19062	35.7823	2.59488	1.24444	1.08956	0.94049	14.8559	1.0915	3.76666	13.6106	2.85351e-07	2.46649e-05
ENSMUSG00000028859	Csf3r	colony_stimulating_factor_3_receptor_granulocyte_	1.22954	15.3417	0.718136	0.22185	0.431088	0.620174	5.76311	0.424371	3.76345	13.5804	5.00315e-05	0.00179958
ENSMUSG00000039109	F13a1	coagulation_factor_XIII_A1_subunit	10.2225	56.7945	5.32668	2.51442	1.93871	0.890133	24.1145	1.78109	3.75907	13.5392	3.43596e-07	2.86587e-05
ENSMUSG00000028222	Calb1	calbindin_1	0.0495575	0.204282	0.0338374	0.0145693	0	0.00671307	0.0958924	0.00709411	3.75672	13.5172	0.00196494	0.0308391
ENSMUSG00000064057	Scgb3a1	secretoglobin_family_3A_member_1	4.04463	4.69762	1.47283	0	0.331556	0.426205	3.40503	0.252587	3.75281	13.4806	7.22642e-06	0.000361352
ENSMUSG00000091002	Tcerg1l	transcription_elongation_regulator_1_like	0.036919	0.347833	0.0806515	0.026039	0.00871197	0	0.155135	0.0115837	3.74336	13.3925	0.0032271	0.0443761
ENSMUSG00000103560	Gm38070	predicted_gene_38070	0.181446	0.335823	0.05097	0.00609639	0.0367145	0	0.189413	0.0142703	3.73045	13.2732	0.000534003	0.0112302
ENSMUSG00000025889	Snca	synuclein_alpha	1.80193	2.67452	0.763283	0.151329	0.0759678	0.169401	1.74658	0.132233	3.72338	13.2084	1.31897e-08	1.83073e-06
ENSMUSG00000023078	Cxcl13	chemokine_C_X_C_motif_ligand_13	98.559	689.028	35.7407	11.1621	28.5499	23.1138	274.443	20.9419	3.71204	13.1049	5.11705e-06	0.000275824
ENSMUSG00000039252	Lgi2	leucine_rich_repeat_LGI_family_member_2	4.2804	12.8774	3.56145	0.54678	0.487325	0.550376	6.90643	0.52816	3.70889	13.0764	2.84935e-13	1.02062e-10
ENSMUSG00000035896	Rnase1	ribonuclease_RNase_A_family_1_pancreatic_	0.346319	8.40263	0.340501	0.122142	0.122634	0.450444	3.02982	0.23174	3.70865	13.0742	0.00180302	0.0287242
ENSMUSG00000016529	Il10	interleukin_10	0.743664	11.6885	0.420202	0.391947	0.454027	0.138977	4.28412	0.328317	3.70583	13.0487	0.000752699	0.0148191
ENSMUSG00000040152	Thbs1	thrombospondin_1	80.9289	344.63	24.6966	12.7831	10.5241	11.3148	150.085	11.5407	3.70098	13.0049	9.75493e-08	1.01232e-05
ENSMUSG00000078160	Gm16503	predicted_gene_16503	0.0613984	0.0723082	0.178854	0	0.0241595	0	0.104187	0.00805316	3.69348	12.9374	0.00291144	0.0413675
ENSMUSG00000024912	Fosl1	fos_like_antigen_1	4.07367	7.92705	1.05344	0.185099	0.441363	0.383967	4.35139	0.33681	3.69147	12.9194	8.43394e-07	6.30643e-05
ENSMUSG00000009633	G0s2	G0_G1_switch_gene_2	8.17651	64.7769	4.00267	1.36037	2.91363	1.71399	25.652	1.996	3.68389	12.8517	2.10917e-05	0.000896381
ENSMUSG00000025473	Adam8	a_disintegrin_and_metallopeptidase_domain_8	1.81244	23.7345	0.949923	0.53582	0.643047	0.88575	8.83228	0.688206	3.68187	12.8338	4.76098e-05	0.00173616
ENSMUSG00000048489	8430408G22Rik	RIKEN_cDNA_8430408G22_gene	5.84179	5.0205	2.07497	0.324588	0.312846	0.371061	4.31242	0.336165	3.68126	12.8283	5.63998e-11	1.3764e-08
ENSMUSG00000060459	Kng2	kininogen_2	0.249015	0.823106	0.175506	0.00944634	0.00947859	0.0783634	0.415875	0.0324295	3.68077	12.824	0.000103858	0.00314235
ENSMUSG00000026950	Neb	nebulin	0.0749917	0.115927	0.0204813	0.00688851	0.00968245	0	0.0704667	0.00552366	3.67325	12.7573	0.000112853	0.00335507
ENSMUSG00000032338	Hcn4	hyperpolarization_activated_cyclic_nucleotide_gated_K+_4	0.0884492	0.0937606	0.0579722	0	0	0.0191706	0.0800606	0.0063902	3.64716	12.5287	0.00236263	0.0354239
ENSMUSG00000044576	Gareml	GRB2_associated_regulator_of_MAPK1_like	0.0521529	0.16379	0.0379782	0.0204422	0	0	0.0846403	0.00681407	3.63476	12.4214	0.00590511	0.0674592
ENSMUSG00000045761	Fam179a	family_with_sequence_similarity_179_member_A	0.238629	0.573581	0.164924	0.0171756	0.0459881	0.015838	0.325711	0.0263339	3.6286	12.3685	4.03385e-06	0.000230886
ENSMUSG00000050345	4930486L24Rik	RIKEN_cDNA_4930486L24_gene	0.93588	1.10226	0.295952	0.0289623	0	0.160165	0.778031	0.0630425	3.62543	12.3414	0.000238392	0.0061594
ENSMUSG00000030732	Chrdl2	chordin_like_2	10.9554	30.0658	9.99271	1.68824	1.33919	1.13368	17.0046	1.38704	3.61585	12.2597	3.9004e-12	1.17054e-09
ENSMUSG00000037035	Inhbb	inhibin_beta_B	2.8106	5.14214	1.64731	0.185651	0.344803	0.256724	3.20002	0.262393	3.60828	12.1955	5.09953e-10	9.84785e-08
ENSMUSG00000064147	Rab44	RAB44_member_RAS_oncogene_family	0.215483	3.83317	0.219168	0.0698882	0.175414	0.104705	1.42261	0.116669	3.60804	12.1935	0.000476658	0.0103813
ENSMUSG00000097888	Gm26682	predicted_gene_26682	0.524593	1.60184	0.297158	0	0.114674	0.0842426	0.807863	0.0663054	3.60691	12.184	0.000265324	0.00665046
ENSMUSG00000044258	Ctla2a	cytotoxic_T_lymphocyte_associated_protein_2_alpha	35.4281	46.136	15.9034	3.42321	2.28153	2.30726	32.4891	2.67067	3.60468	12.1652	1.33396e-14	5.92491e-12
ENSMUSG00000013974	Mcemp1	mast_cell_expressed_membrane_protein_1	2.0773	19.0489	0.486276	0.418681	0.980805	0.385981	7.20415	0.595156	3.59749	12.1046	0.000578851	0.0119582
ENSMUSG00000044206	Vsig4	V_set_and_immunoglobulin_domain_containing_4	0.903345	3.21402	0.102801	0	0.288794	0.0612048	1.40672	0.116666	3.59188	12.0577	0.00317641	0.0438419
ENSMUSG00000104252	Pcdha4	protocadherin_alpha_4	0.0301944	0.0711257	0.0539771	0	0.0129592	0	0.0517657	0.00431973	3.58298	11.9836	0.00105525	0.0192405
ENSMUSG00000050164	Mchr1	melanin_concentrating_hormone_receptor_1	3.65408	8.26395	2.34813	0.361036	0.253718	0.58246	4.75539	0.399072	3.57484	11.9161	1.10447e-08	1.55241e-06
ENSMUSG00000038721	Hoxb7	homeobox_B7	7.48311	1.23866	9.72134	0.618243	0.38197	0.548045	6.1477	0.516086	3.57436	11.9122	8.05288e-07	6.04184e-05
ENSMUSG00000052371	Hoxd3os1	homeobox_D3_opposite_strand_1	0.368091	0.148308	0.412692	0.0227823	0.0343008	0.0209948	0.309697	0.026026	3.57283	11.8995	3.41193e-05	0.00132469
ENSMUSG00000048217	Nags	N_acetylglutamate_synthase	2.76505	0.0179889	3.14578	0.16165	0.117212	0.223536	1.97627	0.167466	3.56084	11.801	0.000937546	0.0176449
ENSMUSG00000030218	Mgp	matrix_Gla_protein	74.4999	369.042	39.8389	12.1573	12.8008	16.2652	161.127	13.7411	3.55163	11.7259	3.77504e-08	4.53169e-06
ENSMUSG00000098708	Gm27252	predicted_gene_27252	0.958795	2.5931	0.193975	0.125241	0.0419022	0.15397	1.24862	0.107038	3.54415	11.6653	0.000580022	0.0119713
ENSMUSG00000018623	Mmp7	matrix_metallopeptidase_7	2.67361	0.592742	2.64583	0.0739786	0.297028	0.136382	1.97073	0.169129	3.54253	11.6522	2.35205e-05	0.000978173
ENSMUSG00000050578	Mmp13	matrix_metallopeptidase_13	27.4772	30.913	12.9369	1.71274	1.83811	2.57267	23.7757	2.04117	3.54202	11.6481	1.09529e-17	1.01351e-14
ENSMUSG00000038765	Lmx1b	LIM_homeobox_transcription_factor_1_beta	0.0883125	0.0208053	0.0385872	0	0	0.0127602	0.049235	0.00425341	3.53299	11.5754	0.00967247	0.0959813
ENSMUSG00000042118	Bhmt2	betaine_homocysteine_methyltransferase_2	0.136169	1.17077	0.490894	0.0160132	0.0803691	0.0590415	0.599279	0.051808	3.53198	11.5673	0.000262123	0.00659619
ENSMUSG00000107352	Gm43660	predicted_gene_43660	0.0256538	0.0966781	0.0168154	0.00603308	0.00605367	0	0.0463824	0.00402892	3.52512	11.5124	0.00843247	0.0871678
ENSMUSG00000024134	Six2	sine_oculis_related_homeobox_2	0.444373	0.0805253	0.718838	0.0401888	0.0504377	0.018522	0.414578	0.0363828	3.51032	11.3949	0.000152199	0.00427853
ENSMUSG00000026249	Serpine2	serine_or_cysteine_peptidase_inhibitor_clade_E_member_2	8.38491	16.1165	4.24657	0.793879	0.846549	0.89728	9.58267	0.845903	3.50186	11.3283	6.66025e-15	3.01859e-12
ENSMUSG00000092090	Gm3294	predicted_gene_3294	0.0455993	0.112784	0.0697415	0.00536237	0	0.0148297	0.0760415	0.00673069	3.49796	11.2977	0.000461855	0.0101153
ENSMUSG00000029659	Medag	mesenteric_estrogen_dependent_adipogenesis	3.91209	19.9542	2.11697	0.9529	0.533525	0.816541	8.66108	0.767655	3.49602	11.2825	3.44555e-07	2.86587e-05
ENSMUSG00000056656	Apol8	apolipoprotein_L_8	0.0464878	0.100373	0.0423201	0	0	0.016792	0.0630604	0.00559732	3.49393	11.2662	0.00705473	0.0759803
ENSMUSG00000029334	Prkg2	protein_kinase_cGMP_dependent_type_II	10.5514	0.520878	8.75482	0.677532	0.532567	0.56168	6.60904	0.590593	3.48421	11.1905	4.33591e-06	0.000243932
ENSMUSG00000091694	Apol11b	apolipoprotein_L_11b	0.517871	0.717579	0.291188	0	0.0629305	0.0742951	0.508879	0.0457419	3.47574	11.125	1.86275e-05	0.000815937
ENSMUSG00000014782	Plekhg4	pleckstrin_homology_domain_containing_family_G_with_RhoGef_domain_member_4	0.0873569	0.86521	0.130133	0.0140044	0.0281218	0.0559541	0.3609	0.0326934	3.46453	11.0389	0.000274051	0.00678499
ENSMUSG00000062991	Nrg1	neuregulin_1	6.9646	24.1006	2.9142	1.12687	1.01818	0.934978	11.3265	1.02667	3.46365	11.0322	2.74339e-07	2.39863e-05
ENSMUSG00000037440	Vnn1	vanin_1	6.82706	0.622303	8.50617	0.441394	0.410313	0.602849	5.31851	0.484852	3.45541	10.9694	8.98024e-06	0.00043355
ENSMUSG00000047330	Kcne4	potassium_voltage_gated_channel_Isk_related_subfamily_gene_4	13.813	19.8448	7.46275	1.10449	1.11772	1.53143	13.7068	1.25121	3.4535	10.9548	1.2319e-16	8.04649e-14
ENSMUSG00000075520	Malrd1	MAM_and_LDL_receptor_class_A_domain_containing_1	9.37295	0.123312	7.05857	0.644791	0.294247	0.572827	5.51828	0.503955	3.45285	10.9499	0.000256432	0.00650097
ENSMUSG00000038156	Spon1	spondin_1_f_spondin_extracellular_matrix_protein	7.70186	36.2167	4.32261	1.53565	1.43257	1.49508	16.0804	1.48776	3.43409	10.8084	4.009e-08	4.76106e-06
ENSMUSG00000049130	C5ar1	complement_component_5a_receptor_1	2.26139	16.2486	1.19135	0.597836	0.465943	0.761456	6.56713	0.608411	3.43214	10.7939	1.22714e-05	0.00056531
ENSMUSG00000057604	Lmcd1	LIM_and_cysteine_rich_domains_1	4.79623	17.7703	2.20613	0.66209	0.710536	0.926092	8.25754	0.766239	3.42984	10.7767	1.42996e-06	9.89301e-05
ENSMUSG00000030247	Kcnj8	potassium_inwardly_rectifying_channel_subfamily_J_member_8	17.4155	54.8975	9.07161	2.28717	2.29621	2.98365	27.1282	2.52234	3.42696	10.7552	2.7774e-10	5.87433e-08
ENSMUSG00000052188	Gm14964	predicted_gene_14964	2.69288	1.85814	1.45604	0.191896	0.19264	0.176895	2.00236	0.187144	3.41948	10.6996	1.58784e-07	1.50055e-05
ENSMUSG00000031610	Scrg1	scrapie_responsive_gene_1	0.623856	1.9783	0.419388	0.11287	0.169936	0	1.00718	0.0942687	3.4174	10.6842	0.00183971	0.0292457
ENSMUSG00000030474	Siglece	sialic_acid_binding_Ig_like_lectin_E	2.22698	16.4395	1.23354	0.516298	0.777501	0.577973	6.63335	0.623924	3.4103	10.6317	4.88232e-05	0.00176879
ENSMUSG00000097877	Gm26703	predicted_gene_26703	0.0295515	0.174019	0.0322795	0.0115832	0	0.0106744	0.0786165	0.0074192	3.4055	10.5964	0.00429021	0.0537984
ENSMUSG00000062181	Ces3b	carboxylesterase_3B	0.0516584	0.131813	0.112863	0	0	0.0279986	0.0987782	0.00933286	3.4038	10.5839	0.00315503	0.0436283
ENSMUSG00000026904	Slc4a10	solute_carrier_family_4_sodium_bicarbonate_cotransporter_like_member_10	0.0433906	0.0306623	0.0331817	0.0102053	0	0	0.0357449	0.00340175	3.39339	10.5078	0.00413953	0.0523523
ENSMUSG00000085139	A730046J19Rik	RIKEN_cDNA_A730046J19_gene	0.221241	0.193328	0.202707	0.00839273	0.0505439	0	0.205758	0.0196455	3.38868	10.4735	0.000183085	0.00495849
ENSMUSG00000040693	Slco4c1	solute_carrier_organic_anion_transporter_family_member_4C1	0.116359	0.459504	0.00748053	0.0321887	0.0161605	0.00741747	0.194448	0.0185889	3.38687	10.4604	0.00817582	0.0851545
ENSMUSG00000026065	Slc9a4	solute_carrier_family_9_sodium_hydrogen_exchanger_member_4	0.501706	0.23636	0.259618	0.0248361	0.0249323	0.0457964	0.332561	0.0318549	3.38403	10.4399	1.6064e-06	0.000108878
ENSMUSG00000039956	Mrap	melanocortin_2_receptor_accessory_protein	0.51524	0.946651	0.675416	0	0.0486599	0.156362	0.712436	0.0683407	3.38194	10.4248	7.25956e-05	0.00238348
ENSMUSG00000012428	Steap4	STEAP_family_member_4	20.7947	36.3929	17.7965	2.01551	2.18687	3.01223	24.9947	2.40487	3.37759	10.3934	4.18502e-19	5.46711e-16
ENSMUSG00000046523	Kctd4	potassium_channel_tetramerisation_domain_containing_4	0.0557152	0.131231	0.085205	0.0262054	0	0	0.0907169	0.00873512	3.37647	10.3853	0.00674088	0.0739997
ENSMUSG00000046259	Sprr2h	small_proline_rich_protein_2H	1.28095	2.71567	0.139929	0.150603	0.0756107	0.173556	1.37885	0.133256	3.37119	10.3473	0.00102681	0.0188614
ENSMUSG00000022598	Psca	prostate_stem_cell_antigen	1.09373	0.598062	0.213372	0	0.184412	0	0.635056	0.0614707	3.36891	10.331	0.0067656	0.0741611
ENSMUSG00000041324	Inhba	inhibin_beta_A	2.03764	3.72586	0.65181	0.304432	0.146173	0.170837	2.13844	0.207147	3.36783	10.3233	2.24398e-06	0.000142384
ENSMUSG00000045991	Onecut2	one_cut_domain_family_member_2	0.00789453	0.0139468	0.0100612	0	0.0031064	0	0.0106342	0.00103547	3.36036	10.2699	0.00561793	0.0650484
ENSMUSG00000033508	Asprv1	aspartic_peptidase_retroviral_like_1	3.82184	27.8264	0.948887	0.995703	0.974023	1.24748	10.8657	1.0724	3.34086	10.1321	0.000243255	0.00624532
ENSMUSG00000005364	Il5ra	interleukin_5_receptor_alpha	0.663167	4.72583	0.572264	0.176909	0.236811	0.175175	1.98709	0.196298	3.33953	10.1228	2.01077e-05	0.000865411
ENSMUSG00000035385	Ccl2	chemokine_C_C_motif_ligand_2	6.68694	10.28	1.21109	0.70344	0.623147	0.476848	6.05935	0.601145	3.33338	10.0797	2.44637e-06	0.000152609
ENSMUSG00000039196	Orm1	orosomucoid_1	1.08367	4.54367	0.142074	0.0509736	0.102343	0.422859	1.92314	0.192059	3.32384	10.0133	0.00407861	0.0517883
gene id	gene name	description	146D-Z31_FPKM	146D-Z4_FPKM	146D-Z62_FPKM	W24_FPKM	W27_FPKM	W31_FPKM	146D	W	log2FC	Fold	Pvalue	Qvalue
ENSMUSG00000089943	Ugt1a5	UDP_glucuronosyltransferase_1_family_polypeptide_A5	0	0	0.0166657	1.25499	0	23.834	0.00555522	8.36301	-10.556	0.000664261	8.02773e-07	6.04184e-05
ENSMUSG00000079180	Mptx2	mucosal_pentraxin_2	0	0.498313	0	129.931	135.488	28.02	0.166104	97.8129	-9.20179	0.00169818	1.17433e-24	4.34657e-21
ENSMUSG00000026531	Mptx1	mucosal_pentraxin_1	0.840876	106.169	0.597086	26146	25774	6479.78	35.8689	19466.6	-9.08405	0.00184259	1.80664e-08	2.35353e-06
ENSMUSG00000033196	Myh2	myosin_heavy_polypeptide_2_skeletal_muscle_adult	0	0.00521662	0	1.01046	0.679791	0.585823	0.00173887	0.758692	-8.76922	0.00229194	6.11723e-21	1.04501e-17
ENSMUSG00000060615	Ang4	angiogenin_ribonuclease_A_family_member_4	11.2293	0.892875	25.6214	4381.72	5090.25	278.715	12.5812	3250.23	-8.01313	0.00387086	1.28932e-11	3.57914e-09
ENSMUSG00000026532	Spta1	spectrin_alpha_erythrocytic_1	0.0162852	0.0613716	0.0106745	6.77739	6.45437	0.575393	0.0294437	4.60239	-7.28828	0.0063975	1.16067e-15	5.99448e-13
ENSMUSG00000056487	Mettl7a2	methyltransferase_like_7A2	0	0.0659411	0	0.789931	2.42322	3.07481	0.0219804	2.09599	-6.57527	0.0104869	1.20824e-13	4.70747e-11
ENSMUSG00000027876	Reg4	regenerating_islet_derived_family_member_4	8.85065	14.2995	28.1076	1287.64	1938.71	208.024	17.0859	1144.79	-6.06613	0.0149249	8.5928e-17	5.9634e-14
ENSMUSG00000033847	Pla2g4c	phospholipase_A2_group_IVC_cytosolic_calcium_independent_	0.39437	0.168907	0.548318	38.3795	29.9617	0.621763	0.370532	22.9876	-5.95512	0.0161187	3.73944e-09	5.90509e-07
ENSMUSG00000038209	Itln1	intelectin_1_galactofuranose_binding_	0.722177	0	0.941624	42.3177	50.597	2.80289	0.5546	31.9059	-5.84623	0.0173824	1.21469e-07	1.19893e-05
ENSMUSG00000037129	Tmprss13	transmembrane_protease_serine_13	0	0.0731549	0	1.01023	1.45414	1.68315	0.024385	1.3825	-5.82515	0.0176383	2.41687e-13	8.79899e-11
ENSMUSG00000047586	Nccrp1	non_specific_cytotoxic_cell_receptor_protein_1_homolog_zebrafish_	0.175539	0.232595	0.0479378	9.10664	8.93544	2.33076	0.152024	6.79095	-5.48124	0.0223863	1.32416e-13	5.07018e-11
ENSMUSG00000040627	Aicda	activation_induced_cytidine_deaminase	0.0710455	0.0597674	0	0.954597	2.15634	1.7381	0.0436043	1.61635	-5.21212	0.0269771	8.80015e-13	2.96186e-10
ENSMUSG00000029868	Trpv6	transient_receptor_potential_cation_channel_subfamily_V_member_6	0.00573203	0.0405099	0	0.35722	0.487201	0.776708	0.015414	0.540376	-5.13165	0.0285245	1.68316e-10	3.62908e-08
ENSMUSG00000040569	Slc26a7	solute_carrier_family_26_member_7	0	0.0257103	0.0178862	0.789163	0.418682	0.260256	0.0145322	0.489367	-5.0736	0.0296958	6.278e-10	1.20191e-07
ENSMUSG00000074281	Gm12522	predicted_gene_12522	0	0	0.0150531	0.0647733	0.211356	0.179143	0.00501769	0.151757	-4.9186	0.0330639	0.000275733	0.00681144
ENSMUSG00000097662	Gm2093	predicted_gene_2093	0	0.0112188	0	0.112017	0.134946	0.0722831	0.00373962	0.106416	-4.83068	0.0351416	0.000114453	0.00338904
ENSMUSG00000074818	Pdzd7	PDZ_domain_containing_7	0.0553518	0.0977905	0.314432	4.65316	4.68462	3.29384	0.155858	4.21054	-4.7557	0.0370162	1.74028e-15	8.58846e-13
ENSMUSG00000078964	Ces1b	carboxylesterase_1B	0	0	0.0560342	0.402009	0.585197	0.518856	0.0186781	0.50202	-4.74833	0.0372058	4.49294e-07	3.58464e-05
ENSMUSG00000052974	Cyp2f2	cytochrome_P450_family_2_subfamily_f_polypeptide_2	0.0596355	0.825382	0.081447	8.08162	9.52157	7.80607	0.322155	8.46976	-4.71649	0.0380359	6.55348e-10	1.24393e-07
ENSMUSG00000099146	0610031O16Rik	RIKEN_cDNA_0610031O16_gene	0	0	0.0259064	0.153363	0.251934	0.244206	0.00863547	0.216501	-4.64796	0.0398864	1.04079e-05	0.000489698
ENSMUSG00000097035	Gm26692	predicted_gene_26692	0.0488222	0	0	0.287045	0.403468	0.423417	0.0162741	0.37131	-4.51198	0.0438288	0.00122962	0.0215018
ENSMUSG00000094315	Igkv4-78	immunoglobulin_kappa_variable_4_78	0.093826	0	0.102554	2.5375	0	1.62734	0.0654601	1.38828	-4.40654	0.047152	0.00386184	0.0499789
ENSMUSG00000092008	Cyp2c69	cytochrome_P450_family_2_subfamily_c_polypeptide_69	0.208768	0	0.352462	3.5703	4.45813	3.27092	0.187077	3.76645	-4.3315	0.0496692	2.50504e-09	4.18285e-07
ENSMUSG00000078143	Gm17344	predicted_gene_17344	0	0.0444468	0	0.155314	0.490091	0.245467	0.0148156	0.296957	-4.32507	0.0498913	0.000117961	0.00346517
ENSMUSG00000024973	Hrasls5	HRAS_like_suppressor_family_member_5	0	0	0.0363511	0.176062	0.432076	0.108205	0.012117	0.238781	-4.30058	0.0507454	0.00041146	0.00929013
ENSMUSG00000057400	Ces1c	carboxylesterase_1C	0.154863	0.106395	0.056391	1.82081	4.3263	0.0279715	0.105883	2.05836	-4.28095	0.0514405	0.000101959	0.00311032
ENSMUSG00000103442	Pcdha1	protocadherin_alpha_1	0	0	0.0109833	0.0827347	0.102839	0.0254235	0.00366109	0.0703322	-4.26384	0.0520542	0.000120899	0.0035421
ENSMUSG00000068078	2310034C09Rik	RIKEN_cDNA_2310034C09_gene	0	0.334614	0	2.3798	2.64073	1.07775	0.111538	2.03276	-4.18783	0.0548702	6.71061e-06	0.000342055
ENSMUSG00000045331	2310079G19Rik	RIKEN_cDNA_2310079G19_gene	0.11438	0.718556	0	3.76583	2.11541	8.43141	0.277646	4.77088	-4.10294	0.0581958	4.27974e-06	0.000243081
ENSMUSG00000025991	Cps1	carbamoyl_phosphate_synthetase_1	0.217707	0.277775	0.171763	2.56674	3.30499	5.41431	0.222415	3.76201	-4.08018	0.0591213	2.21463e-17	1.89164e-14
ENSMUSG00000096945	Gm26546	predicted_gene_26546	0	0	0.00858617	0.0277076	0.0556385	0.0596048	0.00286206	0.0476503	-4.05736	0.0600637	0.00503621	0.0605218
ENSMUSG00000078586	Gm11735	predicted_gene_11735	0.169988	0.0500413	0.324975	3.57242	2.78396	2.55646	0.181668	2.97095	-4.03155	0.0611481	4.14093e-10	8.28484e-08
ENSMUSG00000106445	Gm21190	predicted_gene_21190	0	0.101727	0	0.541498	0.407729	0.68642	0.0339088	0.545216	-4.00709	0.0621934	3.73118e-05	0.0014262
ENSMUSG00000040405	Havcr1	hepatitis_A_virus_cellular_receptor_1	0	0.0339768	0.0210054	0.0678281	0.419902	0.396014	0.0183274	0.294581	-4.00659	0.062215	6.50978e-05	0.00220044
ENSMUSG00000107585	RP23-449F12.8	-	0	0.036225	0	0.108496	0.217866	0.233398	0.012075	0.186587	-3.94975	0.0647152	0.00505038	0.0606555
ENSMUSG00000095429	Ighv5-12	immunoglobulin_heavy_variable_5_12	21.1265	2.01746	4.15844	36.8112	152.769	222.599	9.10081	137.393	-3.91617	0.0662392	6.61411e-07	5.06504e-05
ENSMUSG00000100174	Gm28719	predicted_gene_28719	0.0382353	0	0	0.202316	0.157989	0.20724	0.0127451	0.189182	-3.89176	0.0673697	0.00099882	0.018455
ENSMUSG00000005540	Fcer2a	Fc_receptor_IgE_low_affinity_II_alpha_polypeptide	0.0449661	0.988706	0.294766	3.36627	8.22779	8.01036	0.442813	6.53481	-3.88338	0.0677622	2.75875e-07	2.4026e-05
ENSMUSG00000010592	Dazl	deleted_in_azoospermia_like	0.0114173	0.0134458	0.0124794	0.0402711	0.26956	0.235159	0.0124475	0.181663	-3.86734	0.0685197	0.000506474	0.010836
ENSMUSG00000029368	Alb	albumin	0.0262112	0	0.171827	0.847568	1.36147	0.653511	0.0660128	0.954183	-3.85345	0.0691825	5.81445e-06	0.000300996
ENSMUSG00000097519	4930558J18Rik	RIKEN_cDNA_4930558J18_gene	0	0.0385552	0	0.211734	0.135276	0.195188	0.0128517	0.180733	-3.81382	0.0711091	0.000443902	0.0098189
ENSMUSG00000102301	Ighv8-2	immunoglobulin_heavy_variable_V8_2	0	0.551059	0.204437	1.21025	4.08673	4.56419	0.251832	3.28706	-3.70626	0.0766132	3.77191e-05	0.00143929
ENSMUSG00000062073	Gm10109	predicted_gene_10109	0	0	0.0342637	0.184395	0.0925633	0.169991	0.0114212	0.148983	-3.70536	0.0766613	0.00173408	0.0280075
ENSMUSG00000039760	Il22ra2	interleukin_22_receptor_alpha_2	0.188266	0.237586	0.778623	4.18998	6.33364	4.98517	0.401492	5.1696	-3.68661	0.077664	4.8206e-10	9.39086e-08
ENSMUSG00000085369	9430093N23Rik	RIKEN_cDNA_9430093N23_gene	0.195668	0	0	0.460177	0.769983	1.27268	0.0652227	0.834281	-3.67709	0.0781784	0.00125516	0.0218797
ENSMUSG00000051076	Vtcn1	V_set_domain_containing_T_cell_activation_inhibitor_1	0.0768768	0.1509	0.0140025	1.06951	1.02836	0.985984	0.0805932	1.02795	-3.67297	0.0784018	4.00657e-08	4.76106e-06
ENSMUSG00000063713	Klk1b24	kallikrein_1_related_peptidase_b24	0	0.856222	0	3.2389	4.60659	2.82009	0.285407	3.55519	-3.63883	0.0802791	0.000247318	0.0063059
ENSMUSG00000055373	Fut9	fucosyltransferase_9	0.00810758	0.284113	0.0487182	1.2012	1.29687	1.70943	0.113646	1.4025	-3.62538	0.0810312	4.71622e-06	0.000258612
ENSMUSG00000034579	Pla2g3	phospholipase_A2_group_III	0.255946	0.243481	0.306489	3.44907	3.49176	2.92364	0.268638	3.28816	-3.61354	0.0816988	1.17909e-17	1.04741e-14
ENSMUSG00000079033	Mef2b	myocyte_enhancer_factor_2B	0.034772	0.204793	0.0949794	0.613294	1.58037	1.847	0.111515	1.34689	-3.59432	0.0827946	5.76232e-07	4.44339e-05
ENSMUSG00000062624	Cyp2c67	cytochrome_P450_family_2_subfamily_c_polypeptide_67	0.0969869	0	0.0423746	0.684113	0.641035	0.357385	0.0464538	0.560844	-3.59373	0.0828284	1.90086e-05	0.000826109
ENSMUSG00000037159	Wee2	WEE1_homolog_2_S._pombe_	0.027495	0	0.0801013	0.506509	0.735706	0.0496754	0.0358654	0.43063	-3.58578	0.0832859	0.000658327	0.0132189
ENSMUSG00000032122	Slc37a2	solute_carrier_family_37_glycerol_3_phosphate_transporter_member_2	0.340237	5.43268	0.423439	13.2263	17.8589	43.0971	2.06545	24.7274	-3.58158	0.0835287	1.01642e-05	0.000481293
ENSMUSG00000061100	Retnla	resistin_like_alpha	0.842661	1.19091	0.245461	9.97318	11.604	5.60189	0.759677	9.05971	-3.57601	0.0838523	8.46478e-09	1.23675e-06
ENSMUSG00000040127	Sdr9c7	4short_chain_dehydrogenase_reductase_family_9C_member_7	0	0	0.0109804	0.0354565	0.053391	0.0381314	0.00366013	0.0423263	-3.53159	0.086474	0.00309846	0.0430604
ENSMUSG00000086879	Gm14012	predicted_gene_14012	0.099231	0	0	0.466712	0.410024	0.268922	0.033077	0.381886	-3.52924	0.0866148	0.00565657	0.065297
ENSMUSG00000030775	Trat1	T_cell_receptor_associated_transmembrane_adaptor_1	0.196431	0.115666	0.375574	2.36749	3.82615	1.17113	0.229224	2.45492	-3.42085	0.0933731	5.68426e-06	0.000297026
ENSMUSG00000053889	Kirrel3os	kin_of_IRRE_like_3_Drosophila_opposite_strand	0.0265252	0.124974	0.0869402	0.925292	1.16901	0.440892	0.0794797	0.845066	-3.41041	0.0940515	4.3513e-07	3.52691e-05
ENSMUSG00000055561	Spink5	serine_peptidase_inhibitor_Kazal_type_5	0.0140396	0.140565	0.0153381	0.61081	0.986139	0.197849	0.0566477	0.598266	-3.4007	0.0946865	7.81528e-05	0.00252637
ENSMUSG00000092586	Ly6g6c	lymphocyte_antigen_6_complex_locus_G6C	0.216523	0.236802	0.0675809	2.25486	1.75261	1.34114	0.173635	1.78287	-3.36007	0.0973908	3.26147e-08	4.04641e-06
ENSMUSG00000094993	Igkv4-73	immunoglobulin_kappa_variable_4_73	0	1.10461	0	9.12232	1.10706	1.10896	0.368205	3.77945	-3.35959	0.0974229	0.00640341	0.0711943
ENSMUSG00000022491	Glycam1	glycosylation_dependent_cell_adhesion_molecule_1	0	1.32941	0	2.08544	3.55287	7.74851	0.443135	4.46227	-3.33196	0.099307	0.00208077	0.0321348
ENSMUSG00000041565	L3mbtl4	l_3_mbt_like_4_Drosophila_	0.00878162	0.0103419	0.0191877	0.123908	0.16587	0.095195	0.0127704	0.128324	-3.32892	0.0995167	0.000291218	0.00708365

## Sheet: miR-146 KO+DSS VS WT+DSS
gene id	gene name	description	146D-Z31_FPKM	146D-Z4_FPKM	146D-Z62_FPKM	WD21_FPKM	WD23_FPKM	WD50_FPKM	146D	WD	log2FC	Fold	Pvalue	Qvalue
ENSMUSG00000038357	Camp	cathelicidin_antimicrobial_peptide	2.88069	6.00271	0.532558	0	0	0	3.13865	0	Inf	#VALUE!	3.05419e-09	2.07878e-06
ENSMUSG00000028001	Fga	fibrinogen_alpha_chain	0.19944	0.281876	0.078434	0	0	0	0.186583	0	Inf	#VALUE!	4.29437e-07	0.000101361
ENSMUSG00000105501	5330426L24Rik	RIKEN_cDNA_5330426L24_gene	0.525126	0.418388	0.134975	0	0	0	0.359496	0	Inf	#VALUE!	6.50296e-07	0.000134842
ENSMUSG00000054417	Cyp3a44	cytochrome_P450_family_3_subfamily_a_polypeptide_44	5.63308	0	1.15968	0	0	0	2.26425	0	Inf	#VALUE!	1.84263e-06	0.000314481
ENSMUSG00000029630	Cyp3a25	cytochrome_P450_family_3_subfamily_a_polypeptide_25	3.38805	0	0.471064	0	0	0	1.28637	0	Inf	#VALUE!	3.38152e-06	0.000503528
ENSMUSG00000000157	Itgb2l	integrin_beta_2_like	0.490737	1.51502	0	0	0	0	0.668585	0	Inf	#VALUE!	3.78231e-06	0.000542296
ENSMUSG00000022598	Psca	prostate_stem_cell_antigen	1.09373	0.598062	0.213372	0	0	0	0.635056	0	Inf	#VALUE!	1.67211e-05	0.00159224
ENSMUSG00000102715	Gm6209	predicted_gene_6209	0.0710792	0.177891	0.0776438	0	0	0	0.108871	0	Inf	#VALUE!	3.31352e-05	0.00263502
ENSMUSG00000026818	Cel	carboxyl_ester_lipase	0	6.27946	0.047358	0	0	0	2.10894	0	Inf	#VALUE!	4.80699e-05	0.00353155
ENSMUSG00000054446	Cpa1	carboxypeptidase_A1_pancreatic	0	11.9854	0.0185053	0	0	0	4.00129	0	Inf	#VALUE!	5.76893e-05	0.00410242
ENSMUSG00000054106	Try4	trypsin_4	0.0419347	19.5112	0	0	0	0	6.51771	0	Inf	#VALUE!	0.0001003	0.00634004
ENSMUSG00000031495	Cd209d	CD209d_antigen	0.220056	1.5118	0.160246	0	0	0	0.630702	0	Inf	#VALUE!	0.000108376	0.00662408
ENSMUSG00000103707	Pcdha6	protocadherin_alpha_6	0.00722826	0.0141905	0.118458	0	0	0	0.0466257	0	Inf	#VALUE!	0.000148671	0.00832596
ENSMUSG00000036938	Try5	trypsin_5	0	17.2933	0	0	0	0	5.76445	0	Inf	#VALUE!	0.000224827	0.0113112
ENSMUSG00000108815	RP23-325D10.3	-	0	2.94985	0	0	0	0	0.983283	0	Inf	#VALUE!	0.000252778	0.0121548
ENSMUSG00000078302	Foxd1	forkhead_box_D1	0.191019	0.0642861	0.104343	0	0	0	0.119883	0	Inf	#VALUE!	0.000307341	0.0140308
ENSMUSG00000023433	Cela3b	chymotrypsin_like_elastase_family_member_3B	0	6.94792	0	0	0	0	2.31597	0	Inf	#VALUE!	0.000316483	0.0142142
ENSMUSG00000074336	Apoc4	apolipoprotein_C_IV	0.579204	0.596865	0.395474	0	0	0	0.523848	0	Inf	#VALUE!	0.000451705	0.0183553
ENSMUSG00000097919	Gm27021	predicted_gene_27021	0.531806	0.26099	0.242085	0	0	0	0.34496	0	Inf	#VALUE!	0.00051737	0.0202093
ENSMUSG00000050966	Lin28a	lin_28_homolog_A_C._elegans_	0.0448833	0.572645	0	0	0	0	0.205843	0	Inf	#VALUE!	0.000535257	0.0206535
ENSMUSG00000024155	Meiob	meiosis_specific_with_OB_domains	0.0591715	0.278788	0.150847	0	0	0	0.162936	0	Inf	#VALUE!	0.000680925	0.0248074
ENSMUSG00000040197	Cd209e	CD209e_antigen	0.0559207	0.175663	0.183288	0	0	0	0.138291	0	Inf	#VALUE!	0.000859687	0.0291994
ENSMUSG00000090061	Nwd2	NACHT_and_WD_repeat_domain_containing_2	0.00229234	0.0891049	0.0100174	0	0	0	0.0338049	0	Inf	#VALUE!	0.0010392	0.0334641
ENSMUSG00000091636	A330050F15Rik	RIKEN_cDNA_A330050F15_gene	0.0877923	0.103392	0.0799217	0	0	0	0.0903686	0	Inf	#VALUE!	0.00104737	0.033516
ENSMUSG00000074252	Gm10654	predicted_gene_10654	0.123436	0.557253	0.0224828	0	0	0	0.23439	0	Inf	#VALUE!	0.00114812	0.0357851
ENSMUSG00000072612	Gm10382	predicted_gene_10382	0.136238	0.28881	0.119048	0	0	0	0.181365	0	Inf	#VALUE!	0.00114822	0.0357851
ENSMUSG00000107388	Gm42788	predicted_gene_42788	0.241817	0.261079	0.0220243	0	0	0	0.174973	0	Inf	#VALUE!	0.00136092	0.0402059
ENSMUSG00000061742	Slc22a12	solute_carrier_family_22_organic_anion_cation_transporter_member_12	0.0941333	0.124729	0.0257068	0	0	0	0.0815232	0	Inf	#VALUE!	0.0014431	0.0420184
ENSMUSG00000071562	Stfa1	stefin_A1	0.482227	3.50222	0	0	0	0	1.32815	0	Inf	#VALUE!	0.00149837	0.0432305
ENSMUSG00000026220	Slc16a14	solute_carrier_family_16_monocarboxylic_acid_transporters_member_14	0.0937566	0.276068	0	0	0	0	0.123275	0	Inf	#VALUE!	0.00155607	0.0441737
ENSMUSG00000016150	Tenm1	teneurin_transmembrane_protein_1	0.0114858	0.00193209	0.026886	0	0	0	0.0134346	0	Inf	#VALUE!	0.00177181	0.0484128
ENSMUSG00000053093	Myh7	myosin_heavy_polypeptide_7_cardiac_muscle_beta	0.0348837	0.00410775	0.0419189	0	0	0	0.0269701	0	Inf	#VALUE!	0.00188345	0.0504078
ENSMUSG00000073063	Hbq1b	hemoglobin_theta_1B	0.161128	0.221379	0.0880154	0	0	0	0.156841	0	Inf	#VALUE!	0.00196265	0.0518397
ENSMUSG00000045065	9930022D16Rik	RIKEN_cDNA_9930022D16_gene	0.0744904	0.438648	0	0	0	0	0.171046	0	Inf	#VALUE!	0.00216955	0.0555201
ENSMUSG00000053268	Dspp	dentin_sialophosphoprotein	0.0151612	0.258954	0.00828582	0	0	0	0.0941335	0	Inf	#VALUE!	0.00245631	0.0606209
ENSMUSG00000029409	U90926	cDNA_sequence_U90926	0.265444	0.69475	0	0	0	0	0.320065	0	Inf	#VALUE!	0.00252445	0.0616171
ENSMUSG00000093973	Mrgpra2a	MAS_related_GPR_member_A2A	0.108354	1.08488	0	0	0	0	0.397745	0	Inf	#VALUE!	0.0026108	0.0630314
ENSMUSG00000021940	Ptpn20	protein_tyrosine_phosphatase_non_receptor_type_20	0.0761038	0.0256037	0.0712552	0	0	0	0.0576542	0	Inf	#VALUE!	0.00337225	0.0741526
ENSMUSG00000032355	Mlip	muscular_LMNA_interacting_protein	0.00250819	0.0177261	0.0328848	0	0	0	0.0177064	0	Inf	#VALUE!	0.00342553	0.0748791
ENSMUSG00000099170	5730403I07Rik	RIKEN_cDNA_5730403I07_gene	0.132194	0.0973095	0.0361008	0	0	0	0.0885348	0	Inf	#VALUE!	0.00358161	0.0769432
ENSMUSG00000049897	Stkld1	serine_threonine_kinase_like_domain_containing_1	0.114655	0.0843985	0.0313109	0	0	0	0.076788	0	Inf	#VALUE!	0.00358238	0.0769432
ENSMUSG00000087612	A230005M16Rik	RIKEN_cDNA_A230005M16_gene	0.0511453	0.421707	0	0	0	0	0.157617	0	Inf	#VALUE!	0.00370947	0.078796
ENSMUSG00000029138	4930548H24Rik	RIKEN_cDNA_4930548H24_gene	0.0537142	0.0813391	0.00838612	0	0	0	0.0478131	0	Inf	#VALUE!	0.00387347	0.0810762
ENSMUSG00000107029	Gm43123	predicted_gene_43123	0.0871046	0.170985	0	0	0	0	0.08603	0	Inf	#VALUE!	0.00392339	0.0816589
ENSMUSG00000028023	Pitx2	paired_like_homeodomain_transcription_factor_2	0.0271502	0.00959467	0.008899	0	0	0	0.0152146	0	Inf	#VALUE!	0.00398963	0.0826498
ENSMUSG00000078650	G6pc	glucose_6_phosphatase_catalytic	0.487063	0	0.030403	0	0	0	0.172489	0	Inf	#VALUE!	0.00435941	0.0869022
ENSMUSG00000034645	Zyg11a	zyg_11_family_member_A_cell_cycle_regulator	0.0998984	0.0168044	0.124712	0	0	0	0.0804715	0	Inf	#VALUE!	0.00459376	0.0901165
ENSMUSG00000083079	Amy2b	amylase_2b	0	1.55553	0	0	0	0	0.518511	0	Inf	#VALUE!	0.00460701	0.0902966
ENSMUSG00000027762	Sucnr1	succinate_receptor_1	0.104064	0.0204221	0.170514	0	0	0	0.0983332	0	Inf	#VALUE!	0.00492294	0.0935149
ENSMUSG00000066189	Cacng3	calcium_channel_voltage_dependent_gamma_subunit_3	0.00793895	0.0841651	0.0520394	0	0	0	0.0480478	0	Inf	#VALUE!	0.0052849	0.0978705
ENSMUSG00000062400	Krtap6-5	keratin_associated_protein_6_5	0.0559828	1.25294	0.122321	0	0	0	0.477081	0	Inf	#VALUE!	0.00539152	0.0987793
ENSMUSG00000107276	Gm42858	predicted_gene_42858	0.0985806	0.20898	0.021546	0	0	0	0.109702	0	Inf	#VALUE!	0.00643615	0.111824
ENSMUSG00000032419	Tbx18	T_box18	0.00700515	0.18153	0.00765682	0	0	0	0.0653973	0	Inf	#VALUE!	0.00658094	0.113363
ENSMUSG00000085419	Gm11734	predicted_gene_11734	0.276883	0.38042	0.0504319	0	0	0	0.235912	0	Inf	#VALUE!	0.00704903	0.11824
ENSMUSG00000030054	Gp9	glycoprotein_9_platelet_	0.228798	0.314354	0.0416736	0	0	0	0.194942	0	Inf	#VALUE!	0.00705585	0.11824
ENSMUSG00000091553	Serpina3e-ps	serine_or_cysteine_peptidase_inhibitor_clade_A_member_3E_pseudogene	0.218852	0.354412	0	0	0	0	0.191088	0	Inf	#VALUE!	0.00730564	0.121144
ENSMUSG00000107334	Gm7538	predicted_gene_7538	0.19937	0.0880674	0.0544457	0	0	0	0.113961	0	Inf	#VALUE!	0.00738878	0.122066
ENSMUSG00000032081	Apoc3	apolipoprotein_C_III	0.237023	0.0507475	0.0470769	0	0	0	0.111616	0	Inf	#VALUE!	0.00874503	0.135778
ENSMUSG00000086774	Gm11915	predicted_gene_11915	0.375304	0.442102	0.307562	0	0	0	0.374989	0	Inf	#VALUE!	0.00924273	0.140747
ENSMUSG00000073386	9830107B12Rik	RIKEN_cDNA_9830107B12_gene	0	0.456652	0	0	0	0	0.152217	0	Inf	#VALUE!	0.00966416	0.145172
ENSMUSG00000028310	Ppp3r2	protein_phosphatase_3_regulatory_subunit_B_alpha_isoform_calcineurin_B_type_II_	0.0999141	0.0261452	0.0242541	0	0	0	0.0501045	0	Inf	#VALUE!	0.00970057	0.145423
ENSMUSG00000032484	Ngp	neutrophilic_granule_protein	41.4827	158.716	0.480506	0	0.0562147	0.0666371	66.8931	0.0409506	10.6738	1633.51	1.39453e-11	5.15675e-08
ENSMUSG00000031957	Ctrb1	chymotrypsinogen_B1	0.113607	92.6917	0.0827428	0	0.0774458	0	30.9627	0.0258153	10.2281	1199.39	1.45455e-05	0.00143177
ENSMUSG00000090175	Ugt1a9	UDP_glucuronosyltransferase_1_family_polypeptide_A9	0.0153378	0	18.1982	0.0171102	0	0	6.07118	0.0057034	10.0559	1064.48	0.000102576	0.00639914
ENSMUSG00000057163	Prss2	protease_serine_2	0	24.4676	0	0	0	0.0499574	8.15588	0.0166525	8.93596	489.77	0.000533987	0.0206476
ENSMUSG00000006574	Slc4a1	solute_carrier_family_4_anion_exchanger_member_1	0.575915	1.59515	0.110621	0.0070594	0	0	0.760562	0.00235313	8.33634	323.212	9.78222e-10	8.68153e-07
ENSMUSG00000029882	2210010C04Rik	RIKEN_cDNA_2210010C04_gene	0	10.5102	0	0.0174936	0.016043	0	3.5034	0.0111789	8.29184	313.396	0.000604453	0.022861
ENSMUSG00000058579	Cela2a	chymotrypsin_like_elastase_family_member_2A	0	18.4627	0	0	0	0.0603786	6.15423	0.0201262	8.25636	305.782	0.00122555	0.0374537
ENSMUSG00000030954	Gp2	glycoprotein_2_zymogen_granule_membrane_	0.13587	3.24046	0.185523	0.018944	0	0	1.18729	0.00631468	7.55474	188.02	5.31646e-06	0.000691625
ENSMUSG00000023140	Reg2	regenerating_islet_derived_2	0.100268	6.14154	0	0.0372849	0	0	2.0806	0.0124283	7.38723	167.409	0.000618685	0.023148
ENSMUSG00000046008	Pnlip	pancreatic_lipase	0.113119	18.1976	0	0	0	0.109671	6.10356	0.0365569	7.38336	166.96	0.000540197	0.0208079
ENSMUSG00000022330	Osr2	odd_skipped_related_2	43.7509	0.665945	31.0964	0.130466	0.159476	0.378087	25.1711	0.222677	6.82067	113.039	5.41627e-10	6.67616e-07
ENSMUSG00000108596	Itgam	integrin_alpha_M	0	9.70409	0.0417005	0.0496713	0.0130103	0.0385561	3.2486	0.0337459	6.58896	96.2664	0.000506518	0.0199966
ENSMUSG00000102888	Ighv1-11	immunoglobulin_heavy_variable_V1_11	0.669974	21.3046	0.313696	0	0	0.231996	7.42941	0.077332	6.58604	96.0717	9.70254e-05	0.0061682
ENSMUSG00000106373	Gm6522	predicted_gene_6522	0.363008	2.49959	0	0	0	0.0338448	0.9542	0.0112816	6.40225	84.5802	0.000606893	0.022861
ENSMUSG00000033860	Fgg	fibrinogen_gamma_chain	0.253535	0.92901	0.0615454	0	0	0.0170714	0.414697	0.00569047	6.18737	72.8757	3.16999e-05	0.00254828
ENSMUSG00000058207	Serpina3k	serine_or_cysteine_peptidase_inhibitor_clade_A_member_3K	1.78009	3.2699	0.160567	0.036433	0.0167059	0.0197935	1.73685	0.0243108	6.15873	71.4436	1.01221e-07	3.56475e-05
ENSMUSG00000005800	Mmp8	matrix_metallopeptidase_8	7.92922	66.8568	1.39133	0.122191	0.182034	0.813328	25.3925	0.372518	6.09095	68.1644	6.33927e-08	2.36193e-05
ENSMUSG00000067229	Cyp2c66	cytochrome_P450_family_2_subfamily_c_polypeptide_66	3.39921	0	2.19497	0	0	0.0833988	1.86473	0.0277996	6.06776	67.0775	0.000176849	0.00938694
ENSMUSG00000051748	Wfdc21	WAP_four_disulfide_core_domain_21	3.17352	31.7255	1.01473	0	0	0.562884	11.9713	0.187628	5.99555	63.8031	1.45842e-05	0.00143177
ENSMUSG00000029379	Cxcl3	chemokine_C_X_C_motif_ligand_3	1.26513	35.2708	0.504051	0.0664014	0.159794	0.39688	12.3467	0.207692	5.89353	59.4471	2.09809e-06	0.000344817
ENSMUSG00000074139	1700057G04Rik	RIKEN_cDNA_1700057G04_gene	0.590287	0	0.3664	0	0	0.0162601	0.318895	0.00542003	5.87864	58.8364	0.000645197	0.0238583
ENSMUSG00000022886	Prl2a1	prolactin_family_2_subfamily_a_member_1	9.38629	2.46169	0.332094	0	0.0777086	0.138174	4.06002	0.0719609	5.81813	56.4199	1.99658e-06	0.000335482
ENSMUSG00000011463	Cpb1	carboxypeptidase_B1_tissue_	0.0652862	6.327	0.0611267	0.041602	0	0.0791247	2.15114	0.0402422	5.74025	53.4547	0.00035715	0.0155618
ENSMUSG00000035699	Slc51a	solute_carrier_family_51_alpha_subunit	42.7891	0.0247235	72.1346	0	0.107346	2.08671	38.3161	0.731353	5.71124	52.3908	0.0010187	0.033061
ENSMUSG00000098387	Pet117	PET117_homolog_S._cerevisiae_	0.04847	8.33563	0.052979	0.0540712	0.0495873	0.0587522	2.81236	0.0541369	5.69902	51.949	0.00121339	0.0372427
ENSMUSG00000063434	Sorcs3	sortilin_related_VPS10_domain_containing_receptor_3	0.143099	0	0.188898	0.00665093	0	0	0.110666	0.00221698	5.64147	49.9174	0.00131717	0.0391744
ENSMUSG00000054905	Stfa3	stefin_A3	1.71226	2.68889	0.0891127	0	0	0.0988235	1.49675	0.0329412	5.5058	45.4372	0.00049593	0.0198256
ENSMUSG00000022902	Stfa2	stefin_A2	4.92378	16.8365	0.0867954	0	0	0.481268	7.28236	0.160423	5.50446	45.3948	0.000244754	0.011867
ENSMUSG00000058427	Cxcl2	chemokine_C_X_C_motif_ligand_2	3.79844	69.4241	0.861223	0.297934	0.259806	1.14505	24.6946	0.567598	5.44318	43.5072	3.53738e-06	0.000523225
ENSMUSG00000038067	Csf3	colony_stimulating_factor_3_granulocyte_	8.79649	33.1814	1.16874	0.238646	0.048616	0.83566	14.3822	0.374307	5.26392	38.4236	1.04483e-06	0.000198134
ENSMUSG00000033510	Otud7a	OTU_domain_containing_7A	0.102603	0.0568712	0.0593399	0	0.00617391	0	0.0729382	0.00205797	5.14738	35.4418	0.000148979	0.00832596
ENSMUSG00000040809	Chil3	chitinase_like_3	37.8529	254.296	4.90133	1.91489	0.761799	5.83066	99.0169	2.83578	5.12586	34.917	1.24488e-06	0.000228265
ENSMUSG00000042179	Pnliprp1	pancreatic_lipase_related_protein_1	0	5.37643	0	0.0694342	0.0636556	0.0251484	1.79214	0.0527461	5.08648	33.9768	0.00767299	0.125269
ENSMUSG00000031898	Dpep3	dipeptidase_3	0.179857	1.29455	0	0	0.0204426	0.0242209	0.491468	0.0148878	5.04489	33.0114	0.002965	0.0681575
ENSMUSG00000025091	Pnliprp2	pancreatic_lipase_related_protein_2	33.8503	21.9417	6.48715	0.358647	0.438382	1.09131	20.7597	0.629447	5.04356	32.9809	5.98121e-14	4.42351e-10
ENSMUSG00000071561	BC100530	cDNA_sequence_BC100530	0.818808	1.77237	0	0	0	0.080465	0.863728	0.0268217	5.00911	32.2026	0.0015254	0.043806
ENSMUSG00000022126	Irg1	immunoresponsive_gene_1	2.20282	94.1401	1.09128	0.328531	0.576164	2.14216	32.4781	1.01562	4.99904	31.9786	6.50595e-05	0.00449681
ENSMUSG00000022651	Retnlg	resistin_like_gamma	25.25	353.098	8.14844	1.23244	1.24283	9.71035	128.832	4.06187	4.9872	31.7174	1.20057e-05	0.00125057
ENSMUSG00000079597	Gm5483	predicted_gene_5483	3.4891	20.5474	0	0	0	0.786769	8.01216	0.262256	4.93314	30.5509	0.00335356	0.0739617
ENSMUSG00000084897	Gm14226	predicted_gene_14226	0.600802	0.646616	0.203692	0.023109	0	0.0251096	0.483703	0.0160729	4.91142	30.0943	2.62455e-07	7.63704e-05
ENSMUSG00000007682	Dio2	deiodinase_iodothyronine_type_II	11.6157	11.6322	3.28281	0.174027	0.129991	0.630391	8.84355	0.31147	4.82746	28.393	1.14047e-13	6.32591e-10
ENSMUSG00000056071	S100a9	S100_calcium_binding_protein_A9_calgranulin_B_	116.284	854.086	19.1556	3.85989	7.02988	24.2733	329.842	11.721	4.8146	28.1411	2.21292e-06	0.00035838
ENSMUSG00000026180	Cxcr2	chemokine_C_X_C_motif_receptor_2	0.937748	10.083	0.132406	0.0426876	0.143494	0.216497	3.71772	0.134226	4.79168	27.6975	2.84514e-05	0.00235541
ENSMUSG00000102975	Gm37347	predicted_gene_37347	0.0218754	1.67488	0	0.0487953	0	0.013258	0.565584	0.0206844	4.77312	27.3434	0.00873469	0.135778
ENSMUSG00000097425	Vmn1r181	vomeronasal_1_receptor_181	0.136544	0.844388	0.0373114	0.0380806	0	0	0.339414	0.0126935	4.74088	26.7392	0.00848499	0.133256
ENSMUSG00000033508	Asprv1	aspartic_peptidase_retroviral_like_1	3.82184	27.8264	0.948887	0.363284	0.399644	0.47374	10.8657	0.412223	4.72022	26.3589	1.33368e-06	0.000240572
ENSMUSG00000042265	Trem1	triggering_receptor_expressed_on_myeloid_cells_1	1.23069	19.3294	0.187774	0.0690149	0.133568	0.608331	6.91595	0.270305	4.67727	25.5858	0.00012745	0.00744657
ENSMUSG00000061540	Orm2	orosomucoid_2	0.780233	1.0721	0.568249	0.0967002	0	0	0.806861	0.0322334	4.64569	25.0318	3.2834e-05	0.00262046
ENSMUSG00000079012	Serpina3m	serine_or_cysteine_peptidase_inhibitor_clade_A_member_3M	14.6324	43.958	5.49734	0.935421	0.428766	1.19808	21.3626	0.854089	4.64455	25.0121	1.79479e-11	5.68871e-08
ENSMUSG00000026822	Lcn2	lipocalin_2	20.1406	84.8707	4.05661	0.939171	0.846866	2.58505	36.356	1.45703	4.64109	24.9522	1.55442e-08	8.2114e-06
ENSMUSG00000025746	Il6	interleukin_6	3.45303	2.81782	0.287401	0	0.0672486	0.199302	2.18609	0.0888503	4.62083	24.6041	8.95691e-06	0.00104593
ENSMUSG00000106609	Gm43181	predicted_gene_43181	0.113495	2.59697	0	0.0180846	0.0331537	0.0589507	0.903489	0.0367297	4.62049	24.5984	0.00300581	0.0686249
ENSMUSG00000000690	Hoxb6	homeobox_B6	10.2057	0.662445	12.7466	0.159674	0.167292	0.644517	7.87158	0.323828	4.60335	24.3079	2.72931e-07	7.76348e-05
ENSMUSG00000041681	Iapp	islet_amyloid_polypeptide	1.09704	0.942865	1.0041	0.0661453	0.0606305	0	1.01467	0.0422586	4.58562	24.0109	4.67737e-07	0.000107027
ENSMUSG00000044103	Il1f9	interleukin_1_family_member_9	0.652287	20.335	0.378554	0	0.416835	0.494144	7.12196	0.30366	4.55175	23.4538	0.000941596	0.0310881
ENSMUSG00000059654	Reg1	regenerating_islet_derived_1	0.220649	2.76114	0.150657	0	0	0.133712	1.04415	0.0445706	4.55009	23.4268	0.00130173	0.0389763
ENSMUSG00000106438	Gm42749	predicted_gene_42749	0.271442	0.230176	0.047442	0.0242219	0	0	0.18302	0.00807397	4.50258	22.6679	0.000424434	0.0175689
ENSMUSG00000057802	Gm10030	predicted_gene_10030	0.0936921	0.0679135	0.0314923	0	0	0.00873531	0.064366	0.00291177	4.46633	22.1054	0.00148469	0.0430036
ENSMUSG00000059657	Stfa2l1	stefin_A2_like_1	1.21718	32.3024	0.354555	0	0.746719	0.786769	11.2914	0.511163	4.4653	22.0896	0.00171361	0.0472884
ENSMUSG00000078591	Hs3st4	heparan_sulfate_glucosamine_3_O_sulfotransferase_4	0.0842742	0.0248088	0.126585	0	0.0107758	0	0.0785559	0.00359193	4.45089	21.8701	0.00484389	0.0924087
ENSMUSG00000026073	Il1r2	interleukin_1_receptor_type_II	4.85837	57.0867	1.20552	0.815185	0.967114	1.11172	21.0502	0.964672	4.44765	21.8211	7.49415e-06	0.000898771
ENSMUSG00000107480	RP24-483J20.2	-	0.137217	1.53523	0.0249928	0	0.0233928	0.0554327	0.565812	0.0262751	4.42855	21.5341	0.00371482	0.078796
ENSMUSG00000092920	Mirt2	myocardial_infraction_associated_transcript_2	0.353576	4.99778	0.257519	0	0.120575	0.142861	1.86963	0.087812	4.41219	21.2912	0.00522705	0.0973741
ENSMUSG00000097794	Gm2990	predicted_gene_2990	0.333201	0.285433	0.0992852	0.0337884	0	0	0.239306	0.0112628	4.40922	21.2475	0.00328905	0.0732673
ENSMUSG00000073529	F830208F22Rik	RIKEN_cDNA_F830208F22_gene	0.0283298	0.122355	0.0515884	0	0.00966095	0	0.0674245	0.00322032	4.388	20.9372	0.006512	0.112525
ENSMUSG00000058755	Osm	oncostatin_M	1.50122	20.349	0.359649	0.0440666	0.35007	0.68632	7.40328	0.360152	4.36149	20.556	0.000217069	0.0109957
ENSMUSG00000022868	Ahsg	alpha_2_HS_glycoprotein	0.182327	0.16105	0.174283	0.0254215	0	0	0.172553	0.00847384	4.34788	20.3631	0.00177563	0.0484574
ENSMUSG00000056054	S100a8	S100_calcium_binding_protein_A8_calgranulin_A_	51.2772	408.202	6.97412	8.14829	7.36515	7.61365	155.484	7.70903	4.33408	20.1691	5.87322e-06	0.00073621
ENSMUSG00000047953	Gp5	glycoprotein_5_platelet_	0.122382	0.16216	0.0501399	0.0170634	0	0	0.11156	0.00568781	4.29381	19.6139	0.00388362	0.081212
ENSMUSG00000087694	A530058N18Rik	RIKEN_cDNA_A530058N18_gene	0.031562	0.0185875	0.0430962	0	0	0.0047816	0.0310819	0.00159387	4.28547	19.501	0.0020189	0.0526617
ENSMUSG00000037492	Zmat4	zinc_finger_matrin_type_4	0.702979	0.0304401	0.835717	0	0.05285	0.0313243	0.523045	0.0280581	4.22045	18.6415	0.000238547	0.0116578
ENSMUSG00000087684	1200007C13Rik	RIKEN_cDNA_1200007C13_gene	0.232623	0.306217	0.0747455	0	0	0.0331693	0.204529	0.0110564	4.20935	18.4986	0.000491231	0.0196732
ENSMUSG00000023073	Slc10a2	solute_carrier_family_10_member_2	48.3583	15.2774	44.8757	2.87499	0.65364	2.39951	36.1704	1.97605	4.19412	18.3045	3.47025e-12	1.53989e-08
ENSMUSG00000027360	Hdc	histidine_decarboxylase	0.828298	19.2582	0.469546	0.219716	0.306715	0.613216	6.852	0.379882	4.1729	18.0372	6.34717e-05	0.00444019
ENSMUSG00000041205	Map6d1	MAP6_domain_containing_1	0.0513234	0.0604431	0.112119	0	0	0.0124397	0.0746283	0.00414658	4.16973	17.9976	0.00331898	0.0736105
ENSMUSG00000087113	Gm11714	predicted_gene_11714	0.19176	1.40016	0.0419115	0	0	0.0929573	0.54461	0.0309858	4.13555	17.5761	0.00961206	0.144644
ENSMUSG00000053695	Defb37	defensin_beta_37	1.90869	0	3.64895	0	0.097625	0.231337	1.85255	0.109654	4.07848	16.8945	0.0053413	0.0981927
ENSMUSG00000066361	Serpina3c	serine_or_cysteine_peptidase_inhibitor_clade_A_member_3C	2.11	6.63302	2.18895	0.287819	0.0465695	0.31277	3.64399	0.215719	4.07829	16.8923	1.06871e-07	3.70422e-05
ENSMUSG00000027399	Il1a	interleukin_1_alpha	3.53969	44.1156	1.28277	0.113877	0.939589	1.85636	16.3127	0.969944	4.07195	16.8182	0.000197614	0.0102441
ENSMUSG00000069919	Hba-a1	hemoglobin_alpha_adult_chain_1	52.2339	102.048	15.8112	5.81002	3.22458	1.29692	56.6978	3.44384	4.0412	16.4635	3.18558e-09	2.07878e-06
ENSMUSG00000067780	Pi15	peptidase_inhibitor_15	3.64414	14.162	1.87121	0.16777	0.287756	0.752814	6.55913	0.40278	4.02544	16.2846	1.92542e-08	9.08919e-06
ENSMUSG00000078817	Nlrp12	NLR_family_pyrin_domain_containing_12	0.0210211	0.449751	0.00765386	0.00390774	0.0214916	0.00424604	0.159475	0.0098818	4.01242	16.1383	0.00475616	0.0918407
ENSMUSG00000035896	Rnase1	ribonuclease_RNase_A_family_1_pancreatic_	0.346319	8.40263	0.340501	0.502121	0	0.083949	3.02982	0.195357	3.95505	15.5092	0.0049383	0.0936696
ENSMUSG00000026241	Nppc	natriuretic_peptide_type_C	0.580307	4.25276	0.387407	0.14381	0	0.195371	1.74016	0.11306	3.94405	15.3914	0.000627165	0.0234258
ENSMUSG00000075408	6030408B16Rik	RIKEN_cDNA_6030408B16_gene	0.259903	1.28824	0.106475	0.0241595	0.0442904	0.0393765	0.551539	0.0359421	3.93972	15.3452	0.00013984	0.00799647
ENSMUSG00000059108	Ifitm6	interferon_induced_transmembrane_protein_6	20.6774	105.46	3.66299	1.66212	2.22212	4.59098	43.2667	2.82507	3.9369	15.3153	1.32304e-05	0.00135273
ENSMUSG00000103560	Gm38070	predicted_gene_38070	0.181446	0.335823	0.05097	0.00578261	0	0.0314161	0.189413	0.0123996	3.93317	15.2758	0.000166154	0.00899961
ENSMUSG00000040026	Saa3	serum_amyloid_A_3	562.288	2332.51	180.311	12.1362	16.0417	176.975	1025.04	68.3843	3.90587	14.9894	4.26959e-05	0.0032553
ENSMUSG00000000982	Ccl3	chemokine_C_C_motif_ligand_3	4.82406	80.2161	1.43724	1.61412	1.34519	2.87033	28.8258	1.94321	3.89085	14.8341	0.000253367	0.0121548
ENSMUSG00000025270	Alas2	aminolevulinic_acid_synthase_2_erythroid	8.99739	14.0263	3.66292	0.926122	0.612581	0.267542	8.89552	0.602082	3.88505	14.7746	9.42732e-10	8.68153e-07
ENSMUSG00000063804	Lin28b	lin_28_homolog_B_C._elegans_	0.0559682	0.0219761	0.135869	0.00693656	0	0.00753708	0.0712711	0.00482455	3.88485	14.7726	0.00233284	0.0582212
ENSMUSG00000071036	Gm10309	predicted_gene_10309	0.83773	1.53921	0.402672	0	0.188447	0	0.926539	0.0628156	3.88266	14.7501	0.000416454	0.0173356
ENSMUSG00000019987	Arg1	arginase_liver	4.3243	102.024	1.81502	1.21844	0.744655	5.40679	36.0544	2.45663	3.87542	14.6764	0.000580505	0.022092
ENSMUSG00000052769	Gm9889	predicted_gene_9889	0.0425725	0.087752	0.0581433	0	0	0.0129009	0.0628226	0.0043003	3.86877	14.6089	0.00843997	0.132807
ENSMUSG00000069917	Hba-a2	hemoglobin_alpha_adult_chain_2	33.9456	61.274	11.4156	3.46784	2.55638	1.28211	35.5451	2.43544	3.86739	14.5949	8.68093e-10	8.56705e-07
ENSMUSG00000092090	Gm3294	predicted_gene_3294	0.0455993	0.112784	0.0697415	0	0.00466459	0.0110534	0.0760415	0.00523934	3.85933	14.5136	0.000212452	0.010836
ENSMUSG00000022548	Apod	apolipoprotein_D	16.1901	25.7593	9.26676	0.967498	0.824148	1.77716	17.072	1.1896	3.84309	14.3511	2.00998e-17	4.45953e-13
ENSMUSG00000028713	Cyp4b1	cytochrome_P450_family_4_subfamily_b_polypeptide_1	18.7746	1.19896	9.18714	0.645095	0.496757	0.911357	9.72024	0.684403	3.82807	14.2025	4.63392e-07	0.000107027
ENSMUSG00000027048	Abcb11	ATP_binding_cassette_sub_family_B_MDR_TAP_member_11	0.0861	0.174646	0.0418014	0.010671	0.00489307	0.00579742	0.100849	0.0071205	3.82408	14.1632	0.000195362	0.010151
ENSMUSG00000032691	Nlrp3	NLR_family_pyrin_domain_containing_3	0.802472	8.72151	0.142545	0.196469	0.180111	0.308398	3.22218	0.228326	3.81887	14.1122	0.000255175	0.0121548
ENSMUSG00000071356	Reg3b	regenerating_islet_derived_3_beta	1275.68	3.70781	1376.83	13.0667	47.4263	130.095	885.405	63.5293	3.80084	13.937	0.00108467	0.0343794
ENSMUSG00000004371	Il11	interleukin_11	8.128	22.1015	3.74708	0.372141	0.150114	1.94119	11.3255	0.821147	3.78579	13.7923	4.37664e-06	0.000603134
ENSMUSG00000031722	Hp	haptoglobin	63.6092	251.712	34.3481	1.72967	2.19947	21.7074	116.556	8.54551	3.76972	13.6395	1.37732e-05	0.00138903
ENSMUSG00000039956	Mrap	melanocortin_2_receptor_accessory_protein	0.51524	0.946651	0.675416	0.0229885	0.063226	0.0749361	0.712436	0.0537169	3.72931	13.2628	5.54526e-06	0.000715277
ENSMUSG00000096960	A230028O05Rik	RIKEN_cDNA_A230028O05_gene	0.252578	0.240818	0.0394226	0.0402485	0	0	0.177606	0.0134162	3.72664	13.2382	0.00357203	0.0768697
ENSMUSG00000031443	F7	coagulation_factor_VII	0.126499	2.04319	0.177669	0.0604701	0.0739047	0.0438034	0.782452	0.0593927	3.71964	13.1742	0.00129562	0.0389511
ENSMUSG00000006403	Adamts4	a_disintegrin_like_and_metallopeptidase_reprolysin_type_with_thrombospondin_type_1_motif_4	10.4169	32.861	3.92427	0.503546	0.408102	2.73611	15.734	1.21592	3.69377	12.94	1.10706e-06	0.000208155
ENSMUSG00000075520	Malrd1	MAM_and_LDL_receptor_class_A_domain_containing_1	9.37295	0.123312	7.05857	0.0778464	0.367023	0.839952	5.51828	0.428274	3.68761	12.8849	0.000325338	0.0144945
ENSMUSG00000063234	Gpr84	G_protein_coupled_receptor_84	1.45209	12.7121	0.497189	0.193378	0.398871	0.551655	4.88712	0.381301	3.67998	12.817	0.000203232	0.0104377
ENSMUSG00000073940	Hbb-bt	hemoglobin_beta_adult_t_chain	65.3225	116.221	25.9966	9.22016	5.13012	1.85339	69.1799	5.40122	3.679	12.8082	1.85267e-08	8.95735e-06
ENSMUSG00000054855	Rnd1	Rho_family_GTPase_1	2.18798	6.82014	0.51513	0	0.16393	0.582966	3.17442	0.248965	3.67248	12.7504	0.000736014	0.0263376
ENSMUSG00000039196	Orm1	orosomucoid_1	1.08367	4.54367	0.142074	0.0967002	0.310254	0.0525359	1.92314	0.153163	3.65032	12.5561	0.0021348	0.0548992
ENSMUSG00000052305	Hbb-bs	hemoglobin_beta_adult_s_chain	47.7935	77.1234	19.5977	5.68268	4.04087	1.83153	48.1716	3.85169	3.64462	12.5066	4.9322e-11	1.2159e-07
ENSMUSG00000030069	Prok2	prokineticin_2	0.0607494	0.684812	0.0379193	0	0	0.0631082	0.26116	0.0210361	3.634	12.4149	0.00998033	0.148414
ENSMUSG00000050377	Il31ra	interleukin_31_receptor_A	0.238317	0.561369	0.110144	0.0102241	0.0187434	0.0444369	0.303277	0.0244681	3.63166	12.3948	0.00011462	0.00688354
ENSMUSG00000036110	Slc17a2	solute_carrier_family_17_sodium_phosphate_member_2	0.141135	0	0.133621	0.00699679	0	0.015205	0.0915854	0.00740061	3.6294	12.3754	0.00713621	0.119388
ENSMUSG00000013974	Mcemp1	mast_cell_expressed_membrane_protein_1	2.0773	19.0489	0.486276	0.330988	0.697882	0.71939	7.20415	0.582753	3.62787	12.3623	0.000404119	0.0168855
ENSMUSG00000074417	Gm14548	predicted_gene_14548	0.331508	3.14219	0.0862313	0.0352174	0.0807109	0.172198	1.18664	0.0960421	3.62708	12.3554	0.00152108	0.043783
ENSMUSG00000022893	Adamts1	a_disintegrin_like_and_metallopeptidase_reprolysin_type_with_thrombospondin_type_1_motif_1	20.2664	47.9711	6.55882	1.94541	1.07115	3.04874	24.9321	2.02177	3.62432	12.3319	1.62488e-09	1.33523e-06
ENSMUSG00000052270	Fpr2	formyl_peptide_receptor_2	2.09957	26.1024	0.782738	0.464622	0.579268	1.33298	9.66156	0.792292	3.60815	12.1945	0.000267145	0.0125842
ENSMUSG00000021850	1700011H14Rik	RIKEN_cDNA_1700011H14_gene	3.17539	0	3.43454	0	0.144662	0.400124	2.20331	0.181595	3.60087	12.1331	0.00968932	0.145353
ENSMUSG00000033831	Fgb	fibrinogen_beta_chain	0.229247	0.893089	0.0385264	0	0	0.0961778	0.386954	0.0320593	3.59335	12.07	0.00633953	0.110623
ENSMUSG00000031444	F10	coagulation_factor_X	0.563866	8.04885	0.174082	0.136713	0.0501328	0.542292	2.92893	0.243046	3.59107	12.0509	0.00145216	0.0421717
ENSMUSG00000071633	Gm4952	predicted_gene_4952	0.148521	0.206726	0.236004	0	0	0.049094	0.197084	0.0163647	3.59015	12.0432	0.000737174	0.0263376
ENSMUSG00000105909	Gm43189	predicted_gene_43189	0.350267	0	0.526137	0	0.0335805	0.0397999	0.292135	0.0244601	3.57813	11.9433	0.00870948	0.135649
ENSMUSG00000027790	Sis	sucrase_isomaltase_alpha_glucosidase_	1.74557	0.00958277	2.25807	0.0589944	0.124808	0.152885	1.33774	0.112229	3.57528	11.9197	0.000995362	0.0325724
ENSMUSG00000038721	Hoxb7	homeobox_B7	7.48311	1.23866	9.72134	0.180455	0.227475	1.15211	6.1477	0.520015	3.56342	11.8222	1.9763e-05	0.00179705
ENSMUSG00000045551	Fpr1	formyl_peptide_receptor_1	3.5775	65.7436	1.71849	1.21684	1.68624	3.10602	23.6799	2.00303	3.5634	11.822	0.000392186	0.0166694
ENSMUSG00000054204	Fam150b	family_with_sequence_similarity_150_member_B	1.22441	0.183529	0.462061	0.0248319	0	0.134908	0.623332	0.0532467	3.54924	11.7065	0.00100277	0.0327184
ENSMUSG00000031762	Mt2	metallothionein_2	627.332	1438.17	497.997	79.1117	55.0423	86.3395	854.5	73.4978	3.53931	11.6262	4.9906e-16	5.53633e-12
ENSMUSG00000030142	Clec4e	C_type_lectin_domain_family_4_member_e	0.379309	5.1481	0.133487	0.0482679	0.0416456	0.398033	1.88696	0.162649	3.53623	11.6015	0.0014215	0.0416079
ENSMUSG00000033491	Prss35	protease_serine_35	0.0465354	0.158336	0.0451857	0.00576748	0.0158625	0	0.0833523	0.00720998	3.53116	11.5607	0.00191804	0.0509648
ENSMUSG00000032487	Ptgs2	prostaglandin_endoperoxide_synthase_2	31.8325	27.9337	5.00357	0.830116	1.24394	3.53905	21.5899	1.87104	3.52845	11.539	2.69935e-08	1.19781e-05
ENSMUSG00000100642	Gm28230	predicted_gene_28230	1.0096	0.325326	1.00928	0.0531108	0	0.150071	0.781401	0.0677271	3.52826	11.5375	9.37761e-05	0.00604828
ENSMUSG00000030144	Clec4d	C_type_lectin_domain_family_4_member_d	2.48473	29.8768	1.70224	0.610617	0.488009	1.87163	11.3546	0.990086	3.51958	11.4683	0.000129496	0.00752129
ENSMUSG00000025330	Padi4	peptidyl_arginine_deiminase_type_IV	0.391488	2.01388	0.012578	0.0770499	0.0294349	0.104667	0.805983	0.0703838	3.51743	11.4513	0.00235778	0.0585801
ENSMUSG00000020007	Il20ra	interleukin_20_receptor_alpha	0.176973	1.21274	0.246066	0.0358921	0.0493575	0.058499	0.545258	0.0479162	3.50836	11.3794	0.000434373	0.0178471
ENSMUSG00000009633	G0s2	G0_G1_switch_gene_2	8.17651	64.7769	4.00267	1.59158	1.57737	3.69299	25.652	2.28731	3.48735	11.2149	4.20649e-05	0.00321826
ENSMUSG00000079516	Reg3a	regenerating_islet_derived_3_alpha	2.1988	0.0958973	0.845151	0	0.0832659	0.197407	1.04662	0.0935578	3.48373	11.1868	0.00380837	0.0803197
ENSMUSG00000054630	Ugt2b5	UDP_glucuronosyltransferase_2_family_polypeptide_B5	12.6923	0	15.9196	0.221824	0.517611	1.81887	9.5373	0.852768	3.48336	11.1839	0.00674997	0.115379
ENSMUSG00000025479	Cyp2e1	cytochrome_P450_family_2_subfamily_e_polypeptide_1	5.42416	5.84715	35.5129	1.10739	0.695601	2.40689	15.5947	1.40329	3.47417	11.113	2.40814e-06	0.000384384
ENSMUSG00000030162	Olr1	oxidized_low_density_lipoprotein_lectin_like_receptor_1	0.700695	2.58965	0.193564	0.0449105	0.0741169	0.195241	1.1613	0.104756	3.47064	11.0858	0.000133516	0.00769436
ENSMUSG00000048763	Hoxb3	homeobox_B3	4.58594	2.07894	5.04033	0.26166	0.188473	0.609322	3.90174	0.353151	3.46576	11.0484	1.31836e-09	1.12502e-06
ENSMUSG00000090145	Ugt1a6b	UDP_glucuronosyltransferase_1_family_polypeptide_A6B	40.5371	1.56838	26.6757	0.847377	1.74577	3.69339	22.9271	2.09551	3.45168	10.941	1.76063e-05	0.00165906
ENSMUSG00000019890	Nts	neurotensin	18.7104	0.942027	29.1774	0	0.262876	4.22398	16.2766	1.49562	3.44399	10.8829	0.00695308	0.117234
ENSMUSG00000062345	Serpinb2	serine_or_cysteine_peptidase_inhibitor_clade_B_member_2	0.0723031	2.34179	0.0197452	0.0403149	0.0739246	0.109538	0.81128	0.0745925	3.4431	10.8762	0.00768521	0.125281
ENSMUSG00000037411	Serpine1	serine_or_cysteine_peptidase_inhibitor_clade_E_member_1	8.45035	22.8164	1.11283	0.55516	0.479349	1.95024	10.7932	0.994917	3.4394	10.8483	1.45009e-05	0.00143177
ENSMUSG00000056031	9330154J02Rik	RIKEN_cDNA_9330154J02_gene	0.0177817	0.0523637	0.0777103	0	0.0136393	0	0.0492852	0.00454643	3.43835	10.8404	0.00805927	0.12872
ENSMUSG00000065987	Cd209b	CD209b_antigen	0.0528642	0.632971	0.336855	0.0196545	0	0.0747461	0.340897	0.0314669	3.43743	10.8335	0.00158372	0.0447618
ENSMUSG00000098708	Gm27252	predicted_gene_27252	0.958795	2.5931	0.193975	0.237625	0.108941	0	1.24862	0.115522	3.4341	10.8085	0.00248404	0.0609662
ENSMUSG00000095620	2010005H15Rik	RIKEN_cDNA_2010005H15_gene	1.10243	0.865627	1.10395	0	0.0626202	0.222691	1.024	0.0951037	3.42857	10.7672	6.46464e-05	0.00448797
ENSMUSG00000094491	Igkv1-133	immunoglobulin_kappa_variable_1_133	1.16764	38.8252	2.64935	2.00353	1.01026	0.97978	14.2141	1.33119	3.41653	10.6777	0.0016912	0.0468447
ENSMUSG00000031610	Scrg1	scrapie_responsive_gene_1	0.623856	1.9783	0.419388	0.0535304	0	0.232659	1.00718	0.0953964	3.40025	10.5579	0.00159361	0.0449267
ENSMUSG00000016524	Il19	interleukin_19	0.182451	0.362616	0.0373752	0	0	0.0552821	0.194147	0.0184274	3.39723	10.5358	0.006599	0.113553
ENSMUSG00000018930	Ccl4	chemokine_C_C_motif_ligand_4	5.54794	82.1887	2.83577	1.24889	1.7694	5.61397	30.1908	2.87742	3.39126	10.4923	0.000744916	0.0265288
ENSMUSG00000046959	Slc26a1	solute_carrier_family_26_sulfate_transporter_member_1	0.0693923	0.0344145	0.0279292	0.00814771	0	0.00442654	0.043912	0.00419142	3.38911	10.4767	0.00201866	0.0526617
ENSMUSG00000052371	Hoxd3os1	homeobox_D3_opposite_strand_1	0.368091	0.148308	0.412692	0.0540144	0	0.0352208	0.309697	0.0297451	3.38014	10.4117	0.000342859	0.015059
ENSMUSG00000052188	Gm14964	predicted_gene_14964	2.69288	1.85814	1.45604	0.151678	0.194694	0.230775	2.00236	0.192382	3.37965	10.4082	6.73234e-07	0.000137517
ENSMUSG00000003665	Has1	hyaluronan_synthase1	1.75198	0.870827	0.403862	0	0.0986044	0.19481	1.00889	0.0978048	3.36672	10.3153	0.000228872	0.0113856
ENSMUSG00000039313	AF529169	cDNA_sequence_AF529169	0.0410582	0.0604492	0.022426	0.00381659	0	0.00829401	0.0413111	0.00403687	3.35522	10.2335	0.00202159	0.0526617
ENSMUSG00000005220	Corin	corin	0.0644141	0.116323	0.0234565	0.00957978	0	0.0104091	0.0680645	0.00666297	3.35266	10.2153	0.00195245	0.0516318
ENSMUSG00000022053	Ebf2	early_B_cell_factor_2	0.0627233	0.0633203	0.0522076	0	0.00305539	0.0144804	0.0594171	0.00584527	3.34554	10.165	0.000309907	0.01409
ENSMUSG00000021123	Rdh12	retinol_dehydrogenase_12	0.611315	8.52732	0.378167	0.221798	0.376532	0.339229	3.17227	0.31252	3.3435	10.1506	0.000462534	0.0186248
ENSMUSG00000023078	Cxcl13	chemokine_C_X_C_motif_ligand_13	98.559	689.028	35.7407	38.3791	29.5686	14.3039	274.443	27.4172	3.32335	10.0099	4.66199e-05	0.00345102
gene id	gene name	description	146D-Z31_FPKM	146D-Z4_FPKM	146D-Z62_FPKM	WD21_FPKM	WD23_FPKM	WD50_FPKM	146D	WD	log2FC	Fold	Pvalue	Qvalue
ENSMUSG00000107705	Umad1	UMAP1_MVP12_associated_UMA_domain_containing_1	0	0	0	1.52638	0	1.67271	0	1.06636	#NAME?	#NAME?	2.8986e-07	8.00831e-05
ENSMUSG00000102185	5033404E19Rik	RIKEN_cDNA_5033404E19_gene	0	0	0	2.0557	1.92507	0	0	1.32693	#NAME?	#NAME?	4.32097e-06	0.000599183
ENSMUSG00000086206	Gm13783	predicted_gene_13783	0	0	0	0.255904	0.469224	0.333732	0	0.352953	#NAME?	#NAME?	0.000371234	0.0159315
ENSMUSG00000086453	Gm11457	predicted_gene_11457	0	0	0	0.165333	0.181892	0.179679	0	0.175634	#NAME?	#NAME?	0.00141883	0.0415846
ENSMUSG00000039329	Tex19.1	testis_expressed_gene_19.1	0	0	0	0.139347	0.431144	0	0	0.190164	#NAME?	#NAME?	0.00172601	0.0475123
ENSMUSG00000085412	Halr1	Hoxa_adjacent_long_noncoding_RNA_1	0	0	0	0.389555	0.129857	0.0769665	0	0.198793	#NAME?	#NAME?	0.00280765	0.0661288
ENSMUSG00000104109	Gm30292	predicted_gene_30292	0	0	0	0.074931	0.0457963	0.0542871	0	0.0583381	#NAME?	#NAME?	0.00321227	0.0721363
ENSMUSG00000010044	Zmynd10	zinc_finger_MYND_domain_containing_10	0	0	0	0.0232597	0.0533063	0.0884566	0	0.0550075	#NAME?	#NAME?	0.00435594	0.0869022
ENSMUSG00000048230	Fbxo43	F_box_protein_43	0	0	0	0.0742839	0.0255411	0.0302716	0	0.0433655	#NAME?	#NAME?	0.0050381	0.0948094
ENSMUSG00000094505	Ighv8-6	immunoglobulin_heavy_variable_V8_6	0	0	0	3.03166	0	0	0	1.01055	#NAME?	#NAME?	0.00531772	0.0979517
ENSMUSG00000028008	Asic5	acid_sensing_proton_gated_ion_channel_family_member_5	0	0	0	0.0725373	0.0664999	0.0131382	0	0.0507251	#NAME?	#NAME?	0.00874276	0.135778
ENSMUSG00000089943	Ugt1a5	UDP_glucuronosyltransferase_1_family_polypeptide_A5	0	0	0.0166657	0	0	32.1222	0.00555522	10.7074	-10.9125	0.00051882	0.000140775	0.00802922
ENSMUSG00000029868	Trpv6	transient_receptor_potential_cation_channel_subfamily_V_member_6	0.00573203	0.0405099	0	3.42061	3.84503	0.006948	0.015414	2.4242	-7.29713	0.00635838	2.59063e-06	0.000407647
ENSMUSG00000096452	Ighv1-77	immunoglobulin_heavy_variable_1_77	3.02335	2.54353	3.04071	431.297	755.299	0.756141	2.8692	395.784	-7.10792	0.0072494	1.47122e-07	4.80028e-05
ENSMUSG00000090171	Ugt1a2	UDP_glucuronosyltransferase_1_family_polypeptide_A2	0.151936	0	0.0829942	23.5036	0	0.0368297	0.07831	7.84682	-6.64677	0.00997983	0.00152146	0.043783
ENSMUSG00000097656	Gm26712	predicted_gene_26712	0.154791	0.182293	0.169191	20.201	12.6626	0.187628	0.168759	11.0171	-6.02864	0.0153179	1.10884e-05	0.00119427
ENSMUSG00000033196	Myh2	myosin_heavy_polypeptide_2_skeletal_muscle_adult	0	0.00521662	0	0.128465	0.190239	0.00536928	0.00173887	0.108024	-5.95706	0.016097	0.000147419	0.00829497
ENSMUSG00000095497	Igkv1-122	immunoglobulin_kappa_chain_variable_1_122	0.7894	1.23962	1.62887	17.7063	131.65	8.39842	1.2193	52.5849	-5.43053	0.0231872	9.44137e-09	5.23689e-06
ENSMUSG00000104391	Gm37960	predicted_gene_37960	0.0177067	0	0.019354	0.197511	0.760455	0.257556	0.0123536	0.405174	-5.03554	0.0304895	2.48992e-05	0.00212476
ENSMUSG00000105547	Iglc3	immunoglobulin_lambda_constant_3	20.9585	41.2288	11.3666	939.822	1342.36	9.27833	24.518	763.82	-4.96132	0.0320992	3.25392e-06	0.000487802
ENSMUSG00000066755	Tnfsf18	tumor_necrosis_factor_ligand_superfamily_member_18	0	0	0.0177708	0.199492	0.0997499	0.197073	0.0059236	0.165438	-4.80367	0.0358055	0.000441847	0.0180539
ENSMUSG00000068078	2310034C09Rik	RIKEN_cDNA_2310034C09_gene	0	0.334614	0	2.73278	5.59144	0.172158	0.111538	2.83213	-4.66628	0.0393832	0.000362832	0.015723
ENSMUSG00000095859	Ighv1-43	immunoglobulin_heavy_variable_V1_43	0.104154	0	0	0.929413	1.27804	0.315622	0.034718	0.841024	-4.59839	0.0412807	0.000293693	0.0135471
ENSMUSG00000003436	Dll3	delta_like_3_Drosophila_	0	0	0.00956853	0.087883	0.0268591	0.0955011	0.00318951	0.0700811	-4.45762	0.0455117	0.00286558	0.066848
ENSMUSG00000037129	Tmprss13	transmembrane_protease_serine_13	0	0.0731549	0	1.30471	0.222283	0.0376413	0.024385	0.521543	-4.41872	0.0467554	0.00131318	0.0391082
ENSMUSG00000031257	Nox1	NADPH_oxidase_1	0.654468	0.0608531	4.8636	45.3905	42.8792	24.789	1.85964	37.6862	-4.34094	0.0493453	1.04179e-05	0.00114427
ENSMUSG00000097035	Gm26692	predicted_gene_26692	0.0488222	0	0	0.326734	0.199693	0.414254	0.0162741	0.313561	-4.2681	0.0519009	0.00634208	0.110623
ENSMUSG00000097519	4930558J18Rik	RIKEN_cDNA_4930558J18_gene	0	0.0385552	0	0.182592	0.10043	0.317468	0.0128517	0.200163	-3.96114	0.0642062	0.00104073	0.0334646
ENSMUSG00000099146	0610031O16Rik	RIKEN_cDNA_0610031O16_gene	0	0	0.0259064	0.211603	0.157618	0.0287436	0.00863547	0.132655	-3.94126	0.0650973	0.0039226	0.0816589
ENSMUSG00000102727	Gm37938	predicted_gene_37938	0.0304255	0.0179156	0	0.28847	0.342228	0.0921995	0.0161137	0.240966	-3.90247	0.0668713	0.000592015	0.0224915
ENSMUSG00000025991	Cps1	carbamoyl_phosphate_synthetase_1	0.217707	0.277775	0.171763	7.11567	2.17647	0.241881	0.222415	3.17801	-3.8368	0.0699857	1.16519e-05	0.00122521
ENSMUSG00000024973	Hrasls5	HRAS_like_suppressor_family_member_5	0	0	0.0363511	0.185576	0.102072	0.221827	0.012117	0.169825	-3.80894	0.0713501	0.00191703	0.0509648
ENSMUSG00000044312	Neurog3	neurogenin_3	0	0.205549	0.28597	1.19213	2.11883	3.14627	0.163839	2.15241	-3.7156	0.076119	8.44573e-06	0.000991457
ENSMUSG00000041872	Il17f	interleukin_17F	0.0225737	0	0	0.0881265	0.150044	0.0547248	0.00752458	0.0976317	-3.69767	0.077071	0.00562863	0.101862
ENSMUSG00000050224	Krtap13	keratin_associated_protein_13	0.0380836	0.493444	0.0416264	2.67621	3.62166	0.969461	0.191051	2.42244	-3.66443	0.0788672	8.70654e-05	0.00574486
ENSMUSG00000043410	Hfm1	HFM1_ATP_dependent_DNA_helicase_homolog_S._cerevisiae_	0.00382571	0	0.00835909	0.0128034	0.0547678	0.0695591	0.0040616	0.0457101	-3.49239	0.0888556	0.00392193	0.0816589
ENSMUSG00000040127	Sdr9c7	4short_chain_dehydrogenase_reductase_family_9C_member_7	0	0	0.0109804	0.0448438	0.0308323	0.0426402	0.00366013	0.0394388	-3.42965	0.0928053	0.00718821	0.119913
ENSMUSG00000078586	Gm11735	predicted_gene_11735	0.169988	0.0500413	0.324975	2.82009	2.02043	0.721108	0.181668	1.85388	-3.35117	0.0979935	4.49747e-05	0.00337113
ENSMUSG00000052974	Cyp2f2	cytochrome_P450_family_2_subfamily_f_polypeptide_2	0.0596355	0.825382	0.081447	6.38583	3.00331	0.415666	0.322155	3.26827	-3.3427	0.0985706	0.000851499	0.0290203
ENSMUSG00000055170	Ifng	interferon_gamma	0.0278291	0	0.060806	0.403527	0.426864	0.0674653	0.029545	0.299286	-3.34054	0.0987185	0.0079355	0.127877
ENSMUSG00000062826	Ces2f	carboxylesterase_2F	0.423823	2.14866	0.281835	23.0803	5.10595	0.357348	0.951439	9.51452	-3.32195	0.0999986	0.00133782	0.0396822
