# Supplementary material for: MiR-146a alleviates inflammatory bowel disease in mice through systematic regulation of multiple genetic networks
Source: Front Immunol. 2024 May 10;15:1366319. doi: 10.3389/fimmu.2024.1366319 (PMC11116640; doi:10.3389/fimmu.2024.1366319)
Supplement: Supplementary file 4 [file Table_6.xlsx]

## Sheet: DSS VS DSS+mimics in miR-146KO
gene id	gene name	description	miR-146a KO1_DSS_FPKM	miR-146a KO2_DSS_FPKM	miR-146a KO3_DSS_FPKM	miR-146a KO4_DSS_FPKM	miR-146a KO5_DSS_FPKM	miR-146a KO6_DSS_FPKM	miR-146a KO1_DSS+mimics_FPKM	miR-146a KO2_DSS+mimics_FPKM	miR-146a KO3_DSS+mimics_FPKM	miR-146a KO4_DSS+mimics_FPKM	miR-146a KO5_DSS+mimics_FPKM	miR-146a KO1_DSS_MEAN	miR-146a KO5_DSS+mimics_MEAN	log2FC	Pvalue	Qvalue	updown
ENSMUSG00000096020	Ighv1-75	immunoglobulin_heavy_variable_1_75	10.4485	18.7106	22.1972	51.7478	21.4599	50.1544	154.949	63.6179	65.8299	549.653	71.1189	29.1198	181.034	-2.63619	1.77828e-06	0.040744	DOWN
ENSMUSG00000023987	Pgc	progastricsin_pepsinogen_C_	0	0	0	0.196002	0	0	0	0.388867	44.6561	0	32.8354	0.032667	15.5761	-8.89728	1.38475e-05	0.0937577	DOWN
ENSMUSG00000030049	Gkn2	gastrokine_2	0	0	0	0	0	0	0	0	4.23451	0	9.37098	0	2.7211	#NAME?	1.58141e-05	0.0937577	DOWN
ENSMUSG00000076518	Igkv2-112	immunoglobulin_kappa_variable_2_112	50.9436	2.50666	1.66685	3.27498	372.309	4.34582	4.19217	1.58583	0.162379	0.396291	0.419287	72.5079	1.35119	5.74583	1.63683e-05	0.0937577	UP
ENSMUSG00000030050	Gkn1	gastrokine_1	0	0.0298589	0	0	0	0	0	0.0314805	2.43733	0	4.94426	0.00497649	1.48262	-8.2188	2.46014e-05	0.0966703	DOWN
ENSMUSG00000091694	Apol11b	apolipoprotein_L_11b	0	0.016923	0.0261875	0.0674521	0.0955111	1.28719	0	0	0	0	0	0.248877	0	Inf	2.53152e-05	0.0966703	UP
ENSMUSG00000089943	Ugt1a5	UDP_glucuronosyltransferase_1_family_polypeptide_A5	0	0.0169422	0	0	0	0	2.71341	0.0178623	0	0.934106	0	0.0028237	0.733075	-8.02023	3.26548e-05	0.106884	DOWN
ENSMUSG00000102049	Zbed6	zinc_finger_BED_type_containing_6	0.00819076	0.104353	0.00768761	0.0148537	0.00841774	0.101767	0.0143862	1.43043	0.014488	1.34567	1.14618	0.0408784	0.79023	-4.27286	6.00812e-05	0.141904	DOWN
ENSMUSG00000035686	Thrsp	thyroid_hormone_responsive	0.567018	0.306719	0.143857	0.625173	0.251794	0.20394	1.58729	1.02901	1.26002	1.22745	1.15435	0.34975	1.25162	-1.83941	6.14063e-05	0.141904	DOWN
ENSMUSG00000038729	Akap2	A_kinase_PRKA_anchor_protein_2	4.16298	1.15494	7.35055	0.742315	3.43775	3.26295	0.498292	0.587446	0.976397	0.704236	1.28568	3.35192	0.81041	2.04826	6.39921e-05	0.141904	UP
ENSMUSG00000074771	Ankef1	ankyrin_repeat_and_EF_hand_domain_containing_1	0	0	0.00338182	0.0196063	0	0.00319794	0.0348022	0.0276582	0.0350518	0.0495726	0.0423102	0.00436434	0.037879	-3.11756	8.76277e-05	0.141904	DOWN
ENSMUSG00000029380	Cxcl1	chemokine_C_X_C_motif_ligand_1	5.375	2.73566	2.41367	8.37579	4.37106	399.159	4.05494	2.71732	2.49161	1.33986	3.62383	70.405	2.84551	4.62892	8.78461e-05	0.141904	UP
ENSMUSG00000064213	Defa24	defensin_alpha_24	0	0	0	0	0	0	0	0	0	6.89169	4.50174	0	2.27869	#NAME?	9.95469e-05	0.141904	DOWN
ENSMUSG00000035385	Ccl2	chemokine_C_C_motif_ligand_2	5.09313	2.63928	1.14984	13.7931	4.41375	347.469	3.52742	2.28818	1.99492	0.991029	4.30964	62.4264	2.62223	4.57329	0.00010034	0.141904	UP
ENSMUSG00000043613	Mmp3	matrix_metallopeptidase_3	18.2077	8.84253	5.65437	71.4027	37.3024	3458.58	18.4456	13.2196	9.94491	9.34072	29.9763	599.999	16.1854	5.21219	0.000103945	0.141904	UP
ENSMUSG00000037974	Muc5ac	mucin_5_subtypes_A_and_C_tracheobronchial_gastric	0	0	0	0	0	0	0	0.00254763	0.0845338	0	0.116921	0	0.0408004	#NAME?	0.000105719	0.141904	DOWN
ENSMUSG00000024682	Gif	gastric_intrinsic_factor	0	0	0	0	0	0	0	0	0.920302	0.0216038	1.07054	0	0.402489	#NAME?	0.000110615	0.141904	DOWN
ENSMUSG00000025746	Il6	interleukin_6	0.451806	0.018269	0.0377	1.07403	0.463975	42.9431	0.264388	0.211883	0.0621334	0.0324908	0.166967	7.49815	0.147573	5.66704	0.000111482	0.141904	UP
ENSMUSG00000050578	Mmp13	matrix_metallopeptidase_13	13.4498	4.85525	2.64889	11.1363	15.0563	1026.04	8.30583	4.20739	9.9928	1.05467	5.35595	178.865	5.78333	4.95083	0.000126374	0.152393	UP
ENSMUSG00000022227	Mcpt1	mast_cell_protease_1	17.1201	14.8849	13.0738	33.2111	20.8187	3.57588	63.2975	74.1494	86.9343	14.4968	46.8078	17.1141	57.1372	-1.73925	0.000134921	0.154566	DOWN
ENSMUSG00000021403	Serpinb9b	serine_or_cysteine_peptidase_inhibitor_clade_B_member_9b	0.0126072	0	0	0.0457255	0.051799	0.0223787	0.0221432	0.0120967	0.0780439	1.17336	0.789565	0.0220851	0.415043	-4.23212	0.00015387	0.16788	DOWN
ENSMUSG00000027832	Ptx3	pentraxin_related_gene	0.29265	0.157319	0.212276	1.42298	0.314187	53.001	0.350289	0.357283	0.164653	0.279817	0.403409	9.2334	0.31109	4.89146	0.000171684	0.177367	UP
ENSMUSG00000085303	Gm16751	predicted_gene_16751	0	0	0	0	0	0	0.0213633	0.116768	0.236771	0.0984941	0.0238065	0	0.0994406	#NAME?	0.000178048	0.177367	DOWN
ENSMUSG00000094164	Ighv2-3	immunoglobulin_heavy_variable_2_3	1.30054	3.44175	1.33178	10.289	8.62004	16.5723	5.60381	2.04136	11.7067	318.901	33.1929	6.92591	74.2892	-3.42308	0.000199559	0.181421	DOWN
ENSMUSG00000035373	Ccl7	chemokine_C_C_motif_ligand_7	7.42636	7.03561	5.76923	18.8043	10.4666	448.976	7.5077	4.32337	6.97317	2.15473	8.66775	83.0797	5.92535	3.80953	0.000202337	0.181421	UP
ENSMUSG00000032473	Cldn18	claudin_18	0	0	0	0	0	0	0.00528669	0	0.0532688	0.0194974	0.111984	0	0.0380073	#NAME?	0.000205873	0.181421	DOWN
ENSMUSG00000039977	Ccdc67	coiled_coil_domain_containing_67	0	0	0	0	0	0	0.0113759	0.0248583	0.0400943	0.005244	0.0316887	0	0.0226522	#NAME?	0.000218367	0.18382	DOWN
ENSMUSG00000095442	Ighv1-4	immunoglobulin_heavy_variable_1_4	22.09	12.6531	10.0937	10.5957	47.2904	171.922	6.87371	2.80287	4.64994	8.98328	12.4627	45.7742	7.1545	2.67761	0.000224641	0.18382	UP
ENSMUSG00000040693	Slco4c1	solute_carrier_organic_anion_transporter_family_member_4C1	0.083585	0.0684348	0.015693	0.0909284	0.0257536	0.659994	0.00733437	0.0160353	0.0147802	0.00676549	0	0.157398	0.00898309	4.13106	0.000268968	0.209735	UP
ENSMUSG00000103081	Pcdhgb8	protocadherin_gamma_subfamily_B_8	0.0266684	0.00808747	0.0083406	0.00805769	0.273867	41.1596	0	0.0596868	0	0.0431498	0.0521795	6.9141	0.0310032	7.80098	0.000274619	0.209735	UP
ENSMUSG00000096461	Igkv14-130	immunoglobulin_kappa_variable_14_130	58.9408	42.5624	45.225	110.998	0.845213	4.38102	0.333423	4.37248	1.17541	0	8.36085	43.8254	2.84843	3.94353	0.00029381	0.214591	UP
ENSMUSG00000047562	Mmp10	matrix_metallopeptidase_10	36.8265	12.7587	3.73903	61.7105	33.189	1384.47	26.4631	11.371	18.0716	1.40868	13.9296	255.449	14.2488	4.16412	0.000299708	0.214591	UP
ENSMUSG00000037034	Pax1	paired_box_1	0	0	0	0	0	0	0	0	0	0.33184	0.272845	0	0.120937	#NAME?	0.000315836	0.218621	DOWN
ENSMUSG00000049723	Mmp12	matrix_metallopeptidase_12	0.214314	0.18747	0.112195	0.485713	0.469796	11.2216	0.242382	0.146278	0.222268	0.0833616	0.161272	2.11518	0.171113	3.62776	0.00032442	0.218621	UP
ENSMUSG00000050947	Amigo1	adhesion_molecule_with_Ig_like_domain_1	0.422034	0.615434	0.48647	0.545761	1.21735	0.635968	2.07561	1.3812	0.919088	1.78006	1.82446	0.653836	1.59608	-1.28754	0.000382684	0.250516	DOWN
ENSMUSG00000095335	Igkv3-5	immunoglobulin_kappa_chain_variable_3_5	10.095	18.9538	21.9767	19.9584	67.8258	3.81112	26.8661	86.843	17.5651	636.015	29.7314	23.7701	159.404	-2.74547	0.000403493	0.256801	DOWN
ENSMUSG00000094439	Gm21969	predicted_gene_21969	0.0279588	0.042394	0.00874418	0	0.0191393	0.0413437	0.171786	0.125159	0.0164792	0.20358	0.22792	0.0232633	0.148985	-2.67904	0.00044026	0.265703	DOWN
ENSMUSG00000052353	Cemip	cell_migration_inducing_protein_hyaluronan_binding	1.84515	0.778788	0.260623	3.82787	1.34837	54.1105	1.45969	0.649169	1.1685	0.175489	0.679006	10.3619	0.826372	3.64835	0.000440673	0.265703	UP
ENSMUSG00000073408	Dpcr1	diffuse_panbronchiolitis_critical_region_1_human_	0.0628441	0	0.0147422	0	0.0645355	0.0139406	0.0413746	0.0602845	0.680663	0.0381401	0.952963	0.0260104	0.354685	-3.76938	0.000487641	0.277516	DOWN
ENSMUSG00000037411	Serpine1	serine_or_cysteine_peptidase_inhibitor_clade_E_member_1	2.30426	0.540141	0.205687	4.07533	2.85265	286.892	2.5872	0.942451	1.11234	1.48112	3.16687	49.4784	1.858	4.73498	0.000489003	0.277516	UP
ENSMUSG00000043122	A530016L24Rik	RIKEN_cDNA_A530016L24_gene	0	0	0	0.0141071	0	0	0.0819644	0	0	0.239231	0.441519	0.00235118	0.152543	-6.01969	0.000496603	0.277516	DOWN
ENSMUSG00000037254	Itih2	inter_alpha_trypsin_inhibitor_heavy_chain_2	0.407332	0.624668	0.753807	0.158263	0.131462	0.598853	0.286031	0.558189	1.0495	6.13915	3.6432	0.445731	2.33522	-2.38931	0.000522022	0.284775	DOWN
ENSMUSG00000027339	Rassf2	Ras_association_RalGDS_AF_6_domain_family_member_2	2.25913	1.35169	1.48755	1.34466	0.770721	0.965015	2.85987	3.17397	2.96792	1.90366	4.40511	1.36313	3.06211	-1.16761	0.000577123	0.307513	DOWN
ENSMUSG00000038067	Csf3	colony_stimulating_factor_3_granulocyte_	0.900041	0.052829	0	4.07964	0.894479	504.214	1.75843	0.167094	0.718715	0	0.766861	85.0235	0.682221	6.96148	0.000655184	0.341172	UP
ENSMUSG00000001773	Folh1	folate_hydrolase_1	0	0	0	0.117817	0	0.102483	0.038025	0	0	4.48621	4.57684	0.0367167	1.82022	-5.63153	0.000704833	0.35887	DOWN
ENSMUSG00000079092	Prl2c2	prolactin_family_2_subfamily_c_member_2	0.147395	0	0	0.0445344	0	0.130775	0.129376	0	0	4.4917	3.41243	0.053784	1.6067	-4.90078	0.000725412	0.361318	DOWN
ENSMUSG00000095338	Igkv3-9	immunoglobulin_kappa_variable_3_9	1.82837	0	0	1.24311	1.17354	0.30417	0.501563	0	86.1783	0.0924931	20.0101	0.758198	21.3565	-4.81596	0.000762678	0.371797	DOWN
ENSMUSG00000031449	Atp4b	ATPase_H+_K+_exchanging_beta_polypeptide	0	0	0	0	0	0	0	0	0.79264	0	0.846789	0	0.327886	#NAME?	0.000809087	0.386204	DOWN
ENSMUSG00000068122	Agtr2	angiotensin_II_receptor_type_2	0.0232015	0.0105524	0	0.0736062	0.059556	0.0205818	0.111993	0.100129	0	0.722559	0.56732	0.0312496	0.3004	-3.26497	0.000845073	0.395149	DOWN
ENSMUSG00000068289	Cma2	chymase_2_mast_cell	0.389888	0.394088	0.284641	0.667634	0	0.115308	1.6351	1.37129	3.82995	0.280375	1.10182	0.308593	1.64371	-2.41317	0.000924705	0.419915	DOWN
ENSMUSG00000059108	Ifitm6	interferon_induced_transmembrane_protein_6	27.3748	4.96697	4.91159	26.0541	4.75028	355.552	16.5738	5.52823	4.89403	1.77919	8.15994	70.6016	7.38705	3.25663	0.000943207	0.419915	UP
ENSMUSG00000032484	Ngp	neutrophilic_granule_protein	37.1972	2.41276	0.598757	20.6648	0.827415	761.876	10.9916	0.676272	4.27401	0	1.41218	137.263	3.4708	5.30553	0.000975082	0.419915	UP
ENSMUSG00000097078	Gm26566	predicted_gene_26566	0.158079	0.0719146	0.185486	0.107475	0.0406047	0.105199	0	0	0	0	0	0.11146	0	Inf	0.000982193	0.419915	UP
ENSMUSG00000027559	Car3	carbonic_anhydrase_3	0.132267	0.0200557	1.11742	4.4365	0.1811	3.16828	10.4489	1.76568	5.22314	16.1139	15.4404	1.50927	9.79841	-2.6987	0.000989675	0.419915	DOWN
ENSMUSG00000032080	Apoa4	apolipoprotein_A_IV	0	0	0	0	0	0.0200545	0.039687	0	0	0.420608	0.574887	0.00334242	0.207036	-5.95285	0.00103457	0.430984	DOWN
ENSMUSG00000071562	Stfa1	stefin_A1	0.39255	0.178582	0	0.355849	0.100832	60.2538	0.430768	0.188281	0	0	0	10.2136	0.12381	6.36622	0.00108559	0.444163	UP
ENSMUSG00000028364	Tnc	tenascin_C	29.1449	13.5277	16.348	47.3126	18.0599	921.998	31.1096	18.9094	18.256	9.96273	23.0447	174.399	20.2565	3.10593	0.00113052	0.446465	UP
ENSMUSG00000030483	Cyp2b10	cytochrome_P450_family_2_subfamily_b_polypeptide_10	0	0	0	0	0	0	0	0	0	0.277121	0.30931	0	0.117286	#NAME?	0.00113792	0.446465	DOWN
ENSMUSG00000036500	Akp3	alkaline_phosphatase_3_intestine_not_Mn_requiring	0	0	0	0	0	0	0	0	0	0.24091	0.370732	0	0.122328	#NAME?	0.00114968	0.446465	DOWN
ENSMUSG00000003053	Cyp2c29	cytochrome_P450_family_2_subfamily_c_polypeptide_29	0	0	0	0	0	0	0	0	0	0.134406	0.296359	0	0.0861529	#NAME?	0.00127552	0.484741	DOWN
ENSMUSG00000026822	Lcn2	lipocalin_2	20.1033	2.48451	1.17103	27.5625	5.93809	590.332	17.0616	2.47418	2.27291	0.606944	10.9586	107.932	6.67485	4.01524	0.00129056	0.484741	UP
ENSMUSG00000103216	Gm37248	predicted_gene_37248	0.0646308	0.0470368	0.0121272	0.0703084	0.013279	0.114667	0	0.0123978	0	0	0	0.0536749	0.00247956	4.43609	0.00137332	0.499854	UP
ENSMUSG00000062345	Serpinb2	serine_or_cysteine_peptidase_inhibitor_clade_B_member_2	0.0551892	0.0200827	0.0103556	0.150088	0.102005	3.93631	0.0484426	0	0.0390323	0.0357163	0.0539825	0.712338	0.0354347	4.32933	0.00137442	0.499854	UP
ENSMUSG00000094315	Igkv4-78	immunoglobulin_kappa_variable_4_78	0.45834	0	1.506	0.415489	0.353069	110.815	0.704065	0.109918	0	0.927078	0	18.9246	0.348212	5.76416	0.00141346	0.506017	UP
ENSMUSG00000016524	Il19	interleukin_19	0.139252	0	0	0.277726	0.228803	10.6989	0.0977902	0.0534293	0	0	0	1.89079	0.0302439	5.9662	0.00144305	0.50721	UP
ENSMUSG00000026249	Serpine2	serine_or_cysteine_peptidase_inhibitor_clade_E_member_2	4.74719	1.52574	0.74343	6.808	2.91833	160.092	6.27699	1.81434	1.72987	0.912129	3.05799	29.4724	2.75826	3.41753	0.0014755	0.50721	UP
ENSMUSG00000033595	Lgi3	leucine_rich_repeat_LGI_family_member_3	0.0128966	0	0.0242205	0	0.026494	0.080112	0.0452912	0.11137	0.296542	0.146127	0.138824	0.0239538	0.147631	-2.62366	0.00148976	0.50721	DOWN
ENSMUSG00000020676	Ccl11	chemokine_C_C_motif_ligand_11	8.37925	6.72612	8.75542	69.5004	18.0665	237.752	9.98427	8.1105	14.2464	3.61972	15.2813	58.1966	10.2484	2.50553	0.00151541	0.50721	UP
ENSMUSG00000032925	Itgbl1	integrin_beta_like_1	0	0.0175834	0.0302346	0.0642415	0	0.0457216	0.0113115	0	0	1.39685	1.4558	0.0262969	0.572792	-4.44505	0.00156838	0.50721	DOWN
ENSMUSG00000038209	Itln1	intelectin_1_galactofuranose_binding_	0.14226	0.388225	0.186931	0.025788	0.292163	0	0.199785	0.491229	0	4.81062	3.53453	0.172561	1.80723	-3.3886	0.00157569	0.50721	DOWN
ENSMUSG00000046610	Oacyl	O_acyltransferase_like	0.0221278	0.0268419	0.0207682	0.120359	0.0454508	2.25104	0.0194227	0.0636742	0	0.0179043	0.0216439	0.41443	0.024529	4.07857	0.0015854	0.50721	UP
ENSMUSG00000108122	RP24-201D17.2	-	0.107597	0.244722	0.0757462	0.170718	0.276262	0.501184	0.0236047	0	0	0.0217738	0.105271	0.229372	0.03013	2.92842	0.00159389	0.50721	UP
ENSMUSG00000038357	Camp	cathelicidin_antimicrobial_peptide	3.40967	0.640069	0	1.81538	0.0556037	64.7255	1.33016	0.155741	0	0.0438061	0.264713	11.7744	0.358883	5.03599	0.00165751	0.517184	UP
ENSMUSG00000094951	Ighv5-6	immunoglobulin_heavy_variable_5_6	29.2864	12.1585	51.4917	33.8192	41.4132	48.5625	51.2095	51.0577	154.326	117.814	57.5266	36.1219	86.3867	-1.25793	0.00167037	0.517184	DOWN
ENSMUSG00000094940	Ighv1-84	immunoglobulin_heavy_variable_1_84	0.233799	7.65564	3.73026	2.75489	38.2884	11.1988	3.89852	0.896882	1.24002	0.851055	1.14332	10.6436	1.60596	2.72848	0.00170501	0.520869	UP
ENSMUSG00000067780	Pi15	peptidase_inhibitor_15	2.0444	0.328846	0.356002	4.00217	0.730248	65.6371	1.49803	0.568428	1.08971	0.762292	2.0753	12.1831	1.19875	3.34528	0.0018483	0.556837	UP
ENSMUSG00000029371	Cxcl5	chemokine_C_X_C_motif_ligand_5	25.2193	9.05857	12.8649	69.9334	21.2133	444.624	23.8689	10.6109	18.2469	1.53798	19.216	97.1522	14.6961	2.72481	0.00189064	0.556837	UP
ENSMUSG00000054855	Rnd1	Rho_family_GTPase_1	0.990475	0.419102	0.281088	1.35733	0.981669	29.2334	1.35466	0.375621	0.417475	0.28886	0.811211	5.54384	0.649566	3.09334	0.00193473	0.556837	UP
ENSMUSG00000021125	Arg2	arginase_type_II	9.19312	11.8916	8.41388	4.0889	4.45484	50.6691	3.95907	3.66518	1.95571	2.67294	7.70042	14.7852	3.99066	1.88946	0.00196406	0.556837	UP
ENSMUSG00000022868	Ahsg	alpha_2_HS_glycoprotein	0.027823	0.0506427	0.0261139	0.0504562	0.0857522	0.493831	0.219869	0	0.196856	3.35512	2.09646	0.122436	1.17366	-3.26091	0.00196895	0.556837	DOWN
ENSMUSG00000086233	Gm11816	predicted_gene_11816	0.115346	0.06996	0.0721847	0	0.0395011	0	0.27	0.295038	0.577867	0.186632	0.150458	0.0494987	0.295999	-2.58013	0.00200968	0.556837	DOWN
ENSMUSG00000098371	Gm28037	predicted_gene_28037	20.9486	1.83247	9.13895	5.41726	2.55123	60.1638	0.94295	3.02711	0.118726	5.21496	0.065653	16.6754	1.87388	3.15362	0.00201212	0.556837	UP
ENSMUSG00000104876	Trdc	T_cell_receptor_delta_constant_region	1.34802	0.309001	0.159423	0.731303	0.599509	20.1709	0.773303	0.376729	0.478591	0.2061	0.539943	3.88636	0.474933	3.03262	0.00201717	0.556837	UP
ENSMUSG00000029379	Cxcl3	chemokine_C_X_C_motif_ligand_3	0.472592	0.074408	0.076778	0.519057	0.933298	84.3867	1.8667	0.392304	0.249086	0.0294102	0.488982	14.4105	0.605297	4.57333	0.00205886	0.561579	UP
ENSMUSG00000032394	Igdcc3	immunoglobulin_superfamily_DCC_subclass_member_3	0	0	0	0.023491	0	0	0.0682432	0	0.229115	0.010488	0.139438	0.00391517	0.0894569	-4.51405	0.00212782	0.572156	DOWN
ENSMUSG00000044258	Ctla2a	cytotoxic_T_lymphocyte_associated_protein_2_alpha	9.8303	4.26761	3.3377	17.715	7.02666	427.051	15.0282	4.75783	3.03788	5.99515	13.2117	78.2048	8.40615	3.21774	0.00219566	0.572156	UP
ENSMUSG00000108815	RP23-325D10.3	-	0	0.0273484	0	0	0	0	0	0	0	3.41091	0	0.00455806	0.682181	-7.22559	0.00223956	0.572156	DOWN
ENSMUSG00000005413	Hmox1	heme_oxygenase_1	15.0674	7.6826	4.4921	23.2895	9.66128	505.063	17.7644	7.74541	9.60118	8.39064	15.2905	94.2094	11.7584	3.00218	0.00226889	0.572156	UP
ENSMUSG00000032338	Hcn4	hyperpolarization_activated_cyclic_nucleotide_gated_K+_4	0.021607	0.0294816	0.0304141	0.058757	0.0332803	0.0862438	0.00947791	0	0	0.00874276	0	0.0432973	0.00364413	3.57063	0.00231203	0.572156	UP
ENSMUSG00000102440	Pcdhga9	protocadherin_gamma_subfamily_A_9	0.45988	0.182733	0.0595447	0.110213	0.179133	0.337651	1.90234	1.06988	0.537432	0.15396	0.351629	0.221526	0.803048	-1.85801	0.00233417	0.572156	DOWN
ENSMUSG00000067229	Cyp2c66	cytochrome_P450_family_2_subfamily_c_polypeptide_66	0	0	0	0	0	0	0	0	0	0.190366	0.394589	0	0.116991	#NAME?	0.0023447	0.572156	DOWN
ENSMUSG00000044022	Pcdhb21	protocadherin_beta_21	0	0	0	0	0	0	0	0.16728	0.131049	0	0	0	0.0596658	#NAME?	0.00235322	0.572156	DOWN
ENSMUSG00000040026	Saa3	serum_amyloid_A_3	478.231	102.054	16.8978	1506.75	246.746	16312.9	564.833	83.7443	74.9299	6.06311	360.358	3110.59	217.986	3.83488	0.00236875	0.572156	UP
ENSMUSG00000030546	Plin1	perilipin_1	0	0.0293333	0.127114	0.227983	0	0.177349	0.266028	0.136082	0.541595	0.714736	1.01561	0.09363	0.53481	-2.51398	0.00239378	0.572156	DOWN
ENSMUSG00000094356	Igkv8-28	immunoglobulin_kappa_variable_8_28	101.74	22.2822	42.9026	94.9325	18.5993	20.4896	9.92272	7.6956	40.837	5.45807	6.54004	50.1578	14.0907	1.83173	0.002395	0.572156	UP
ENSMUSG00000095761	Ighv1-20	immunoglobulin_heavy_variable_V1_20	4.39768	1.20025	0.412795	91.809	5.61294	4.84909	3.19845	2.04895	0.833143	0.864066	3.56454	18.047	2.10183	3.10204	0.0023973	0.572156	UP
ENSMUSG00000022041	Chrna2	cholinergic_receptor_nicotinic_alpha_polypeptide_2_neuronal_	0.0204954	0.0372864	0.019236	0.0278618	0.0736515	0	0.116911	0.0982784	0.307984	0.0746054	0.0801892	0.0297552	0.135594	-2.18808	0.00255689	0.603954	DOWN
ENSMUSG00000040152	Thbs1	thrombospondin_1	26.0634	11.2761	13.3988	49.1588	16.5811	534.57	26.6629	15.2583	14.0742	7.32476	26.8966	108.508	18.0434	2.58826	0.00265792	0.619538	UP
ENSMUSG00000007682	Dio2	deiodinase_iodothyronine_type_II	4.06503	0.25039	0.119248	2.93021	0.521814	63.2753	2.75045	0.39941	0.798642	0.325456	1.04939	11.8603	1.06467	3.47767	0.00267695	0.619538	UP
ENSMUSG00000087067	Gm11532	predicted_gene_11532	0.023345	0.0070796	0.0219106	0	0.0159809	0	0.0819644	0.0149282	0.213273	0.0377725	0.0456768	0.011386	0.0787229	-2.78952	0.00272759	0.621829	DOWN
ENSMUSG00000105660	Gm42975	predicted_gene_42975	0.137584	0.0750979	0	0.149671	0	1.07407	0	0	0	0	0.0269041	0.239405	0.00538082	5.47548	0.00274113	0.621829	UP
ENSMUSG00000054537	Tmprss11e	transmembrane_protease_serine_11e	0	0	0	0	0	0	0.0105378	0.0460781	0.0530841	0	0.0469961	0	0.0313392	#NAME?	0.00277187	0.622638	DOWN
ENSMUSG00000026580	Selp	selectin_platelet	2.46763	0.463619	0.352493	6.70501	2.7269	84.7795	2.94294	1.07418	1.9445	0.282109	2.78131	16.2492	1.80501	3.17029	0.00281054	0.625195	UP
ENSMUSG00000097686	Gm26647	predicted_gene_26647	0	0	0	0	0	0	0.057396	0.0940654	0	0.0793496	0.159883	0	0.0781387	#NAME?	0.00285298	0.628533	DOWN
ENSMUSG00000091721	Gm5549	predicted_gene_5549	0	0	0	0.0179904	0	0	0.0348485	0.114225	0	0.144519	0.0582406	0.00299841	0.0703667	-4.55262	0.00289875	0.632535	DOWN
ENSMUSG00000048489	8430408G22Rik	RIKEN_cDNA_8430408G22_gene	0.728239	0.57663	0.354457	1.24703	0.678616	17.875	0.615558	0.54333	0.393463	0.643738	0.699209	3.57666	0.57906	2.62683	0.00299379	0.642809	UP
ENSMUSG00000031760	Mt3	metallothionein_3	2.5164	1.17931	1.93265	2.41949	0.704743	83.8869	2.67735	1.17036	1.75279	1.04876	2.31248	15.4399	1.79235	3.10674	0.00300195	0.642809	UP
ENSMUSG00000094966	Trav9-2	T_cell_receptor_alpha_variable_9_2	0	0	0	0	0	0	0.4477	0.209684	0	0.176881	0.0712504	0	0.181103	#NAME?	0.00305851	0.648856	DOWN
ENSMUSG00000022878	Adipoq	adiponectin_C1Q_and_collagen_domain_containing	0	0	0.577635	2.16171	0	0.75066	4.81633	0.639474	1.88149	7.36424	9.28055	0.581667	4.79642	-3.04369	0.003089	0.649313	DOWN
ENSMUSG00000041347	Bdkrb1	bradykinin_receptor_beta_1	0.767026	0.486341	0.185456	2.07551	0.668343	29.1272	1.16293	0.657725	0.308239	0.263267	1.09141	5.55165	0.696715	2.99428	0.00314295	0.651135	UP
ENSMUSG00000003541	Ier3	immediate_early_response_3	19.696	12.9684	11.7129	22.9852	22.0517	434.179	22.9241	15.1703	8.08132	10.5648	22.9935	87.2655	15.9468	2.45215	0.0031739	0.651135	UP
ENSMUSG00000026069	Il1rl1	interleukin_1_receptor_like_1	9.96866	3.34346	2.29066	10.7013	4.69584	142.054	9.9937	3.65349	4.13124	1.20318	4.46961	28.8423	4.69024	2.62045	0.00318864	0.651135	UP
ENSMUSG00000058427	Cxcl2	chemokine_C_X_C_motif_ligand_2	1.87776	0.636981	0.313694	1.65901	2.63103	106.301	4.33013	1.5341	1.09737	0.148061	1.28429	18.9033	1.67879	3.49314	0.00322164	0.651135	UP
ENSMUSG00000053930	Shisa6	shisa_family_member_6	0.0281507	0.00853698	0.0484443	0.0255214	0.062637	0.370454	0.0164714	0.00450031	0	0.0189802	0.0137675	0.0906241	0.0107439	3.07638	0.00326286	0.651135	UP
ENSMUSG00000056035	Cyp3a11	cytochrome_P450_family_3_subfamily_a_polypeptide_11	0	0	0	0	0	0	0	0	0	0.109645	0.124779	0	0.0468849	#NAME?	0.00326818	0.651135	DOWN
ENSMUSG00000032487	Ptgs2	prostaglandin_endoperoxide_synthase_2	5.69831	0.977957	1.31264	5.15788	7.93401	158.611	7.76353	2.40608	4.01794	1.7041	3.59941	29.9486	3.89821	2.9416	0.00333952	0.659612	UP
ENSMUSG00000095771	Igkv14-111	immunoglobulin_kappa_variable_14_111	26.8665	58.2131	30.9751	96.8169	77.8475	111.265	188.171	133.242	177.702	55.9195	178.195	66.9974	146.646	-1.13016	0.00338113	0.662123	DOWN
ENSMUSG00000046991	Wdr27	WD_repeat_domain_27	0	0	0	0	0	0	0.0699538	0.0152878	0	0.0515764	0.046769	0	0.0367174	#NAME?	0.00342681	0.664046	DOWN
ENSMUSG00000022598	Psca	prostate_stem_cell_antigen	0	0	0	0.172959	0	0.169298	0	0	4.76566	0.0386105	1.91328	0.0570428	1.34351	-4.55782	0.00344891	0.664046	DOWN
ENSMUSG00000030495	Slc7a10	solute_carrier_family_7_cationic_amino_acid_transporter_y+_system_member_10	0.0507377	0.011541	0.0119022	0.0344956	0.0521033	0.0112551	0.0890816	0.0243356	0	0.256581	0.682518	0.0286725	0.210503	-2.8761	0.00348026	0.664498	DOWN
ENSMUSG00000027790	Sis	sucrase_isomaltase_alpha_glucosidase_	0.0496893	0.022604	0.0093291	0.0180166	0.102059	0	0.0130849	0.0428968	0.0922562	0.385942	0.486098	0.0336163	0.204056	-2.60173	0.00356635	0.670029	DOWN
ENSMUSG00000027800	Tm4sf1	transmembrane_4_superfamily_member_1	3.34864	1.91487	1.41773	5.69971	2.75808	76.3148	3.37124	2.22885	1.79445	3.07969	3.21565	15.2423	2.73798	2.4769	0.00361603	0.670029	UP
ENSMUSG00000020183	Cpm	carboxypeptidase_M	3.99617	2.10912	2.1381	4.37401	2.37039	49.3416	3.11946	2.09223	1.91934	2.89172	2.17347	10.7216	2.43924	2.13601	0.00363768	0.670029	UP
ENSMUSG00000061126	Cyp4f39	cytochrome_P450_family_4_subfamily_f_polypeptide_39	0.0769698	0	0	0.116306	0	0	0.180169	0.172267	0.181467	0.249096	0.150599	0.0322126	0.18672	-2.53518	0.00367016	0.670029	DOWN
ENSMUSG00000069763	Tmem100	transmembrane_protein_100	3.78436	2.97809	2.39731	15.2383	5.72213	142.227	8.02938	3.58559	2.93523	2.83635	6.79089	28.7245	4.83549	2.57055	0.00369821	0.670029	UP
ENSMUSG00000020427	Igfbp3	insulin_like_growth_factor_binding_protein_3	8.44777	6.31394	3.74611	8.8184	6.42574	188.581	7.65317	6.77198	5.68541	5.65027	7.79728	37.0554	6.71162	2.46495	0.00370344	0.670029	UP
ENSMUSG00000076535	Igkv1-88	immunoglobulin_kappa_chain_variable_1_88	18.699	20.6195	54.573	9.04078	150.362	42.2275	4.47634	11.4143	32.4624	1.28365	3.43678	49.2536	10.6147	2.21417	0.00371393	0.670029	UP
ENSMUSG00000102331	Gm19938	predicted_gene_19938	0.251755	0.103062	0.0590776	0.136937	0.271464	0.145183	0.0883983	0.0482979	0	0.0305566	0.0123087	0.161246	0.0359123	2.16672	0.00374479	0.670317	UP
ENSMUSG00000106139	Gm43194	predicted_gene_43194	0.0861564	0.0313513	0.0485145	0.0312358	0.0707695	0.122283	0	0.016527	0	0.0139458	0	0.0650517	0.00609456	3.41599	0.00395814	0.703014	UP
ENSMUSG00000025475	Adgra1	adhesion_G_protein_coupled_receptor_A1	0.0641795	0.0291956	0.0120496	0.279278	0.0790911	2.44843	0.123936	0.0123125	0.0283691	0.0207693	0.0690646	0.48537	0.0508904	3.25362	0.00406291	0.716073	UP
ENSMUSG00000047330	Kcne4	potassium_voltage_gated_channel_Isk_related_subfamily_gene_4	3.54259	1.1522	1.26642	7.35492	2.78977	119.301	4.95438	2.22733	1.20899	1.92314	5.5754	22.5678	3.17785	2.82815	0.00418627	0.732181	UP
ENSMUSG00000012705	Retn	resistin	0.0953433	0.0650616	0.134261	0.367373	0.0489547	1.16316	1.08805	0.365864	0.63224	1.83215	2.84492	0.312359	1.35264	-2.11451	0.00423033	0.733949	DOWN
ENSMUSG00000022226	Mcpt2	mast_cell_protease_2	10.3511	9.07088	6.86113	13.597	11.1072	0.18743	31.7451	36.4749	44.2632	7.04153	19.8387	8.52912	27.8727	-1.70838	0.00426044	0.733949	DOWN
ENSMUSG00000022902	Stfa2	stefin_A2	2.71556	0.264707	0	0	0.0996398	150.145	1.36204	0	0	0	0.379524	25.5374	0.348313	6.19609	0.00442881	0.747681	UP
ENSMUSG00000049630	C1ql3	C1q_like_3	0	0.0147233	0.0303831	0.0586765	0.0166263	0.0430757	0.028415	0.0620918	0.185997	0.144023	0.253299	0.0272475	0.134765	-2.30625	0.0044562	0.747681	DOWN
ENSMUSG00000054905	Stfa3	stefin_A3	1.09536	0	0	0	0	66.9618	0.174835	0	0	0.0805947	0.487021	11.3429	0.14849	6.25527	0.00446378	0.747681	UP
ENSMUSG00000015354	Pcolce2	procollagen_C_endopeptidase_enhancer_2	0.297723	0.223051	0.279471	0.611243	0.638454	0.233062	0.868539	0.680368	0.464497	1.38857	1.13073	0.380501	0.906539	-1.25247	0.00447068	0.747681	DOWN
ENSMUSG00000026241	Nppc	natriuretic_peptide_type_C	1.29925	0.393978	0	3.60486	0.16171	30.3883	1.03675	0.151058	0	0	0.346633	5.97468	0.306888	4.28308	0.00458012	0.757181	UP
ENSMUSG00000056370	Sftpb	surfactant_associated_protein_B	0.0266008	0	0	0	0	0	0	0.025511	0	0.279726	0.247163	0.00443347	0.11048	-4.6392	0.00459359	0.757181	DOWN
ENSMUSG00000079597	Gm5483	predicted_gene_5483	4.06279	0.631077	0.372082	0.628853	0.610622	109.892	3.9141	1.04555	0.438008	0	0.77555	19.3662	1.23464	3.97138	0.00466269	0.763082	UP
ENSMUSG00000096844	Igkv6-14	immunoglobulin_kappa_variable_6_14	24.9456	17.2086	7.21363	36.4404	25.3747	82.3371	95.7843	51.6004	76.8248	14.6346	246.691	32.2533	97.107	-1.59013	0.00476528	0.764663	DOWN
ENSMUSG00000024713	Pcsk5	proprotein_convertase_subtilisin_kexin_type_5	1.84798	0.794663	0.453247	1.92599	2.45671	31.8047	1.77622	1.85267	0.85765	0.511394	1.33545	6.54722	1.26668	2.36983	0.00476842	0.764663	UP
ENSMUSG00000026390	Marco	macrophage_receptor_with_collagenous_structure	5.52289	1.77984	0.554787	7.74111	1.50686	70.9119	5.09828	1.05565	1.08106	0.709003	3.52877	14.6696	2.29455	2.67654	0.0047867	0.764663	UP
ENSMUSG00000041620	Mmp1b	matrix_metallopeptidase_1b_interstitial_collagenase_	0	0	0	0.0513268	0.0290874	1.50708	0	0	0	0	0	0.264582	0	Inf	0.00480609	0.764663	UP
ENSMUSG00000031380	Figf	c_fos_induced_growth_factor	0.845553	0.549445	0.864588	1.98477	1.08541	1.44674	1.12655	0.69522	0.867701	7.74497	7.14904	1.12942	3.5167	-1.63864	0.00483922	0.764663	DOWN
ENSMUSG00000071361	Mcpt9	mast_cell_protease_9	0.205118	0.111971	0.154042	0.353311	0.084251	0	0.828235	0.668982	0.90675	0.0829813	0.501653	0.151449	0.59772	-1.98064	0.00491675	0.766554	DOWN
ENSMUSG00000048368	Omd	osteomodulin	0.0790969	0.0719608	0.0247377	0.0238986	0	0.0935706	0.138855	0.177027	0.069919	0.405279	0.335302	0.0488774	0.225277	-2.20446	0.0049181	0.766554	DOWN
ENSMUSG00000071561	BC100530	cDNA_sequence_BC100530	0.324308	0	0	0.318487	0	28.9634	0.284662	0.0777681	0	0	0.132182	4.93437	0.0989224	5.64043	0.00497174	0.76968	UP
ENSMUSG00000049719	Prss46	protease_serine_46	0	0.018287	0.0188593	0.0182196	0.0206505	0.517147	0	0	0	0	0	0.0988605	0	Inf	0.00521447	0.789595	UP
ENSMUSG00000029755	Dlx5	distal_less_homeobox_5	0	0	0	0	0	0	0.0104219	0	0	0.0672673	0.127812	0	0.0411001	#NAME?	0.00524696	0.789595	DOWN
ENSMUSG00000074934	Grem1	gremlin_1	76.8563	50.8714	52.844	168.236	72.7918	1099.51	78.2095	55.5278	64.0752	11.9225	89.8813	253.518	59.9233	2.0809	0.00525139	0.789595	UP
ENSMUSG00000107050	C030017G13Rik	RIKEN_cDNA_C030017G13_gene	0	0	0	0.0159529	0	0	0.0463445	0.0844073	0.326755	0	0	0.00265882	0.0915015	-5.10494	0.00526257	0.789595	DOWN
ENSMUSG00000032942	Ucp3	uncoupling_protein_3_mitochondrial_proton_carrier_	0	0	0	0.0062174	0	0	0.0361241	0	0	0.0332948	0.0805175	0.00103623	0.0299873	-4.85493	0.00527269	0.789595	DOWN
ENSMUSG00000001131	Timp1	tissue_inhibitor_of_metalloproteinase_1	11.3528	4.61122	4.00679	30.6608	13.7894	1216.3	18.9416	7.44966	3.14476	31.5122	38.6243	213.453	19.9345	3.42058	0.00537471	0.794533	UP
ENSMUSG00000104420	E230020A03Rik	RIKEN_cDNA_E230020A03_gene	1.32393	0.750809	0.48419	2.43157	1.48317	1.76947	0.64897	0.494787	0.243224	0.319951	0.79054	1.37386	0.499494	1.45969	0.00549251	0.794533	UP
ENSMUSG00000103254	Ighv1-15	immunoglobulin_heavy_variable_1_15	10.5191	37.4276	28.7451	6.14544	20.2845	24.9899	62.4787	223.445	46.9129	12.5766	14.0634	21.3519	71.8954	-1.75153	0.00550753	0.794533	DOWN
ENSMUSG00000020950	Foxg1	forkhead_box_G1	0	0	0	0	0	0.0044552	0	0	0	0.11375	0.0736842	0.000742533	0.0374868	-5.65778	0.00553202	0.794533	DOWN
ENSMUSG00000046186	Cd109	CD109_antigen	1.71711	1.16645	1.24601	1.14701	1.23551	1.99445	1.49236	1.5496	1.20349	5.87228	6.40412	1.41776	3.30437	-1.22077	0.00553634	0.794533	DOWN
ENSMUSG00000052769	Gm9889	predicted_gene_9889	0.0649995	0.0118263	0.0488093	0.0589267	0	0.530484	0.0228238	0	0	0.0105212	0	0.119174	0.00666901	4.15946	0.00556845	0.794533	UP
ENSMUSG00000091530	Cldn20	claudin_20	0.248615	0.282755	0.058321	0.281777	0	0.385994	0	0	0	0.0503106	0	0.209577	0.0100621	4.38047	0.00556925	0.794533	UP
ENSMUSG00000027399	Il1a	interleukin_1_alpha	2.63937	0.472655	0.214588	1.29997	3.69218	103.565	5.41791	1.236	0.900309	0.10088	1.26048	18.6473	1.78312	3.38649	0.00561472	0.794533	UP
ENSMUSG00000095923	Ighv1-37	immunoglobulin_heavy_variable_1_37	20.5435	0.171472	0.11795	0.17084	0.451609	0.557355	0	0.120523	0	0.813264	0.122924	3.6688	0.211342	4.11765	0.00561777	0.794533	UP
ENSMUSG00000021765	Fst	follistatin	0.947926	0.303429	1.07109	1.75053	0.504751	26.2575	0.862882	0.404132	0.775995	0.880546	1.32229	5.13921	0.849168	2.59742	0.00567841	0.798106	UP
ENSMUSG00000078122	F630028O10Rik	RIKEN_cDNA_F630028O10_gene	1.38881	0.563598	0.204497	1.85768	0.468412	1.365	0.167318	0.489781	0.300946	0.435126	0.219771	0.974667	0.322589	1.59521	0.00572341	0.798106	UP
ENSMUSG00000104801	Gm43834	predicted_gene_43834	0	0	0	0.0462027	0.00872622	0.640509	0	0	0	0	0.00830518	0.115906	0.00166104	6.12473	0.00577653	0.798106	UP
ENSMUSG00000090539	Gm9602	predicted_gene_9602	0	0.0470071	0	0.171742	0.0353699	0.0764042	0	0	0	0	0	0.0550873	0	Inf	0.00581266	0.798106	UP
ENSMUSG00000071392	Ect2l	epithelial_cell_transforming_sequence_2_oncogene_like	0.0565813	0.0514809	0.066391	0.0641285	0.0290521	0	0.0124128	0	0	0	0	0.0446056	0.00248256	4.16733	0.00585799	0.798106	UP
ENSMUSG00000022766	Serpind1	serine_or_cysteine_peptidase_inhibitor_clade_D_member_1	0.182421	0.0488146	0.080587	0.301569	0.110201	1.19956	0.0659313	0.102931	0.018975	0	0.0839858	0.320525	0.0543647	2.55969	0.00585924	0.798106	UP
ENSMUSG00000022659	Gcsam	germinal_center_associated_signaling_and_motility	0.107133	0.127454	0.131511	0.209188	0.321596	0.0877362	0.231483	0.505939	0.415303	0.333373	0.515961	0.164103	0.400412	-1.28688	0.00589459	0.798106	DOWN
ENSMUSG00000056487	Mettl7a2	methyltransferase_like_7A2	0.0797668	0.114035	0.213947	0.154966	0.0936246	0	0.220056	0.360726	0.664943	1.1709	0.0222971	0.10939	0.487785	-2.15677	0.0059217	0.798106	DOWN
ENSMUSG00000030144	Clec4d	C_type_lectin_domain_family_4_member_d	3.36013	1.69997	0.708076	6.76052	1.60207	40.168	3.50619	1.85827	1.40956	0.624154	2.14664	9.0498	1.90896	2.2451	0.00600601	0.804735	UP
ENSMUSG00000019929	Dcn	decorin	295.615	144.145	117.617	797.564	217.358	4526.62	307.674	170.93	243.863	119.895	319.459	1016.49	232.364	2.12913	0.006099	0.812444	UP
ENSMUSG00000069273	Hist1h3e	histone_cluster_1_H3e	0.0490564	0.0892911	0.230304	0.177925	0.0504158	0.304732	0.387664	1.12973	0.563997	0.27792	0.384064	0.150287	0.548676	-1.86823	0.00629774	0.825855	DOWN
ENSMUSG00000102145	Gm38056	predicted_gene_38056	0	0	0	0	0	0	0.014329	0.00782787	0.0721518	0	0.00797971	0	0.0204577	#NAME?	0.00630219	0.825855	DOWN
ENSMUSG00000025270	Alas2	aminolevulinic_acid_synthase_2_erythroid	0.192545	0.175163	0.216893	1.08221	0.23728	10.9097	0.349288	0.0615624	0	0.498484	0.251143	2.13563	0.232095	3.20188	0.00633639	0.825855	UP
ENSMUSG00000076578	Igkv6-29	immunoglobulin_kappa_chain_variable_6_29	0	0	0	0	0	0	1.70286	0.0547297	0	0	0	0	0.351517	#NAME?	0.00634386	0.825855	DOWN
ENSMUSG00000020007	Il20ra	interleukin_20_receptor_alpha	0.275058	0.0893766	0.165985	0.427488	0.0605358	3.6431	0.25869	0.113077	0	0.0159028	0.0960981	0.776924	0.0967536	3.00539	0.00645773	0.835645	UP
ENSMUSG00000031278	Acsl4	acyl_CoA_synthetase_long_chain_family_member_4	9.18004	5.76826	6.42833	13.9945	7.28982	117.92	7.16702	6.77852	9.38263	4.51139	8.10059	26.7635	7.18803	1.8966	0.00649201	0.835645	UP
ENSMUSG00000025383	Il23a	interleukin_23_alpha_subunit_p19	0.0905627	0.384471	0.311698	0.246297	0.71299	2.24964	0.158983	0.144778	0.160136	0.195375	0.0885823	0.665943	0.149571	2.15457	0.00666656	0.85332	UP
ENSMUSG00000059657	Stfa2l1	stefin_A2_like_1	3.86457	1.62268	0.279017	0.808497	0.610622	77.8912	2.78339	1.42585	1.75212	0	0.484669	14.1794	1.2892	3.45925	0.00679133	0.85753	UP
ENSMUSG00000019122	Ccl9	chemokine_C_C_motif_ligand_9	11.634	8.30262	5.1617	22.7552	13.3459	96.3374	9.25107	8.55911	6.78579	6.44664	11.5802	26.2561	8.52456	1.62296	0.006806	0.85753	UP
ENSMUSG00000021822	Plau	plasminogen_activator_urokinase	16.5288	11.4369	11.5052	10.9048	11.4898	184.544	11.4193	12.3617	10.6502	9.84537	11.8701	41.0682	11.2293	1.87075	0.00687617	0.85753	UP
ENSMUSG00000032323	Cyp11a1	cytochrome_P450_family_11_subfamily_a_polypeptide_1	0.00698895	0.0635994	0	0.00633712	0.0143577	0.0372178	0.0797739	0.107303	0.160703	0.033936	0.082068	0.0214168	0.0927566	-2.1147	0.00690395	0.85753	DOWN
ENSMUSG00000066363	Serpina3f	serine_or_cysteine_peptidase_inhibitor_clade_A_member_3F	1.68961	0.90829	0.84108	7.84426	3.78571	41.7107	2.10104	1.84176	2.63677	0.724915	2.94261	9.46328	2.04942	2.20713	0.00690643	0.85753	UP
ENSMUSG00000039196	Orm1	orosomucoid_1	0.79403	0.0963191	0.248431	0.959752	0.108711	32.8739	0.836354	0.152325	0.701991	0.214145	0.932107	5.84686	0.567384	3.36526	0.00697447	0.85753	UP
ENSMUSG00000026864	Hspa5	heat_shock_protein_5	128.337	100.057	144.627	172.413	153.827	112.047	109.382	49.5244	50.3508	83.8129	53.9925	135.218	69.4124	0.962021	0.00699589	0.85753	UP
ENSMUSG00000108466	RP23-64D23.7	-	0	0	0	0	0	0	0.0575034	0.125721	0	0.212073	0.256452	0	0.13035	#NAME?	0.00699887	0.85753	DOWN
ENSMUSG00000060208	Defa17	defensin_alpha_17	0	0	0	0	0	0	0	0	0	0.752444	1.51637	0	0.453763	#NAME?	0.00707734	0.862532	DOWN
ENSMUSG00000102775	Gm38160	predicted_gene_38160	0.0656606	0.0298709	0.0924623	0.0744188	0.0337139	0.0145654	0.100862	0.0472397	0.566028	0.132811	0.176655	0.051782	0.204719	-1.98312	0.00715927	0.8679	DOWN
ENSMUSG00000028359	Orm3	orosomucoid_3	0	0	0	0	0	5.32051	0	0	0	0	0	0.886752	0	Inf	0.00729502	0.872448	UP
ENSMUSG00000036745	Ttll7	tubulin_tyrosine_ligase_like_family_member_7	0.577211	0.548163	0.877501	1.43453	0.893474	1.07664	0.464645	0.272792	0.78912	0.157184	0.209336	0.901254	0.378615	1.2512	0.00733135	0.872448	UP
ENSMUSG00000104114	Gm37297	predicted_gene_37297	0	0	0	0	0	0	0.0302147	0	0.212999	0.0278435	0	0	0.0542115	#NAME?	0.00733246	0.872448	DOWN
ENSMUSG00000001865	Cpa3	carboxypeptidase_A3_mast_cell	1.62258	1.35311	0.482321	2.47612	0.722051	0	3.18082	4.46183	9.20488	0.91893	2.98942	1.10936	4.15118	-1.90379	0.00734909	0.872448	DOWN
ENSMUSG00000017211	Gsdma2	gasdermin_A2	0	0	0	0	0	0	0	0	0.0370299	0	0.155707	0	0.0385474	#NAME?	0.0074588	0.880907	DOWN
ENSMUSG00000022863	Btg3	B_cell_translocation_gene_3	2.18583	2.08553	2.57732	3.47982	2.73743	25.8013	2.22283	1.35521	2.07389	1.79003	2.1383	6.47787	1.91605	1.75738	0.00764571	0.898351	UP
ENSMUSG00000044576	Gareml	GRB2_associated_regulator_of_MAPK1_like	0.0424543	0	0.0498147	0.105845	0.0217985	2.13762	0.018637	0.0203626	0	0.0429399	0.0726836	0.392922	0.0309246	3.66742	0.00769309	0.899307	UP
ENSMUSG00000085569	Gm12602	predicted_gene_12602	0	0	0	0	0	0	0	0	0	0.437869	0.28239	0	0.144052	#NAME?	0.00779144	0.90618	DOWN
ENSMUSG00000026068	Il18rap	interleukin_18_receptor_accessory_protein	0.859034	0.505966	0.387682	1.01838	0.503289	9.16498	0.555858	0.660273	0.525789	0.325226	0.641036	2.07322	0.541636	1.93648	0.0079402	0.906955	UP
ENSMUSG00000029915	Clec5a	C_type_lectin_domain_family_5_member_a	1.222	0.561959	0.321437	1.50345	0.606769	7.2554	0.795637	0.489488	0.617356	0.249881	0.584576	1.91184	0.547388	1.80432	0.00797889	0.906955	UP
ENSMUSG00000038059	Smim3	small_integral_membrane_protein_3	10.1113	4.62753	3.78497	18.9515	8.30268	146.116	12.8322	6.70418	4.51542	2.7436	11.0444	31.9824	7.56796	2.0793	0.00800866	0.906955	UP
ENSMUSG00000079388	2610042L04Rik	RIKEN_cDNA_2610042L04_gene	0.0613227	0.11158	0.0383762	0	0.0629789	0.072544	0	0.0196067	0	0	0	0.0578004	0.00392134	3.88166	0.0080219	0.906955	UP
ENSMUSG00000020334	Slc22a4	solute_carrier_family_22_organic_cation_transporter_member_4	0.174684	0.134466	0.214432	0.243632	0.248394	4.2321	0.153329	0.20624	0.0712821	0.25005	0.131446	0.874618	0.16247	2.42848	0.00802956	0.906955	UP
ENSMUSG00000057604	Lmcd1	LIM_and_cysteine_rich_domains_1	2.03935	1.92	1.62498	7.95406	2.28911	47.2098	3.45528	2.36568	2.24326	1.15113	3.15491	10.5062	2.47405	2.08629	0.00806678	0.906955	UP
ENSMUSG00000104467	Gm37660	predicted_gene_37660	0.402653	0.344771	0.400225	0.40798	0.267554	4.6651	0.24949	0.40898	0.104697	0.268293	0.162195	1.08138	0.238731	2.17942	0.00810951	0.906955	UP
ENSMUSG00000022094	Slc39a14	solute_carrier_family_39_zinc_transporter_member_14	4.01078	2.88126	2.52311	6.60624	3.24093	42.7643	3.64601	3.36338	2.66627	3.08168	2.89263	10.3378	3.12999	1.72369	0.00811875	0.906955	UP
ENSMUSG00000095210	Ighv5-9-1	immunoglobulin_heavy_variable_5_9_1	5.05411	0.635875	8.58013	4.63055	16.7302	0.524708	9.86379	13.8223	6.32225	0.913531	121.554	6.02593	30.4951	-2.33932	0.00816755	0.906955	DOWN
ENSMUSG00000104728	Gm42462	predicted_gene_42462	0.0602081	0.109534	0.0282405	0.4093	0.185471	5.28719	0.0528481	0.259836	0	0.0487005	0.147214	1.01332	0.10172	3.31643	0.00819395	0.906955	UP
ENSMUSG00000004371	Il11	interleukin_11	5.39494	0.593103	0.229495	8.85068	4.46901	75.9879	4.79274	1.39149	3.99153	0.131861	1.51473	15.9209	2.36447	2.75133	0.0082561	0.909441	UP
ENSMUSG00000028525	Pde4b	phosphodiesterase_4B_cAMP_specific	2.25111	0.72964	1.51267	4.00343	1.34662	32.0373	2.48992	2.19241	1.66177	0.839975	1.37665	6.98013	1.71214	2.02745	0.00839952	0.912627	UP
ENSMUSG00000093979	Gm2237	predicted_gene_2237	0.50937	0.570338	0.367818	0.994593	0.925478	0.695248	0.292348	0.319485	0.069285	0.285311	0.306645	0.677141	0.254615	1.41114	0.00842241	0.912627	UP
ENSMUSG00000102364	Ighv8-5	immunoglobulin_heavy_variable_V8_5	0.343784	0	38.1869	1.55831	6.59009	1.83001	0.502964	0.989263	0.101264	0	2.24205	8.08485	0.767107	3.39772	0.00843455	0.912627	UP
ENSMUSG00000074874	Ctla2b	cytotoxic_T_lymphocyte_associated_protein_2_beta	1.47678	1.29793	0.704868	2.92715	1.07959	36.5516	1.86751	1.22451	0.686012	0.668271	2.69343	7.33965	1.42795	2.36177	0.00844435	0.912627	UP
ENSMUSG00000056071	S100a9	S100_calcium_binding_protein_A9_calgranulin_B_	211.94	49.5225	13.1187	202.556	30.7289	1837.9	168.772	49.3526	28.1986	0.866228	37.045	390.962	56.8468	2.78188	0.00857546	0.922446	UP
ENSMUSG00000054422	Fabp1	fatty_acid_binding_protein_1_liver	0.0741612	0	0	0	0.152353	0	0	0	0	1.5605	2.46744	0.0377523	0.805589	-4.41541	0.0087372	0.935452	DOWN
ENSMUSG00000025128	Bhlhe22	basic_helix_loop_helix_family_member_e22	0.184023	0.0669683	0.0345433	0.311405	0.151181	0.576854	0.118457	0.0353026	0.0325341	0.0198501	0.0600038	0.220829	0.0532295	2.05263	0.00886219	0.944421	UP
ENSMUSG00000101970	1810026B05Rik	RIKEN_cDNA_1810026B05_gene	1.83244	1.9154	1.60428	2.1833	2.30808	2.51488	1.44105	0.599074	0.581902	0.753377	1.78528	2.05973	1.03214	0.996821	0.00891247	0.945382	UP
ENSMUSG00000104682	Gm42636	predicted_gene_42636	0.439749	0.33338	0.29239	0.548133	0.338699	2.01568	0.176918	0.228495	0.194394	0.177894	0.286786	0.661338	0.212897	1.63523	0.0089827	0.945554	UP
ENSMUSG00000101268	2010310C07Rik	RIKEN_cDNA_2010310C07_gene	0	0	0	0	0	0	0	0.0265345	0.073373	0.055955	0	0	0.0311725	#NAME?	0.00899663	0.945554	DOWN
ENSMUSG00000026185	Igfbp5	insulin_like_growth_factor_binding_protein_5	118.854	54.474	29.7784	199.393	61.1355	1877.83	140.235	57.2287	78.6785	12.2149	109.278	390.245	79.5269	2.29486	0.00906529	0.946656	UP
ENSMUSG00000028965	Tnfrsf9	tumor_necrosis_factor_receptor_superfamily_member_9	1.02657	0.602235	0.252165	1.69602	0.601006	14.1805	1.26321	0.681027	0.483484	0.225103	0.71329	3.05975	0.673223	2.18426	0.00908975	0.946656	UP
ENSMUSG00000062778	Chia1	chitinase_acidic_1	0.0176772	0.0321756	0	0.0641142	0	0.141187	0	0	0.859843	0.0143125	1.67793	0.0425257	0.510417	-3.58527	0.00913272	0.946828	DOWN
ENSMUSG00000095620	2010005H15Rik	RIKEN_cDNA_2010005H15_gene	0.299191	0.306179	0.421264	0.305121	0.115222	10.7496	0.328245	0.143485	0	0.151288	0.621903	2.03277	0.248984	3.02932	0.00923496	0.951499	UP
ENSMUSG00000024907	Gal	galanin	4.37899	1.31042	2.86658	11.3348	2.60351	251.092	10.1151	3.48204	3.05642	3.54286	12.7386	45.5978	6.58701	2.79127	0.00926084	0.951499	UP
ENSMUSG00000107352	Gm43660	predicted_gene_43660	0	0.0114	0.0294035	0	0	0.1334	0	0	0	0	0	0.0290339	0	Inf	0.00942309	0.956628	UP
ENSMUSG00000090698	Apold1	apolipoprotein_L_domain_containing_1	1.88617	0.889347	1.25234	1.7829	1.03935	18.2542	1.3023	0.794329	1.28118	0.418727	1.7889	4.18405	1.11709	1.90516	0.00943983	0.956628	UP
ENSMUSG00000044645	Gm7334	predicted_gene_7334	9.13667	7.43124	10.3374	14.783	9.25849	117.563	9.95849	8.70629	7.89053	8.19982	9.14514	28.0849	8.78005	1.67749	0.00947887	0.956628	UP
ENSMUSG00000003617	Cp	ceruloplasmin	5.45119	1.83095	1.00655	9.28048	3.06997	59.6383	4.54343	2.48527	2.95815	1.72825	4.6489	13.3796	3.2728	2.03143	0.00951181	0.956628	UP
ENSMUSG00000071047	Ces1a	carboxylesterase_1A	0.0207127	0.0377007	0	0	0.042551	0.845559	0	0	0	0	0.0202596	0.157754	0.00405192	5.28293	0.00951951	0.956628	UP
ENSMUSG00000006403	Adamts4	a_disintegrin_like_and_metallopeptidase_reprolysin_type_with_thrombospondin_type_1_motif_4	5.20196	1.54839	1.6727	6.82383	1.90377	77.3577	4.41883	1.95459	4.75448	0.66589	4.41657	15.7514	3.24207	2.28049	0.00956936	0.957437	UP
ENSMUSG00000000982	Ccl3	chemokine_C_C_motif_ligand_3	2.08868	1.36422	0.201099	2.13629	5.5549	96.692	6.44039	2.20909	0.662911	0.519979	2.30523	18.0062	2.42752	2.89094	0.00962068	0.958387	UP
ENSMUSG00000025479	Cyp2e1	cytochrome_P450_family_2_subfamily_e_polypeptide_1	0	0.0408579	0.105383	3.62339	0.0230693	1.15542	10.801	0.258483	1.38964	7.70277	6.37018	0.824688	5.30442	-2.68527	0.00968668	0.960784	DOWN
ENSMUSG00000024032	Tff1	trefoil_factor_1	0	0.156166	0	0.311182	0	3.04571	0.0753077	0.90556	10.8505	0.277736	18.219	0.585509	6.06562	-3.37289	0.0098183	0.969642	DOWN
ENSMUSG00000039109	F13a1	coagulation_factor_XIII_A1_subunit	7.62611	3.20277	1.01006	14.7929	2.27436	62.3007	5.98789	2.7257	2.29975	1.97777	6.13173	15.2011	3.82457	1.99081	0.0098677	0.970338	UP
ENSMUSG00000030278	Cidec	cell_death_inducing_DFFA_like_effector_c	1.01745	0.937027	1.00224	1.38924	0.761055	1.27041	2.81155	0.879584	0.577466	3.60771	4.73083	1.0629	2.52143	-1.24623	0.00992866	0.97216	DOWN
ENSMUSG00000001661	Hoxc6	homeobox_C6	0.0272184	0.0618966	0.0127668	0.0123337	0.0419233	0	0.0358305	0.0261033	0	0.528409	0.332771	0.0260231	0.184623	-2.82671	0.0101108	0.98578	-
ENSMUSG00000042417	Ccno	cyclin_O	0.0218609	0.0397907	0.020518	0.237887	0.179663	4.404	0.153566	0.104879	0	0.0176999	0.106958	0.817287	0.0766206	3.41504	0.0102808	0.988468	-
ENSMUSG00000014813	Stc1	stanniocalcin_1	2.47702	0.498551	0.58644	2.24555	1.3394	22.0633	1.74132	0.883147	1.41474	0.647324	1.26519	4.86837	1.19035	2.03206	0.0102834	0.988468	-
ENSMUSG00000021789	Sftpa1	surfactant_associated_protein_A1	0	0	0	0	0	0	0	0.0356437	0	0.0400838	0.0605836	0	0.0272622	#NAME?	0.0103033	0.988468	-
ENSMUSG00000027737	Slc7a11	solute_carrier_family_7_cationic_amino_acid_transporter_y+_system_member_11	0.580237	0.480306	0.453891	1.17287	1.20515	16.7789	0.754793	0.950214	1.25705	0.370057	0.736369	3.44523	0.813697	2.08204	0.0103823	0.988468	-
ENSMUSG00000029409	U90926	cDNA_sequence_U90926	0.396214	0	0	0.555091	0.0739693	16.5844	0.442623	0	0	0	0.140947	2.93494	0.116714	4.65228	0.0104171	0.988468	-
ENSMUSG00000092518	Fam71e2	family_with_sequence_similarity_71_member_E2	0.0384849	0.0116709	0	0.0348839	0	0.147952	0	0	0	0	0	0.0388319	0	Inf	0.010428	0.988468	-
ENSMUSG00000020123	Avpr1a	arginine_vasopressin_receptor_1A	0.737235	0.321368	0.374855	1.85187	0.441634	13.8717	0.754981	0.265201	0.638214	0.472205	0.961608	2.93311	0.618442	2.24572	0.010502	0.988468	-
ENSMUSG00000005220	Corin	corin	0.0209748	0	0	0.0522933	0.0215393	0.790918	0.0230169	0.00503013	0	0.00424454	0.0205214	0.147621	0.0105626	3.80486	0.0105307	0.988468	-
ENSMUSG00000027611	Procr	protein_C_receptor_endothelial	3.33982	2.76124	2.83895	3.56028	3.84314	50.0821	3.30401	2.81759	3.53944	3.01016	3.3204	11.0709	3.19832	1.79139	0.0106122	0.988468	-
ENSMUSG00000095296	Gm8906	predicted_gene_8906	0.0290036	0	0.027222	0	0.148974	0.36036	0	0	0	0	0	0.09426	0	Inf	0.0106296	0.988468	-
ENSMUSG00000042202	Slc35e2	solute_carrier_family_35_member_E2	1.23793	0.474993	0.505926	0.385535	0.601042	0.410916	0.720715	1.01784	1.60073	0.953861	2.01011	0.602724	1.26065	-1.0646	0.0106557	0.988468	-
ENSMUSG00000075408	6030408B16Rik	RIKEN_cDNA_6030408B16_gene	0.0132209	0.0120321	0.0620677	0.479567	0.0407475	3.84846	0.150907	0.0507423	0	0.0855948	0.07763	0.742682	0.0729748	3.34727	0.0106818	0.988468	-
ENSMUSG00000102850	Gm37082	predicted_gene_37082	0.0425862	0.0581064	0	0.115806	0.0874427	0	0	0	0	0	0	0.0506569	0	Inf	0.0107243	0.988468	-
ENSMUSG00000061535	C1qtnf7	C1q_and_tumor_necrosis_factor_related_protein_7	1.31219	1.14009	0.643555	3.09421	1.16584	12.9626	1.42357	0.820284	0.625675	0.644135	1.68028	3.38642	1.03879	1.70486	0.0107423	0.988468	-
ENSMUSG00000076668	Ighv7-4	immunoglobulin_heavy_variable_7_4	1.1965	1.63284	23.4267	1.5496	318.69	7.35501	0	19.5122	0.982294	0.276578	0.418027	58.9751	4.23782	3.79871	0.0110151	1	-
ENSMUSG00000095538	Gm21983	predicted_gene_21983	0.0970922	0	0	0.0440074	0.22435	0.0215378	0.0213001	0	0.0214512	4.77243	0	0.0644979	0.963037	-3.90027	0.0110865	1	-
ENSMUSG00000036356	Csgalnact1	chondroitin_sulfate_N_acetylgalactosaminyltransferase_1	0.603577	0.329458	0.178919	0.927318	0.365379	8.79887	0.451724	0.408335	0.44375	0.267298	0.633962	1.86725	0.441014	2.08202	0.0111535	1	-
ENSMUSG00000022015	Tnfsf11	tumor_necrosis_factor_ligand_superfamily_member_11	2.62365	0.7511	0.533903	7.60112	1.90298	51.4689	3.38196	2.35833	3.08194	0.712502	1.39996	10.8136	2.18694	2.30586	0.011173	1	-
ENSMUSG00000027208	Fgf7	fibroblast_growth_factor_7	4.02433	1.9625	1.48033	8.09224	2.25351	47.7274	3.79361	1.79815	4.07746	1.74531	3.47836	10.9234	2.97858	1.87473	0.0111825	1	-
ENSMUSG00000061068	Mcpt4	mast_cell_protease_4	1.2846	1.01785	0.700191	1.69049	0.127675	0.0367666	1.9278	4.25326	5.23894	0.972262	1.37828	0.809596	2.75411	-1.76631	0.0111955	1	-
ENSMUSG00000056656	Apol8	apolipoprotein_L_8	0.0378427	0.0258236	0.00887727	0.1115	0.0874428	1.78791	0.0498289	0.00907534	0.092011	0.0459263	0.0277637	0.343232	0.044921	2.93372	0.0112077	1	-
ENSMUSG00000032363	Adamts7	a_disintegrin_like_and_metallopeptidase_reprolysin_type_with_thrombospondin_type_1_motif_7	0.746925	0.450855	0.23593	1.15529	0.52348	12.0096	0.929066	0.492371	0.660358	0.277808	0.706441	2.52034	0.613209	2.03917	0.0113566	1	-
ENSMUSG00000084918	Gm12708	predicted_gene_12708	0.0293987	0.0535106	0	0.0533136	0.060395	0	0.0774402	0.0846251	0.208004	0.285523	0.0862963	0.0327697	0.148378	-2.17884	0.0114743	1	-
ENSMUSG00000095918	Gm5861	predicted_gene_5861	0.0229241	0	0.0430526	0.0623582	0.117747	0.447571	0	0.0219959	0	0.0185607	0	0.115609	0.00811131	3.83317	0.0115063	1	-
ENSMUSG00000086587	Gm11837	predicted_gene_11837	0.197125	0.179312	0.0693771	0.312702	0.253033	0.39348	0.0865022	0.0945362	0	0.0398671	0.0964197	0.234171	0.063465	1.88353	0.0115684	1	-
ENSMUSG00000087006	Gm13889	predicted_gene_13889	7.6862	4.3063	4.23812	20.3798	4.97337	145.709	9.55784	5.61963	4.76505	3.13456	14.6407	31.2155	7.54356	2.04894	0.0116012	1	-
ENSMUSG00000027338	Prnd	prion_protein_dublet	0.278174	0.253065	0.0296708	0.0687743	0.233727	4.26276	0.244173	0.194061	0	0	0.0247401	0.854362	0.0925948	3.20584	0.0116195	1	-
ENSMUSG00000070577	Gm572	predicted_gene_572	0	0	0	0	0	0	0.0520086	0	0.235681	0.0479269	0	0	0.0671233	#NAME?	0.0119082	1	-
ENSMUSG00000029659	Medag	mesenteric_estrogen_dependent_adipogenesis	3.21037	1.22942	1.20305	8.363	1.85692	77.7344	3.45285	1.27199	2.23811	3.8704	5.2322	15.5995	3.21311	2.27946	0.0119198	1	-
ENSMUSG00000053375	Atp6v1e2	ATPase_H+_transporting_lysosomal_V1_subunit_E2	0	0.111414	0	0.148005	0.0838319	0.181089	0	0	0	0	0	0.08739	0	Inf	0.0119291	1	-
ENSMUSG00000086212	Mkln1os	muskelin_1_intracellular_mediator_containing_kelch_motifs_opposite_strand	0.114382	0.150301	0.119302	0.253464	0.261028	0.236774	0.055781	0.121904	0.0337032	0.0616903	0.0621601	0.189208	0.0670478	1.49671	0.0119971	1	-
ENSMUSG00000026073	Il1r2	interleukin_1_receptor_type_II	3.93792	1.75143	0.837876	9.56739	2.04896	77.9163	6.23721	2.36719	1.79492	0.651354	5.06789	16.01	3.22371	2.31218	0.0120395	1	-
ENSMUSG00000026072	Il1r1	interleukin_1_receptor_type_I	7.08051	4.19033	3.59005	10.8787	4.67435	73.3262	6.15268	4.41436	6.39292	2.99615	6.57897	17.29	5.30702	1.70397	0.0121883	1	-
ENSMUSG00000031635	Anxa10	annexin_A10	0	0	0	0	0	0.0160489	0	0	0.239878	0	0.265432	0.00267482	0.101062	-5.23965	0.0122017	1	-
ENSMUSG00000094124	Ighv1-74	immunoglobulin_heavy_variable_V1_74	2.88994	6.11545	3.18458	3.58809	18.8388	15.885	53.2152	10.3051	38.1581	1.47403	26.0582	8.41697	25.8421	-1.61835	0.012414	1	-
ENSMUSG00000106495	Gm42755	predicted_gene_42755	0.219835	0.0999964	0.180546	0.14947	0.0846609	0.097519	0.0241106	0.0527136	0	0	0.0806319	0.138671	0.0314912	2.13865	0.0125908	1	-
ENSMUSG00000094029	Ighv3-3	immunoglobulin_heavy_variable_V3_3	9.20823	0.346659	2.44414	1.72711	0	0.11269	0	0.121829	0.786053	0.359662	0.186352	2.30647	0.290779	2.98769	0.0125983	1	-
ENSMUSG00000031132	Cd40lg	CD40_ligand	0.131269	0.209013	0.154027	0.535548	0.370722	0.0291192	0.806607	0.661124	0.899499	0.318643	0.642122	0.238283	0.665599	-1.48198	0.0126698	1	-
ENSMUSG00000092247	Gm20426	predicted_gene_20426	0.048881	0.0889718	0.183602	0.0443221	0.0502356	0.0867675	0	0	0	0	0	0.0837967	0	Inf	0.0127054	1	-
ENSMUSG00000004791	Pgf	placental_growth_factor	0.440832	1.01442	0.462504	3.15015	1.25161	21.3039	1.63887	1.11938	1.00877	0.440597	0.963992	4.60391	1.03432	2.15417	0.0127269	1	-
ENSMUSG00000020333	Acsl6	acyl_CoA_synthetase_long_chain_family_member_6	0.131586	0.0662675	0.119109	0.191714	0.091695	1.26331	0.125816	0.094668	0.0893285	0.0551314	0.0942448	0.310613	0.0918377	1.75796	0.0128872	1	-
ENSMUSG00000010064	Slc38a3	solute_carrier_family_38_member_3	0	0	0	0	0	0.0158105	0.012512	0.00341853	0	0.0115331	0.177806	0.00263509	0.0410539	-3.9616	0.0129721	1	-
ENSMUSG00000028001	Fga	fibrinogen_alpha_chain	0.038966	0	0	0.0264922	0	4.16597	0.0855104	0.0186895	0	0	0	0.705239	0.02084	5.08069	0.0130087	1	-
ENSMUSG00000031725	Ces1f	carboxylesterase_1F	3.89433	3.82227	7.0508	5.76724	3.07319	42.5149	4.03589	2.26229	5.32656	3.28702	4.3428	11.0205	3.85091	1.51691	0.0130878	1	-
ENSMUSG00000083899	Gm12346	predicted_gene_12346	28.2167	41.7237	53.9989	53.6666	57.9347	40.7701	31.4907	27.695	28.2276	19.473	25.0581	46.0518	26.3889	0.803327	0.0131173	1	-
ENSMUSG00000104148	Pcdha2	protocadherin_alpha_2	0	0.0946461	0	0.0113166	0.0170929	0.191986	0.00365156	0.0119753	0	0	0.00814256	0.052507	0.00475388	3.46533	0.0133701	1	-
ENSMUSG00000031189	Aff2	AF4_FMR2_family_member_2	0.0441023	0	0	0.00888348	0.0301956	0.0304296	0.0172033	0.0329019	0	0.317162	0.249269	0.0189351	0.123307	-2.70312	0.0133706	1	-
ENSMUSG00000029641	Rasl11a	RAS_like_family_11_member_A	3.56733	2.36639	1.41853	9.76928	1.72995	35.6049	2.76163	2.06743	2.21211	1.14244	4.77417	9.07606	2.59155	1.80825	0.0134597	1	-
ENSMUSG00000085338	2410004I01Rik	RIKEN_cDNA_2410004I01_gene	0	0	0	0.0626559	0.0709781	0	0.0910101	0.0331514	0.36668	0.139817	0.101418	0.0222723	0.146415	-2.71674	0.0134629	1	-
ENSMUSG00000108584	RP23-190H11.11	-	0.273476	0	0.898579	0.123954	0	0.36399	0	0	0	0	0.0668567	0.276667	0.0133713	4.37093	0.0135187	1	-
ENSMUSG00000101028	Gm28723	predicted_gene_28723	0	0	0	0	0.0421055	0.0727252	0.107921	0.196557	0.362345	0.132625	0	0.0191385	0.15989	-3.06253	0.0136212	1	-
ENSMUSG00000063234	Gpr84	G_protein_coupled_receptor_84	2.1174	0.650109	0.223597	3.40714	1.19594	25.1251	2.11413	0.533164	1.33379	0.107073	1.32047	5.45321	1.08173	2.33377	0.013646	1	-
ENSMUSG00000096883	Shisa8	shisa_family_member_8	0.0909567	0	0.0426946	0.206155	0.0467024	0.282455	0.359298	0.130878	0.683574	0.183977	0.600651	0.111494	0.391676	-1.81269	0.0136887	1	-
ENSMUSG00000086655	C330018A13Rik	RIKEN_cDNA_C330018A13_gene	0	0	0	0.0232559	0.0263587	0	0	0.0246096	0.1361	0.0622788	0.200799	0.00826911	0.0847575	-3.35754	0.0137341	1	-
ENSMUSG00000103625	Gm37357	predicted_gene_37357	0.0919502	0	0	0.095271	0.080947	0.0233103	0	0	0	0.0106324	0	0.0485797	0.00212648	4.51381	0.0138603	1	-
ENSMUSG00000091636	A330050F15Rik	RIKEN_cDNA_A330050F15_gene	0.017862	0	0	0.0161961	0.110103	0.158516	0	0	0	0	0	0.0504463	0	Inf	0.0139192	1	-
ENSMUSG00000062017	Abca14	ATP_binding_cassette_sub_family_A_ABC1_member_14	0.0125826	0.0400591	0.0944754	0.0456197	0.00646238	0	0.13251	0.174979	0.0667355	0.0865126	0.123068	0.0331999	0.116761	-1.81431	0.0140633	1	-
ENSMUSG00000095889	Ighv1-58	immunoglobulin_heavy_variable_1_58	3.38944	22.5417	12.6171	4.45011	16.2036	4.25142	16.3122	2.91498	160.578	1.60751	34.8727	10.5756	43.2572	-2.03221	0.0141411	1	-
ENSMUSG00000053268	Dspp	dentin_sialophosphoprotein	0.0185203	0	0.00868695	0.0419708	0.00951199	0.780331	0	0.0177615	0.00818158	0.0074938	0.0271684	0.14317	0.0121211	3.56214	0.014269	1	-
ENSMUSG00000098650	Gm28048	predicted_gene_28048	1.46408	1.07371	2.01945	1.51688	1.59558	0.596434	1.16711	0.41559	19.2179	1.16036	1.31532	1.37769	4.65526	-1.75661	0.0143833	1	-
ENSMUSG00000024979	Tectb	tectorin_beta	0	0	0	0	0	0	0	0	0.0338031	0.00515766	0.0311669	0	0.0140255	#NAME?	0.0144326	1	-
ENSMUSG00000019987	Arg1	arginase_liver	9.75578	3.11012	1.66978	10.2048	3.28242	247.425	15.7848	7.11862	0.909189	0.562183	11.3925	45.9079	7.15347	2.68203	0.0145112	1	-
ENSMUSG00000059493	Nhs	Nance_Horan_syndrome_human_	0.185201	0.123556	0.0965835	0.313405	0.211322	1.32907	0.12644	0.134226	0.0181918	0.0899037	0.189228	0.376523	0.111598	1.75443	0.0146612	1	-
ENSMUSG00000056749	Nfil3	nuclear_factor_interleukin_3_regulated	7.81608	3.18686	5.87338	13.8226	4.36681	64.6363	9.65122	3.43798	3.50881	1.75293	7.92342	16.617	5.25487	1.66093	0.0147432	1	-
ENSMUSG00000016529	Il10	interleukin_10	1.40922	1.25354	0.676125	1.73176	1.64015	22.0877	0.9621	1.68223	0.94135	0.684092	1.93003	4.79975	1.23996	1.95267	0.0148087	1	-
ENSMUSG00000037482	Erv3	endogenous_retroviral_sequence_3	0.0242935	0	0	0	0	1.58385	0.0106563	0	0	0.0196503	0	0.268024	0.00606133	5.46658	0.0151676	1	-
ENSMUSG00000093392	Gm6061	predicted_gene_6061	0.500304	1.28957	0.704423	0.377993	0.685058	6.50986	0.585549	0.71983	0.368568	0.202406	0.163149	1.67787	0.4079	2.04034	0.0151856	1	-
ENSMUSG00000049583	Grm5	glutamate_receptor_metabotropic_5	0	0	0	0	0	0	0.00341755	0	0.0344353	0.00630198	0	0	0.00883097	#NAME?	0.0152489	1	-
ENSMUSG00000019880	Rspo3	R_spondin_3	5.32939	4.11563	3.23327	14.0591	4.55784	50.4741	5.46015	3.13964	5.62074	2.16282	6.94014	13.6282	4.6647	1.54674	0.0155217	1	-
ENSMUSG00000029377	Ereg	epiregulin	29.6055	3.90572	4.90699	44.6774	15.9516	259.975	21.6775	7.96009	19.4879	2.72571	21.1258	59.837	14.5954	2.03553	0.0155587	1	-
ENSMUSG00000006574	Slc4a1	solute_carrier_family_4_anion_exchanger_member_1	0.00772629	0	0	0	0.0238129	1.54964	0.0339226	0	0	0.00625565	0	0.26353	0.00803564	5.03541	0.0156529	1	-
ENSMUSG00000084760	Gm15472	predicted_gene_15472	0.145307	0	0.090934	0.0439035	0.149231	0.085948	0	0	0	0	0	0.0858872	0	Inf	0.015824	1	-
ENSMUSG00000047591	Mafa	v_maf_musculoaponeurotic_fibrosarcoma_oncogene_family_protein_A_avian_	0.151931	0.0691179	0.0713158	0.0688634	0.117036	0.404399	0.0333307	0.0728716	0	0	0	0.147111	0.0212405	2.79201	0.0158763	1	-
ENSMUSG00000018916	Csf2	colony_stimulating_factor_2_granulocyte_macrophage_	0.153843	0.279928	0.0962763	0.697346	0.368626	6.91525	0.0900399	0.147565	0.589377	0	0.200673	1.41855	0.205531	2.78698	0.0159287	1	-
ENSMUSG00000052942	Glis3	GLIS_family_zinc_finger_3	1.10778	0.920283	0.940247	1.67477	0.912815	7.32689	1.07427	0.416782	1.2257	0.206621	1.0188	2.14713	0.788435	1.44535	0.0159683	1	-
ENSMUSG00000104277	Gm38299	predicted_gene_38299	0.0433058	0	0	0.0687108	0.0111237	0.134481	0	0.0103855	0	0	0	0.0429369	0.0020771	4.36957	0.0160246	1	-
ENSMUSG00000040809	Chil3	chitinase_like_3	42.0727	2.17738	1.70824	100.418	6.13453	331.391	29.8288	6.5271	9.25104	0.496103	22.8525	80.6503	13.7911	2.54794	0.0160831	1	-
ENSMUSG00000092103	Gm17039	predicted_gene_17039	0	0.015231	0.00785388	0.0303499	0.0085998	0	0.0146974	0.0321165	0.0444041	0.0744948	0.0491345	0.0103391	0.0429694	-2.0552	0.0161419	1	-
ENSMUSG00000021647	Cartpt	CART_prepropeptide	1.22039	1.02483	0.528749	3.14887	0.626657	67.9616	3.04889	0.450237	0	0.379741	3.71932	12.4185	1.51964	3.03069	0.0164798	1	-
ENSMUSG00000094075	Ighv1-80	immunoglobulin_heavy_variable_1_80	14.6098	68.1565	10.8617	105.532	76.8169	132.83	302.75	65.6995	66.3394	25.8152	526.634	68.1346	197.448	-1.53501	0.0167593	1	-
ENSMUSG00000055602	Tcp10b	t_complex_protein_10b	0.101745	0.0462843	0.0382049	0.166031	0.0208956	1.40818	0.0893066	0.0292788	0	0.0411614	0.0796323	0.296891	0.0478758	2.63256	0.0167616	1	-
ENSMUSG00000076532	Igkv4-91	immunoglobulin_kappa_chain_variable_4_91	5.95889	39.302	61.3142	31.0615	31.6558	48.596	112.757	48.9157	97.9686	19.1914	139.902	36.3147	83.747	-1.20548	0.0167741	1	-
ENSMUSG00000031298	Adgrg2	adhesion_G_protein_coupled_receptor_G2	0.0628039	0.0634804	0.0524042	0.221413	0.0501617	0.247635	0.165379	0.0334672	0.0802009	0.779104	0.846466	0.116316	0.380923	-1.71145	0.0168298	1	-
ENSMUSG00000096767	Ighv1-62-3	immunoglobulin_heavy_variable_1_62_3	0.202626	0	0.190175	0.183636	0	15.547	0	0.0971622	0.0895125	0	0.594588	2.68724	0.156253	4.10418	0.0168757	1	-
ENSMUSG00000094993	Igkv4-73	immunoglobulin_kappa_variable_4_73	0	0.28419	0.0976951	0.566393	0.320809	0	1.46229	2.09747	0.644358	0.0842767	0.509271	0.211515	0.959534	-2.18158	0.016885	1	-
ENSMUSG00000004609	Cd33	CD33_antigen	1.51998	0.78473	0.485117	2.07725	0.854604	8.35398	0.920595	0.794629	1.24303	0.427337	0.869854	2.34594	0.851089	1.46279	0.0168925	1	-
ENSMUSG00000024539	Ptpn2	protein_tyrosine_phosphatase_non_receptor_type_2	8.76631	8.11332	9.3325	12.4581	9.5332	48.7949	8.06842	7.29108	7.06935	6.69886	8.54593	16.1664	7.53473	1.10137	0.0170308	1	-
ENSMUSG00000073940	Hbb-bt	hemoglobin_beta_adult_t_chain	2.27586	1.11488	1.42423	8.1999	1.79786	57.2605	4.20031	1.06359	0	3.35214	1.59842	12.0122	2.04289	2.55582	0.017287	1	-
ENSMUSG00000022309	Angpt1	angiopoietin_1	1.61938	0.78922	0.43432	1.59039	0.653325	11.3823	0.905322	0.850664	0.5028	0.553702	1.39557	2.74483	0.841612	1.70549	0.0177409	1	-
ENSMUSG00000056054	S100a8	S100_calcium_binding_protein_A8_calgranulin_A_	107.939	20.1778	10.9189	120.605	11.8167	874.432	96.9047	21.3959	8.14593	0.168661	33.0356	190.981	31.9301	2.58044	0.0178544	1	-
ENSMUSG00000041559	Fmod	fibromodulin	0.426867	0.245262	0.200351	0.39716	0.461433	0.129559	0.48316	0.463352	1.01301	0.454417	0.923085	0.310105	0.667404	-1.1058	0.0178899	1	-
ENSMUSG00000032083	Apoa1	apolipoprotein_A_I	0	0.0503354	0.155808	0	0	0	0.0728449	0.0265345	0.293492	0.31334	0.32473	0.0343572	0.206188	-2.58528	0.0181549	1	-
ENSMUSG00000021838	Samd4	sterile_alpha_motif_domain_containing_4	0.867307	0.615391	1.02958	1.36445	0.692189	7.48241	0.930943	0.790245	0.672807	0.96557	0.380501	2.00856	0.748013	1.42502	0.0182825	1	-
ENSMUSG00000027398	Il1b	interleukin_1_beta	22.8669	7.21989	4.66635	19.2911	18.4494	298.628	33.1928	15.5101	11.7506	3.79608	12.729	61.8535	15.3957	2.00633	0.0182917	1	-
ENSMUSG00000102326	Gm37788	predicted_gene_37788	0	0	0	0.0412417	0.0934556	0.121092	0	0	0	0	0	0.0426316	0	Inf	0.0184405	1	-
ENSMUSG00000076665	Ighv7-1	immunoglobulin_heavy_variable_7_1	253.605	40.3028	7.00171	62.3941	19.7299	17.1453	11.7057	19.8388	39.0673	1.18864	20.1214	66.6965	18.3844	1.85913	0.018444	1	-
ENSMUSG00000046694	Fam46b	family_with_sequence_similarity_46_member_B	1.72206	0.79963	1.46494	2.39047	0.957894	0.795716	2.75545	1.54863	1.01498	5.09402	3.98337	1.35512	2.87929	-1.0873	0.0184757	1	-
ENSMUSG00000061540	Orm2	orosomucoid_2	0.74106	0.192638	0	1.96749	0.217422	28.1307	1.06869	0.253875	0	0	0.983867	5.20821	0.461287	3.49705	0.0185831	1	-
ENSMUSG00000001948	Spa17	sperm_autoantigenic_protein_17	0.833558	1.24583	1.50909	1.88924	0.978306	1.00369	0.67941	0.399789	0.473757	0.57809	0.524226	1.24329	0.531054	1.22723	0.0186088	1	-
ENSMUSG00000084761	Gm12406	predicted_gene_12406	0	0	0	0	0	0	0.154991	0.112914	0	0.0476399	0.115164	0	0.086142	#NAME?	0.0188418	1	-
ENSMUSG00000019890	Nts	neurotensin	0.418621	0.856861	0.294708	1.3915	0.46573	3.40439	0.275584	0.568879	0.493479	0.282223	0.204769	1.13863	0.364987	1.64139	0.0188427	1	-
ENSMUSG00000050737	Ptges	prostaglandin_E_synthase	5.15926	2.93259	3.4436	8.32119	3.59894	65.9299	5.83037	3.60131	3.85745	3.70051	6.81849	14.8976	4.76162	1.64555	0.0188923	1	-
ENSMUSG00000100367	Gm29336	predicted_gene_29336	0	0	0	0	0	0	0.0628222	0.13735	0	0.173794	0.140086	0	0.10281	#NAME?	0.0189512	1	-
ENSMUSG00000093867	Gsdmcl2	gasdermin_C_like_2	0	0	0	0	0	0	0.00899928	0.0196753	0	0.024896	0.0200673	0	0.0147276	#NAME?	0.0189603	1	-
ENSMUSG00000055193	Klk15	kallikrein_related_peptidase_15	0	0	0	0	0	0	0	0	0	0.741687	0	0	0.148337	#NAME?	0.0191486	1	-
ENSMUSG00000051748	Wfdc21	WAP_four_disulfide_core_domain_21	5.29347	0.773912	0	4.97016	1.35899	66.1672	4.89535	0.816028	0	0.45884	1.84943	13.094	1.60393	3.02922	0.0192042	1	-
ENSMUSG00000103255	Pcdhac1	protocadherin_alpha_subfamily_C_1	0.0151437	0	0	0	0.380947	0.0201507	0.00664276	0	0	0.00612752	0	0.0693735	0.00255405	4.76352	0.0192151	1	-
ENSMUSG00000056457	Prl2c3	prolactin_family_2_subfamily_c_member_3	0	0	0	0	0	0	0	0	0	0.312371	0.330497	0	0.128573	#NAME?	0.0192509	1	-
ENSMUSG00000037982	Gm9725	predicted_gene_9725	0.0221554	0.0100766	0.010392	0	0	0	0.0486126	0.0318715	0.0881259	0.0448063	0	0.00710399	0.0426833	-2.58697	0.0192676	1	-
ENSMUSG00000005124	Wisp1	WNT1_inducible_signaling_pathway_protein_1	1.64975	0.491741	0.465118	2.07749	0.670739	15.2558	1.69028	0.534708	1.16485	0.314326	1.10163	3.43511	0.961158	1.83751	0.019287	1	-
ENSMUSG00000094491	Igkv1-133	immunoglobulin_kappa_variable_1_133	18.8668	29.7373	12.459	80.447	40.6649	4.76846	16.7533	19.3606	7.66122	0.621234	5.04339	31.1573	9.88793	1.65583	0.0193909	1	-
ENSMUSG00000056812	St8sia3	ST8_alpha_N_acetyl_neuraminide_alpha_2_8_sialyltransferase_3	0.184302	0.135945	0.0841658	0.26642	0.112536	0.410982	0.0655834	0.0716732	0	0.0201509	0.146182	0.199058	0.060718	1.713	0.0194197	1	-
ENSMUSG00000060703	Cd302	CD302_antigen	11.4715	6.73221	7.80084	28.7234	9.78833	103.622	12.4868	7.14453	6.37313	8.15727	16.3293	28.023	10.0982	1.47251	0.0194474	1	-
ENSMUSG00000005553	Atp4a	ATPase_H+_K+_exchanging_gastric_alpha_polypeptide	0.0320856	0.0729764	0.0978917	0.0581798	0.0247162	0.0427051	0.0422484	0.0615576	0.226951	0.0454324	0.533632	0.0547591	0.181964	-1.73248	0.0197068	1	-
ENSMUSG00000048572	Tmem252	transmembrane_protein_252	6.06533	1.13692	1.40775	10.2871	2.755	61.3501	6.55257	2.55743	3.62402	0.620136	4.54787	13.8337	3.58041	1.94999	0.0197297	1	-
ENSMUSG00000061780	Cfd	complement_factor_D_adipsin_	0	0	2.54506	10.1539	0	11.1199	45.1392	3.66665	6.56235	31.7526	38.9582	3.96982	25.2158	-2.66718	0.0197607	1	-
ENSMUSG00000013584	Aldh1a2	aldehyde_dehydrogenase_family_1_subfamily_A2	2.04759	0.873681	0.731403	3.07184	2.10274	15.433	2.21085	1.09506	1.20151	0.498455	1.55991	4.04337	1.31316	1.62252	0.0198029	1	-
ENSMUSG00000028864	Hgf	hepatocyte_growth_factor	1.85015	0.727038	0.613166	1.99484	0.805711	16.194	1.36134	0.938127	1.80348	0.374956	1.17448	3.69749	1.13048	1.70961	0.0198677	1	-
ENSMUSG00000104454	Gm37827	predicted_gene_37827	0.63852	0.508276	0.0499488	0.60297	0.683041	0.306842	0.140115	0.280712	0.141131	0.0860944	0.130125	0.464933	0.155636	1.57885	0.0200088	1	-
ENSMUSG00000107061	Gm19590	predicted_gene_19590	0.411966	0.499702	0.322264	0.124473	0.317282	0.578698	0.0904009	0.131718	0	0.249975	0.067171	0.375731	0.107853	1.80063	0.0200526	1	-
ENSMUSG00000031825	Crispld2	cysteine_rich_secretory_protein_LCCL_domain_containing_2	16.0958	5.33809	4.46726	25.7048	6.97889	140.213	17.819	6.60853	8.63511	4.79268	12.6015	33.133	10.0914	1.71515	0.0201959	1	-
ENSMUSG00000037035	Inhbb	inhibin_beta_B	3.40343	0.973595	0.624482	3.31263	1.58417	29.0143	2.62352	1.39652	1.08255	0.920455	3.22566	6.48543	1.84974	1.80988	0.0202	1	-
ENSMUSG00000029373	Pf4	platelet_factor_4	7.15436	4.91576	3.59875	13.1631	4.71203	99.1453	9.75103	6.51528	3.44282	4.05422	9.71558	22.1149	6.69579	1.72369	0.0202675	1	-
ENSMUSG00000028124	Gclm	glutamate_cysteine_ligase_modifier_subunit	10.956	11.1256	12.9358	10.8081	13.5206	12.4588	5.58482	6.34562	8.92394	6.22205	9.03082	11.9675	7.22145	0.728761	0.0202746	1	-
ENSMUSG00000028174	Rpe65	retinal_pigment_epithelium_65	0.188009	0.068421	0.158834	0.119315	0.0965397	0.0667259	0.0164973	0.108205	0	0	0	0.116307	0.0249405	2.22138	0.0203038	1	-
ENSMUSG00000000182	Fgf23	fibroblast_growth_factor_23	0.0226081	0.0205753	0	0.799575	0	4.11312	0	0.0433855	0.159959	0	0.0884999	0.82598	0.0583689	3.82284	0.0203844	1	-
ENSMUSG00000029522	Pla2g1b	phospholipase_A2_group_IB_pancreas	0	0	0	0	0	0.694487	0	0	8.45864	0	5.7291	0.115748	2.83755	-4.61559	0.0204978	1	-
ENSMUSG00000076587	Igkv6-20	immunoglobulin_kappa_variable_6_20	7.65784	3.2843	1.54037	9.61995	18.9863	15.8201	51.2781	14.6916	8.80145	3.45182	53.6165	9.48481	26.3679	-1.47509	0.0206798	1	-
ENSMUSG00000039519	Cyp7b1	cytochrome_P450_family_7_subfamily_b_polypeptide_1	3.97743	1.53352	1.08453	9.68397	3.5594	40.2777	4.3059	2.61622	2.88014	0.919417	4.46531	10.0194	3.0374	1.72189	0.0207172	1	-
ENSMUSG00000025529	Zfp711	zinc_finger_protein_711	0.0520156	0.111842	0.0887748	0.111453	0.0679808	0.381748	0.0207539	0.0635028	0.0459843	0.065034	0.0462547	0.135636	0.0483059	1.48947	0.0210369	1	-
ENSMUSG00000045551	Fpr1	formyl_peptide_receptor_1	7.31248	3.12889	0.901667	11.9662	1.68644	56.9033	5.92912	1.605	3.83516	0.601644	5.75914	13.6498	3.54601	1.94461	0.021038	1	-
ENSMUSG00000064368	mt-Nd6	mitochondrially_encoded_NADH_dehydrogenase_6	14.7814	27.7573	15.7303	51.3072	28.8979	14.306	23.5903	51.105	107.202	41.3128	25.2083	25.4634	49.6836	-0.964347	0.0211752	1	-
ENSMUSG00000053310	Nrgn	neurogranin	0.544957	0.0396638	0.0409251	0.454499	0.335786	6.9814	0.229605	0.334565	0.115635	0.370364	0.277221	1.39954	0.265478	2.39829	0.0212065	1	-
ENSMUSG00000024261	Syt4	synaptotagmin_IV	1.54591	1.09065	0.987177	3.65137	1.04757	20.8338	1.86465	1.04912	0.474174	0.45094	3.12744	4.85941	1.39327	1.80231	0.0212065	1	-
ENSMUSG00000019772	Vip	vasoactive_intestinal_polypeptide	50.9379	24.6365	24.9669	114.202	30.0726	663.21	65.629	27.4462	17.7429	15.9325	89.2526	151.338	43.2007	1.80865	0.0212108	1	-
ENSMUSG00000001657	Hoxc8	homeobox_C8	0	0	0	0	0.0103025	0.0177947	0.0087991	0	0	0.129812	0.137337	0.00468286	0.0551896	-3.55893	0.0212556	1	-
ENSMUSG00000054675	Tmem119	transmembrane_protein_119	28.6597	10.6405	9.63488	38.6765	13.2532	271.799	29.2912	12.8529	14.5191	15.3595	25.3122	62.1106	19.467	1.67381	0.021344	1	-
ENSMUSG00000062170	Fmr1nb	fragile_X_mental_retardation_1_neighbor	0	0.0470664	0.388505	0.0468931	0	0	0	0	0	0	0	0.0804107	0	Inf	0.0215671	1	-
ENSMUSG00000089798	1700028K03Rik	RIKEN_cDNA_1700028K03_gene	0	0.0165644	0.0427278	0	0.0233718	0.0323039	0.007992	0	0	0	0	0.0191613	0.0015984	3.58349	0.0215885	1	-
ENSMUSG00000061878	Sphk1	sphingosine_kinase_1	0.461758	0.217914	0.2384	1.23228	0.174858	15.4597	0.982893	0.476159	0.517957	0.31755	0.990952	2.96415	0.657102	2.17343	0.0215993	1	-
ENSMUSG00000020830	Vmo1	vitelline_membrane_outer_layer_1_homolog_chicken_	0	0	0.0572796	0	0	0	0.267948	0.117115	0	0.0494122	0.238897	0.00954659	0.134674	-3.81835	0.0216972	1	-
ENSMUSG00000104871	Gm42639	predicted_gene_42639	0.197341	0.0199485	0.0823314	0.119273	0.0675568	0.252886	0.0384992	0.0210319	0	0.0532249	0.0214399	0.123223	0.0268392	2.19886	0.0217176	1	-
ENSMUSG00000032024	Clmp	CXADR_like_membrane_protein	10.0865	7.59154	6.37249	13.0138	6.92013	94.274	11.1846	7.24462	7.11256	5.70605	10.6283	23.0431	8.37523	1.46013	0.0217212	1	-
ENSMUSG00000103585	Pcdhgb4	protocadherin_gamma_subfamily_B_4	0.191677	0.348756	0.798149	0.414369	0.0908527	1.60462	0.12511	0.235727	0.34762	0.139173	0.197127	0.574737	0.208951	1.45974	0.0217531	1	-
ENSMUSG00000076666	Ighv14-4	immunoglobulin_heavy_variable_14_4	14.5745	32.4106	5.40488	9.02576	9.23889	14.5797	23.796	16.6845	49.5791	7.08461	70.0552	14.2057	33.4399	-1.2351	0.0217612	1	-
ENSMUSG00000076555	Igkv4-57-1	immunoglobulin_kappa_variable_4_57_1	67.8606	5.20292	46.1496	297.924	463.083	262.969	122.897	87.145	5.63976	26.8731	13.8795	190.531	51.2869	1.89337	0.0217623	1	-
ENSMUSG00000026011	Ctla4	cytotoxic_T_lymphocyte_associated_protein_4	3.70496	1.80795	1.42579	6.06117	3.71729	23.2356	2.44219	2.54633	2.40961	2.04429	3.33277	6.65879	2.55504	1.38192	0.0218207	1	-
ENSMUSG00000043017	Ptgir	prostaglandin_I_receptor_IP_	0.544273	0.408494	0.364021	1.22119	0.419196	5.67369	0.59121	0.385037	0.234578	0.401813	0.745406	1.43848	0.471609	1.60888	0.0219165	1	-
ENSMUSG00000092252	Gm20499	predicted_gene_20499	0	0	0	0	0	0	1.05431	0	0	0	0.271134	0	0.265089	#NAME?	0.022098	1	-
ENSMUSG00000056753	C330011M18Rik	RIKEN_cDNA_C330011M18_gene	0.0443827	0.74682	0.583157	0.46261	0.318984	0.334638	0.331086	0	0	0	0	0.415099	0.0662171	2.64818	0.0221441	1	-
ENSMUSG00000031762	Mt2	metallothionein_2	157.678	478.129	72.448	485.685	214.889	6467.45	291.317	115.651	94.7838	522.041	521.79	1312.71	309.117	2.08633	0.0223646	1	-
ENSMUSG00000034612	Chst11	carbohydrate_sulfotransferase_11	3.21395	1.49231	1.19842	4.9121	2.79743	38.2136	3.67461	2.13601	3.05801	1.6034	3.34011	8.63797	2.76243	1.64475	0.0224183	1	-
ENSMUSG00000030344	Akap3	A_kinase_PRKA_anchor_protein_3	0.0113416	0.0516091	0	0.0308514	0	0.0301983	0	0	0	0	0	0.0206667	0	Inf	0.0225561	1	-
ENSMUSG00000043089	Mmp1a	matrix_metallopeptidase_1a_interstitial_collagenase_	0	0	0	0	0	0.918002	0	0	0	0	0	0.153	0	Inf	0.0225849	1	-
ENSMUSG00000106630	Igkv2-116	immunoglobulin_kappa_variable_2_116	0	1.23715	0.106331	3.1848	2.32762	1.10594	0.696285	0.108704	0.100145	0.275093	0	1.32697	0.236045	2.491	0.0227193	1	-
ENSMUSG00000086517	Gm12534	predicted_gene_12534	0.0874438	0.0795814	0	0.237865	0.718653	8.84681	0.383925	0.167807	0	0	0.256681	1.66173	0.161683	3.36145	0.0228501	1	-
ENSMUSG00000038530	Rgs4	regulator_of_G_protein_signaling_4	2.81124	1.63859	1.40566	6.80675	1.82067	21.8703	3.03183	1.72777	1.11781	1.26295	3.79349	6.05886	2.18677	1.47025	0.0229147	1	-
ENSMUSG00000036503	Rnf13	ring_finger_protein_13	2.02188	1.85621	3.49321	2.6907	3.98168	6.03554	1.62627	2.04342	1.88802	2.06775	1.86673	3.34653	1.89844	0.817854	0.0229234	1	-
ENSMUSG00000035033	Tbr1	T_box_brain_gene_1	0	0	0	0	0	0	0.0157408	0.022935	0	0.00967198	0	0	0.00966955	#NAME?	0.0231347	1	-
ENSMUSG00000103092	Pcdha5	protocadherin_alpha_5	0.13396	0.0215081	0	0.421482	0.0404629	0.0279669	0.0553381	0	0	0	0	0.107563	0.0110676	3.28077	0.0231606	1	-
ENSMUSG00000099432	Gm18849	predicted_gene_18849	0.146542	0	0.206273	0	0.225712	0.194994	0	0	0	0	0	0.12892	0	Inf	0.0232929	1	-
ENSMUSG00000017679	Ttpal	tocopherol_alpha_transfer_protein_like	0.261087	0.286874	0.604745	0.439562	0.61632	0.41513	1.69052	0.556182	1.11816	0.370342	0.580473	0.437286	0.863135	-0.981008	0.0233129	1	-
ENSMUSG00000056501	Cebpb	CCAAT_enhancer_binding_protein_C_EBP_beta	15.275	5.85627	10.7028	23.9612	12.353	181.134	17.6697	8.21585	8.99508	11.3873	21.9339	41.547	13.6404	1.60686	0.0234935	1	-
ENSMUSG00000020902	Ntn1	netrin_1	4.4494	3.89393	3.33914	8.71217	3.54521	15.5207	5.61007	4.97848	0.556806	0.665237	0.821468	6.57676	2.52641	1.38029	0.0234992	1	-
ENSMUSG00000038298	Pdzk1	PDZ_domain_containing_1	0.0463536	0.0180744	0.0124328	0.0240105	0	0	0.0639417	0.0698721	0.0526906	0.0482196	0.0323895	0.0168119	0.0534227	-1.66797	0.0235436	1	-
ENSMUSG00000085982	9530051G07Rik	RIKEN_cDNA_9530051G07_gene	0.0464745	0.0253672	0	0.134813	0.0477231	0.074208	0	0.0178299	0	0.0150382	0.0181852	0.0547642	0.0102107	2.42316	0.0235893	1	-
ENSMUSG00000107173	Gm43266	predicted_gene_43266	0.0463374	0.0210749	0.0652247	0.062992	0.0951452	0.287718	0.0203259	0	0	0.037481	0.0226505	0.0964154	0.0160915	2.58297	0.0239121	1	-
ENSMUSG00000102587	Ighv1-13	immunoglobulin_heavy_variable_V1_13	0	0	0.109977	0	0	0.103997	0	0.112431	0.725363	0.0948715	0.917365	0.0356623	0.370006	-3.37508	0.0239304	1	-
ENSMUSG00000054545	Ugt1a6a	UDP_glucuronosyltransferase_1_family_polypeptide_A6A	3.83691	4.8438	4.95236	2.60246	3.0337	0.641342	7.64494	10.5149	4.02518	7.13082	3.77386	3.31843	6.61793	-0.99588	0.0239671	1	-
ENSMUSG00000047793	Sned1	sushi_nidogen_and_EGF_like_domains_1	4.78003	3.18341	2.62714	4.92545	2.66048	1.79342	5.48332	2.99964	5.91322	6.24969	6.89989	3.32832	5.50915	-0.727035	0.0241701	1	-
ENSMUSG00000053113	Socs3	suppressor_of_cytokine_signaling_3	27.362	12.9966	25.0758	65.4116	28.0477	248.773	33.4581	24.9543	23.3966	11.205	35.5306	67.9445	25.7089	1.40209	0.0244223	1	-
ENSMUSG00000033508	Asprv1	aspartic_peptidase_retroviral_like_1	7.42521	1.8335	0.647212	3.14931	1.19825	45.054	6.58746	1.83153	1.68805	0.514917	1.71217	9.88458	2.46683	2.00252	0.0245342	1	-
ENSMUSG00000044337	Ackr3	atypical_chemokine_receptor_3	5.48725	2.47445	2.91958	9.98111	4.00769	48.105	5.42899	3.87965	4.08805	3.9611	4.92831	12.1625	4.45722	1.44823	0.0246009	1	-
ENSMUSG00000029563	Foxp2	forkhead_box_P2	0.777994	0.604303	0.396098	0.633566	0.468874	0.716546	0.205448	0.507539	0.470694	0.172029	0.238642	0.599563	0.31887	0.910942	0.0246971	1	-
ENSMUSG00000044457	Stk-ps2	serine_threonine_kinase_2	0.00484995	0	0	0.0131929	0	0	0.0127754	0.0186143	0.0171574	0.0117767	0.0142364	0.00300713	0.0149121	-2.31002	0.024735	1	-
ENSMUSG00000033644	Piwil2	piwi_like_RNA_mediated_gene_silencing_2	0.141949	0.159528	0.0705427	0.567739	0.197222	1.68905	0.278522	0.12816	0.118122	0.060802	0.130697	0.471005	0.143261	1.7171	0.0248913	1	-
ENSMUSG00000006362	Cbfa2t3	core_binding_factor_runt_domain_alpha_subunit_2_translocated_to_3_human_	2.06637	1.30992	1.30895	1.51602	2.78094	0.954724	2.07101	3.36337	5.48065	2.39531	1.53708	1.65616	2.96948	-0.842374	0.0249032	1	-
ENSMUSG00000022484	Hoxc10	homeobox_C10	0	0	0	0	0	0	0.0188565	0	0	0.121708	0.0420479	0	0.0365226	#NAME?	0.0250279	1	-
ENSMUSG00000001804	Dsg4	desmoglein_4	0	0.0107314	0.0221452	0.0320755	0.024224	0	0.0207107	0.0905134	0.198138	0.0286325	0.0115336	0.0148627	0.0699057	-2.23372	0.0250738	1	-
ENSMUSG00000106373	Gm6522	predicted_gene_6522	0.784327	0	0	1.02017	0.10507	5.50632	0.329276	0	0	0	0.200173	1.23598	0.10589	3.54502	0.025108	1	-
ENSMUSG00000085733	Arhgap27os1	Rho_GTPase_activating_protein_27_opposite_strand_1	0.266684	0.202187	0.250339	0.241776	0.0912796	0	0.585206	0.341068	0.392966	0.53939	0.478289	0.175378	0.467384	-1.41414	0.0251486	1	-
ENSMUSG00000048636	A730049H05Rik	RIKEN_cDNA_A730049H05_gene	0.505125	0.0540662	0	0.987683	0.152571	3.71694	0.139098	0.123515	0.148861	0.0160258	0.406937	0.902731	0.166887	2.43542	0.0252234	1	-
ENSMUSG00000103882	Gm37452	predicted_gene_37452	0.0707445	0.225229	0	0.256493	0.14526	0.376509	0.031032	0.067846	0.0625357	0	0	0.179039	0.0322827	2.47144	0.0252528	1	-
ENSMUSG00000085452	4930554G24Rik	RIKEN_cDNA_4930554G24_gene	0	0	0	0	0	0	0	0.0245481	0.33939	0	0	0	0.0727877	#NAME?	0.0253641	1	-
ENSMUSG00000021448	Shc3	src_homology_2_domain_containing_transforming_protein_C3	0.053392	0.0971338	0.0751548	0.0967762	0.0822373	0.0710455	0	0.0512045	0	0.0216038	0	0.0792899	0.0145617	2.44496	0.0254054	1	-
ENSMUSG00000042351	Grap2	GRB2_related_adaptor_protein_2	1.18214	0.827258	1.02432	1.86071	1.92103	1.19861	1.49376	3.6885	3.77857	1.2402	2.23662	1.33568	2.48753	-0.89714	0.0254514	1	-
ENSMUSG00000032827	Ppp1r9a	protein_phosphatase_1_regulatory_inhibitor_subunit_9A	0.887835	0.142789	0.18603	0.446989	0.516114	0.229269	0.0737566	0.145997	0.409288	0.110311	0.0604865	0.401504	0.159968	1.32763	0.0254549	1	-
ENSMUSG00000038776	Ephx1	epoxide_hydrolase_1_microsomal	8.35392	6.46461	7.28868	12.8997	12.0852	5.73543	8.79329	10.208	11.5689	22.5059	20.8206	8.80459	14.7793	-0.747254	0.025489	1	-
ENSMUSG00000074444	Gm15284	predicted_gene_15284	0	0	0	0	0	0	0	0	0	0.667123	0.504153	0	0.234255	#NAME?	0.0255207	1	-
ENSMUSG00000031330	Zcchc13	zinc_finger_CCHC_domain_containing_13	0	0	0	0	0	0	0.0331771	0	0.300846	0.0306037	0	0	0.0729254	#NAME?	0.0255785	1	-
ENSMUSG00000075302	Erich2	glutamate_rich_2	0.233204	0.101464	0.0856589	0.358485	0.166597	0.881564	0.178005	0.0680808	0.0448184	0.0492181	0.168618	0.304496	0.101748	1.58142	0.02559	1	-
ENSMUSG00000093445	Lrch4	leucine_rich_repeats_and_calponin_homology_CH_domain_containing_4	1.83877	1.38603	1.81853	5.82833	2.24572	1.57889	2.54208	4.84424	2.86232	5.64783	5.65332	2.44938	4.30996	-0.815258	0.0259668	1	-
ENSMUSG00000102147	Gm38055	predicted_gene_38055	0	0.0841761	0.138964	0	0	0.0328362	0	0	0	0	0	0.0426628	0	Inf	0.0260132	1	-
ENSMUSG00000052270	Fpr2	formyl_peptide_receptor_2	5.0263	1.44398	0.744986	8.20924	1.69269	24.0655	3.2509	1.8544	1.63718	0.559773	3.78229	6.86378	2.21691	1.63045	0.0262743	1	-
ENSMUSG00000033576	Apol6	apolipoprotein_L_6	0.764914	0.93256	0.976905	0.646258	1.05804	0.360084	1.9092	2.99485	1.38012	0.660955	0.829721	0.789794	1.55497	-0.97734	0.0263318	1	-
ENSMUSG00000030022	Adamts9	a_disintegrin_like_and_metallopeptidase_reprolysin_type_with_thrombospondin_type_1_motif_9	1.26423	0.572929	0.468101	1.1758	0.754926	7.41299	1.0871	0.732117	0.542295	0.524675	0.895489	1.9415	0.756335	1.36007	0.0263582	1	-
ENSMUSG00000024827	Gldc	glycine_decarboxylase	0.152989	0.159069	0.112839	0.148609	0.190783	0.213294	0.220627	0.199175	0.173904	0.733847	0.448997	0.16293	0.35531	-1.12482	0.0264113	1	-
ENSMUSG00000096108	Ighv11-2	immunoglobulin_heavy_variable_V11_2	0.889881	0	0.417644	1.61347	3.65543	0	11.092	0.170719	7.94632	2.44794	2.17637	1.09607	4.76666	-2.12064	0.0265041	1	-
ENSMUSG00000107169	Gm43796	predicted_gene_43796	0	0	0	0	0	0	0.0894935	0.019558	0.0180182	0.0165035	0	0	0.0287146	#NAME?	0.0266125	1	-
ENSMUSG00000022596	Slurp1	secreted_Ly6_Plaur_domain_containing_1	0.0248226	0.033869	0	0	0	0	0.0653533	0	0.032908	0.180714	0.0364136	0.00978194	0.0630778	-2.68894	0.0266155	1	-
ENSMUSG00000030336	Cd27	CD27_antigen	0.427539	0.22099	0.428692	0.572571	0.89807	0.405165	0.520278	0.922757	1.88994	0.471686	1.19769	0.492171	1.00047	-1.02345	0.0266377	1	-
ENSMUSG00000097754	Ptgs2os2	prostaglandin_endoperoxide_synthase_2_opposite_strand_2	0.376152	0.0641668	0.0882763	0.490181	0.193151	2.98261	0.185723	0.0225505	0.22863	0.152158	0.229975	0.699089	0.163807	2.09348	0.0267895	1	-
ENSMUSG00000039153	Runx2	runt_related_transcription_factor_2	0.429701	0.395307	0.321783	0.674043	0.716451	3.72442	0.122901	0.435345	0.480209	0.320308	0.637617	1.04362	0.399276	1.38614	0.0270985	1	-
ENSMUSG00000022657	Cd96	CD96_antigen	0.469601	0.751894	0.493708	0.715196	0.964493	0.249976	0.708993	1.3694	1.94302	0.5775	1.74568	0.607478	1.26892	-1.0627	0.0271532	1	-
ENSMUSG00000022491	Glycam1	glycosylation_dependent_cell_adhesion_molecule_1	2.49427	2.38855	4.06659	9.22325	12.6051	7.04631	12.0993	12.7187	20.6012	3.027	19.135	6.304	13.5162	-1.10035	0.0272461	1	-
ENSMUSG00000105501	5330426L24Rik	RIKEN_cDNA_5330426L24_gene	0.0188557	0.0514809	0.0176974	0	0.0193782	0	0.115887	0.0542768	0	0.0763046	0.184508	0.017902	0.0861954	-2.26749	0.0273724	1	-
ENSMUSG00000069515	Lyz1	lysozyme_1	3.01841	3.95653	3.96065	1.73595	4.96618	4.43434	2.05118	5.51056	5.30845	17.4095	7.52478	3.67868	7.5609	-1.03937	0.0273862	1	-
ENSMUSG00000031932	Gpr83	G_protein_coupled_receptor_83	0.0561862	0.0557581	0.0479464	0.0324135	0.0786789	0.018127	0.080699	0.0734936	0.153532	0.132236	0.0899381	0.048185	0.10598	-1.13713	0.0274173	1	-
ENSMUSG00000031489	Adrb3	adrenergic_receptor_beta_3	0.463744	0.176311	0.389842	0.288641	0.163481	0.0859708	0.504271	0.298779	0.850593	0.554394	0.541685	0.261332	0.549944	-1.0734	0.0275636	1	-
ENSMUSG00000020673	Tpo	thyroid_peroxidase	0.00896027	0	0	0	0	0.00795258	0.0157378	0	0.0950947	0	0.0438394	0.00281881	0.0309344	-3.45605	0.0276503	1	-
ENSMUSG00000054728	Phactr1	phosphatase_and_actin_regulator_1	0.106563	0.144235	0.146388	0.0659744	0.0507128	1.4873	0.0707251	0.0548502	0.220596	0.0483656	0.0864481	0.333529	0.0961969	1.79375	0.0277626	1	-
ENSMUSG00000003948	Mmd	monocyte_to_macrophage_differentiation_associated	4.06041	2.60878	2.60483	5.19369	4.34112	49.3305	4.58396	3.15981	3.24558	2.96508	6.29974	11.3566	4.05084	1.48723	0.0277756	1	-
ENSMUSG00000067356	B430203G13Rik	RIKEN_cDNA_B430203G13_gene	0.119335	0.108578	0.0840094	0	0.122547	0	0.0523869	0.314805	1.10788	0.0724246	0.0875516	0.0724116	0.32701	-2.17504	0.0277859	1	-
ENSMUSG00000105326	6030400A10Rik	RIKEN_cDNA_6030400A10_gene	0	0	0	0	0	0	0	0	0.299263	0	0.0993262	0	0.0797179	#NAME?	0.0278324	1	-
ENSMUSG00000042256	Ptchd4	patched_domain_containing_4	0.00595227	0	0	0	0.012228	0.0105657	0	0.00571127	0.042114	0.0674431	0.0233003	0.004791	0.0277137	-2.5322	0.0278493	1	-
ENSMUSG00000091243	Vgll3	vestigial_like_3_Drosophila_	1.29667	0.910006	1.03171	1.19789	0.659453	2.02688	1.15986	1.08983	1.10272	3.97652	4.90477	1.1871	2.44674	-1.04342	0.0280867	1	-
ENSMUSG00000097730	Gm26588	predicted_gene_26588	0.0181276	0	0	0	0.00931028	0	0.00795165	0.0347698	0.0640967	0	0.0531938	0.00457298	0.0320024	-2.80697	0.0282066	1	-
ENSMUSG00000076652	Ighv7-3	immunoglobulin_heavy_variable_7_3	81.0258	28.6371	81.9264	158.034	416.274	442.803	59.2517	29.4325	111.12	10.4814	156.749	201.45	73.4068	1.45644	0.0284685	1	-
ENSMUSG00000087684	1200007C13Rik	RIKEN_cDNA_1200007C13_gene	0.0835594	0.0456094	0.0313731	0.121194	0	1.80868	0.10267	0	0.0886453	0	0.0326963	0.348403	0.0448024	2.95911	0.0286385	1	-
ENSMUSG00000021025	Nfkbia	nuclear_factor_of_kappa_light_polypeptide_gene_enhancer_in_B_cells_inhibitor_alpha	56.7369	54.1241	63.1978	91.2903	65.3978	554.32	56.4239	57.7434	50.4141	67.5605	72.3753	147.511	60.9034	1.27623	0.0286412	1	-
ENSMUSG00000052951	C130021I20Rik	Riken_cDNA_C130021I20_gene	0.0739552	0.0588701	0.043383	0.0921789	0.00949699	0.04921	0.13794	0.0620673	0.204315	0.0822666	0.180859	0.0545157	0.13349	-1.29198	0.0286599	1	-
ENSMUSG00000091172	Gm17120	predicted_gene_17120	0	0.100467	0.103662	0	0	0.685799	0	0	0	0	0	0.148322	0	Inf	0.0287598	1	-
ENSMUSG00000025473	Adam8	a_disintegrin_and_metallopeptidase_domain_8	3.28169	1.18138	0.888727	4.03048	1.57008	24.9773	3.56561	1.77954	2.21136	1.02994	1.75848	5.98827	2.06898	1.53322	0.028893	1	-
ENSMUSG00000056296	Synpr	synaptoporin	0.0458719	0.00758765	0.0195704	0.0453625	0.0299757	0.0850887	0.0183026	0.0159995	0	0.0101224	0.0122366	0.0389095	0.0113322	1.77969	0.0288989	1	-
ENSMUSG00000096670	Ighv2-6	immunoglobulin_heavy_variable_2_6	4.68852	3.51889	6.38164	3.18775	54.6476	15.9103	18.2107	7.1959	106.425	46.088	28.8951	14.7225	41.363	-1.49032	0.0289334	1	-
ENSMUSG00000028583	Pdpn	podoplanin	13.4419	6.97304	5.29883	32.9119	10.8183	139.923	13.7709	8.29424	11.3165	9.1951	19.5951	34.8945	12.4344	1.48867	0.0291668	1	-
ENSMUSG00000050211	Pla2g4e	phospholipase_A2_group_IVE	0.0200766	0.00913341	0.00470964	0.0136497	0.00515694	0.173676	0.0132178	0.00481472	0	0	0.00982129	0.0377336	0.00557076	2.7599	0.0291801	1	-
ENSMUSG00000021573	Tppp	tubulin_polymerization_promoting_protein	2.4265	3.37357	1.6472	1.80205	3.17465	0.991237	3.12868	4.42509	2.56342	7.31476	2.7023	2.23587	4.02685	-0.848817	0.0293112	1	-
ENSMUSG00000030787	Lyve1	lymphatic_vessel_endothelial_hyaluronan_receptor_1	17.6718	12.9415	13.9149	36.4203	13.2997	108.476	10.9121	13.4646	18.7678	8.88657	22.2135	33.7874	14.8489	1.18613	0.0294643	1	-
ENSMUSG00000091275	Gm3248	predicted_gene_3248	0.099824	0.0908118	0.0936905	0.0180955	0.164014	0.141681	0	0	0	0	0.0976413	0.101353	0.0195283	2.37575	0.0296538	1	-
ENSMUSG00000104452	Ighv8-8	immunoglobulin_heavy_variable_8_8	58.7863	23.4561	20.438	86.8473	132.86	161.546	609.855	14.9495	137.886	11.2182	414.437	80.6556	237.669	-1.55911	0.0297247	1	-
ENSMUSG00000027510	Rbm38	RNA_binding_motif_protein_38	1.21412	0.530948	1.4756	2.1009	1.73242	0.941085	1.46209	2.65618	3.79268	1.78879	1.79615	1.33251	2.29918	-0.786971	0.0298468	1	-
ENSMUSG00000030054	Gp9	glycoprotein_9_platelet_	0	0	0	0.0844183	0	1.07412	0	0	0	0	0	0.19309	0	Inf	0.0298898	1	-
ENSMUSG00000016386	Mpped2	metallophosphoesterase_domain_containing_2	0.34876	0.199438	0.112248	0.207765	0.07163	2.33387	0.227414	0.20073	0.0616655	0.0725577	0.224201	0.545619	0.157314	1.79425	0.0299126	1	-
ENSMUSG00000086774	Gm11915	predicted_gene_11915	0	0.312768	0	0.519477	0	2.13493	0	0.109918	0	0	0	0.494529	0.0219836	4.49155	0.0299158	1	-
ENSMUSG00000102649	Gm38021	predicted_gene_38021	0.184077	0.358859	0.592446	0.333749	0.48612	0.769908	0.230823	0.151349	0.0232388	0.170202	0.282988	0.454193	0.17172	1.40325	0.0299675	1	-
ENSMUSG00000020689	Itgb3	integrin_beta_3	5.03124	2.90445	2.50636	6.09004	2.96149	35.6585	4.67899	3.85549	2.81841	2.31395	4.72197	9.19201	3.67776	1.32155	0.0299789	1	-
ENSMUSG00000061100	Retnla	resistin_like_alpha	0	0.561669	0.386393	0.746282	0	4.56472	0	0.197411	0	0.333004	0	1.04318	0.106083	3.29772	0.03012	1	-
ENSMUSG00000026017	Carf	calcium_response_factor	0.138727	0.4074	0.169062	0.295654	0.132466	0.243993	0.11109	0.130738	0.122649	0.0905775	0.130948	0.231217	0.117201	0.980268	0.0301661	1	-
ENSMUSG00000045573	Penk	preproenkephalin	14.3302	8.96055	6.8501	45.5028	10.1343	170.592	18.9342	9.23057	7.35421	5.29219	30.2008	42.7283	14.2024	1.58906	0.030292	1	-
ENSMUSG00000027763	Mbnl1	muscleblind_like_1_Drosophila_	3.00282	2.85282	2.95734	1.43587	3.61527	2.98261	0.99352	1.40657	3.16078	0.911321	1.2909	2.80779	1.55262	0.854732	0.0304218	1	-
ENSMUSG00000092275	Gm20465	predicted_gene_20465	0.106179	0.0386373	0.039866	0	0.239857	0.0565201	0.149115	0.122207	0.319143	0.154617	0.456999	0.0801765	0.240416	-1.58428	0.0304444	1	-
ENSMUSG00000029648	Flt1	FMS_like_tyrosine_kinase_1	1.61578	1.3092	1.02186	1.67404	1.5042	11.6753	1.41328	1.11803	1.26475	1.22195	1.65033	3.13339	1.33367	1.23233	0.0304825	1	-
ENSMUSG00000067872	Ccdc87	coiled_coil_domain_containing_87	0.0259449	0.0236002	0.0730519	0.211646	0.0266364	0	0.0113807	0.0124409	0	0.0104979	0.0126823	0.0601465	0.00940037	2.67769	0.0305398	1	-
ENSMUSG00000096225	Lhx8	LIM_homeobox_protein_8	0	0	0	0	0	0	0	0	0	0.033618	0.0813061	0	0.0229848	#NAME?	0.0305826	1	-
ENSMUSG00000064246	Chil1	chitinase_like_1	2.04501	1.55478	0.466199	11.1565	2.4976	15.441	3.19262	0.931793	0.716739	0.147727	3.55095	5.52685	1.70797	1.69418	0.0306602	1	-
ENSMUSG00000086555	Gm13446	predicted_gene_13446	0.156042	0.113562	0.0878901	0.155607	0.0640936	0.0692259	0.438312	0.284406	0.0965679	0.22725	0.183178	0.107737	0.245943	-1.19081	0.0307311	1	-
ENSMUSG00000091462	Gm17084	predicted_gene_17084	0.220941	0.14472	0.0580687	0.176256	0.226895	0.125452	0.0620616	0.101734	1.42985	0.071498	0.674343	0.158722	0.467896	-1.55969	0.0309253	1	-
ENSMUSG00000090370	Gm21989	predicted_gene_21989	0.127494	0.0231968	0.0239228	0.0462228	0.209477	0.294065	0.24619	0.244566	0.450825	0.288802	0.374145	0.12073	0.320906	-1.41037	0.0309984	1	-
ENSMUSG00000097111	Peak1os	pseudopodium_enriched_atypical_kinase_1_opposite_strand	0.0324455	0.0590564	0.0304524	0.058839	0.099999	0	0	0	0	0	0	0.0467987	0	Inf	0.0310952	1	-
ENSMUSG00000013091	Tmem190	transmembrane_protein_190	0.534915	0.112308	0	1.56669	0.126779	6.38847	0.361168	0.43416	0	0.0333049	0.322044	1.45486	0.230135	2.66033	0.0311226	1	-
ENSMUSG00000031722	Hp	haptoglobin	58.1916	10.3655	3.92838	112.68	26.1935	1400.48	103.793	18.3722	9.91137	17.1516	118.454	268.639	53.5365	2.32708	0.0312142	1	-
ENSMUSG00000030247	Kcnj8	potassium_inwardly_rectifying_channel_subfamily_J_member_8	10.4697	4.96308	4.0722	25.75	6.48958	90.4696	14.1353	6.35007	4.19231	2.35504	13.9898	23.7024	8.20449	1.53055	0.0312714	1	-
ENSMUSG00000004885	Crabp2	cellular_retinoic_acid_binding_protein_II	0.0774542	0.0469776	0.0969428	0.187244	0.0795461	1.85532	0.0906395	0.173351	0	0	0.0757605	0.39058	0.0679502	2.52307	0.0313422	1	-
ENSMUSG00000039911	Spsb1	splA_ryanodine_receptor_domain_and_SOCS_box_containing_1	2.78923	2.00711	2.94849	4.11862	2.29148	37.2031	3.68348	2.54057	3.23463	2.15093	4.16415	8.55968	3.15475	1.44003	0.0313899	1	-
ENSMUSG00000034675	Dbn1	drebrin_1	2.57472	1.76748	1.34149	3.88663	2.23169	27.9611	3.13603	1.94298	2.43817	2.19298	2.63427	6.62719	2.46888	1.42454	0.0314963	1	-
ENSMUSG00000033475	Tomm6	translocase_of_outer_mitochondrial_membrane_6_homolog_yeast_	6.42636	5.76441	5.61	6.91919	5.24998	3.57734	7.09453	6.02632	20.8483	7.36929	7.07903	5.59121	9.68349	-0.792366	0.031562	1	-
ENSMUSG00000094319	Igkv4-54	immunoglobulin_kappa_chain_variable_4_54	0.512833	0.174955	0.782216	0.406789	0.789923	0.227494	0.11255	0.122971	0	0.103717	0.376263	0.482368	0.1431	1.75311	0.0315915	1	-
ENSMUSG00000036139	Hoxc9	homeobox_C9	0	0	0	0	0	0	0.0119671	0	0.0361682	0.0110389	0.0266853	0	0.0171719	#NAME?	0.0317907	1	-
ENSMUSG00000087339	Gm11586	predicted_gene_11586	0	0.0659429	0	0	0.0744658	0	0	0.0695242	0.704876	0.175943	0.0708728	0.0234014	0.204243	-3.12562	0.0318065	1	-
ENSMUSG00000028134	Ptbp2	polypyrimidine_tract_binding_protein_2	1.48177	1.48013	1.04321	2.29167	1.45777	7.6247	1.11076	1.05751	1.21309	1.25398	1.62059	2.56321	1.25119	1.03465	0.0318069	1	-
ENSMUSG00000106609	Gm43181	predicted_gene_43181	0.138591	0.162103	0	0.107702	0.0203415	3.14426	0.13904	0.0569749	0.175052	0	0.0774801	0.595499	0.0897093	2.73077	0.031897	1	-
ENSMUSG00000092470	Gm20518	predicted_gene_20518	0.968827	0.34276	0.171782	0.536734	0.331645	0.487064	0.491348	0.88804	1.93198	0.940596	0.621307	0.473135	0.974653	-1.04264	0.032202	1	-
ENSMUSG00000029630	Cyp3a25	cytochrome_P450_family_3_subfamily_a_polypeptide_25	0	0	0	0	0	0	0	0	0	0.0304351	0.110389	0	0.0281648	#NAME?	0.032292	1	-
ENSMUSG00000069355	Gm5152	predicted_gene_5152	0.379496	0.379764	0.1425	1.30735	0.779462	5.05033	0.333103	0.582471	0.201318	0.583362	0.259873	1.33982	0.392025	1.77302	0.0323403	1	-
ENSMUSG00000102154	Gm37469	predicted_gene_37469	0	0	0.0432493	0	0	0	0	0.0442142	0.244522	0.261058	0	0.00720821	0.109959	-3.93118	0.0323437	1	-
ENSMUSG00000069792	Wfdc17	WAP_four_disulfide_core_domain_17	59.2659	42.0127	35.8363	72.0089	40.8646	188.058	51.7516	36.473	28.5802	21.3593	50.2216	73.0077	37.6771	0.95436	0.0323982	1	-
ENSMUSG00000004654	Ghrhr	growth_hormone_releasing_hormone_receptor	0.00991326	0	0	0	0.0203653	0	0	0	0.201646	0.0240715	0.0194028	0.00504642	0.049024	-3.28016	0.0325508	1	-
ENSMUSG00000059991	Nptx2	neuronal_pentraxin_2	0.210296	0.235467	0.0303711	0.982559	0.232572	8.41014	0.83777	0.263802	0.286032	0.196316	0.300669	1.68357	0.376918	2.1592	0.0325719	1	-
ENSMUSG00000028527	Ak4	adenylate_kinase_4	13.6331	0.991947	11.5653	9.59514	1.32657	1.36786	1.32896	2.05856	0.9333	1.86548	5.78169	6.41332	2.3936	1.42189	0.0326114	1	-
ENSMUSG00000049804	Armcx4	armadillo_repeat_containing_X_linked_4	1.17491	0.784141	0.394921	1.37209	0.706016	10.8742	0.927719	1.04828	0.730293	0.626792	1.23468	2.55105	0.913554	1.48153	0.0327318	1	-
ENSMUSG00000086899	1600002D24Rik	RIKEN_cDNA_1600002D24_gene	0	0.134787	0	0	0.0570649	0.0492988	0	0	0	0	0	0.0401919	0	Inf	0.0327723	1	-
ENSMUSG00000087336	Gm15860	predicted_gene_15860	0	0	0.029885	0.0288713	0.0327233	0	0.0838735	0.0305518	0	0.257682	0.0934654	0.0152466	0.0931145	-2.61052	0.0327783	1	-
ENSMUSG00000045569	Mc2r	melanocortin_2_receptor	0	0	0	0	0	0	0.0461152	0	0	0.042496	0.102778	0	0.0382778	#NAME?	0.0328039	1	-
ENSMUSG00000102599	Gm38386	predicted_gene_38386	0	0.0109102	0	0.03261	0	0	0.0210558	0.0460107	0.148433	0	0.0351895	0.00725336	0.0501379	-2.78918	0.0328612	1	-
ENSMUSG00000035186	Ubd	ubiquitin_D	20.9748	15.3534	26.5969	53.1694	25.9292	16.4193	31.8326	28.2779	45.2299	30.1963	92.8945	26.4072	45.6862	-0.79083	0.0330231	1	-
ENSMUSG00000052180	Serpinb6c	serine_or_cysteine_peptidase_inhibitor_clade_B_member_6c	0	0	0	0.0779995	0	0.114522	0	0.0619046	0.0190103	0.469932	0.505082	0.0320869	0.211186	-2.71845	0.0332206	1	-
ENSMUSG00000034796	Cpne7	copine_VII	0.0706838	0.0300098	0.0353876	0.166601	0.053228	1.62625	0.08686	0.0768438	0.0583265	0.0800625	0.115243	0.330359	0.0834671	1.98476	0.0332645	1	-
ENSMUSG00000101172	Gm28535	predicted_gene_28535	0.0463403	0	0.261088	0	0.0951989	0.0822575	0	0	0	0	0	0.0808142	0	Inf	0.0332779	1	-
ENSMUSG00000084284	Tpt1-ps6	tumor_protein_translationally_controlled_pseudogene_6	44.7894	42.2451	48.6709	63.9992	43.0958	155.188	38.4197	32.129	32.1087	43.4719	36.5257	66.3314	36.531	0.860571	0.0332986	1	-
ENSMUSG00000092600	Gm20442	predicted_gene_20442	0	0	0.156547	0	0.171242	0.147963	0.439142	0	1.10578	0	0.978811	0.079292	0.504746	-2.67031	0.0333916	1	-
ENSMUSG00000102719	Gm37760	predicted_gene_37760	0.117492	0.252628	0.320828	0.319518	0.263239	0.246368	0.0562505	0.122949	0	0.112335	0.188072	0.253346	0.0959212	1.40118	0.0334298	1	-
ENSMUSG00000033214	Slitrk5	SLIT_and_NTRK_like_family_member_5	0.435337	0.240733	0.200321	0.278583	0.131492	1.56762	0.299711	0.0655026	0.128295	0.103591	0.267213	0.475682	0.172863	1.46037	0.0335042	1	-
ENSMUSG00000001493	Meox1	mesenchyme_homeobox_1	3.8115	2.34514	1.64201	6.07602	2.42036	15.9437	3.00621	2.06653	1.75814	1.53442	3.44042	5.37312	2.36114	1.18628	0.0335165	1	-
ENSMUSG00000043036	Ccdc63	coiled_coil_domain_containing_63	0.00939265	0	0.0088155	0	0	0.162464	0.00412008	0.00450391	0	0	0	0.0301121	0.0017248	4.12584	0.0335387	1	-
ENSMUSG00000026475	Rgs16	regulator_of_G_protein_signaling_16	4.26205	4.06881	2.98001	3.13235	1.80116	22.8584	3.60252	2.15352	2.54306	3.06509	2.43641	6.51714	2.76012	1.23951	0.0336478	1	-
ENSMUSG00000040711	Sh3pxd2b	SH3_and_PX_domains_2B	5.26717	3.63238	2.84307	7.42687	4.93738	50.0919	6.01799	4.54447	5.16884	3.83964	4.83691	12.3665	4.88157	1.34102	0.0337781	1	-
ENSMUSG00000022651	Retnlg	resistin_like_gamma	65.6524	10.6194	2.97687	63.7379	14.8284	475.245	69.6507	11.8446	13.1239	0.163789	18.6139	105.51	22.6794	2.21792	0.0337855	1	-
ENSMUSG00000028976	Slc2a5	solute_carrier_family_2_facilitated_glucose_transporter_member_5	0.411274	0.495743	0.202682	0.307587	0.527933	0.0364902	0.279781	0.986273	0.954461	1.33097	0.321862	0.330285	0.774668	-1.22987	0.0337954	1	-
ENSMUSG00000025940	Tmem70	transmembrane_protein_70	8.49087	9.41389	10.7857	8.90378	9.15808	6.17615	4.01853	6.95407	3.54707	3.81644	8.31593	8.82141	5.33041	0.726763	0.0338489	1	-
ENSMUSG00000047230	Cldn2	claudin_2	18.8818	0.0273835	1.03596	18.2906	2.49334	0.142418	20.3959	30.4406	34.6021	29.4327	7.9008	6.81192	24.5544	-1.84985	0.0339776	1	-
ENSMUSG00000102694	Gm37496	predicted_gene_37496	0	0	0	0	0.0335795	0	0.0287094	0	0.11565	0.0264563	0.0479806	0.00559659	0.0437593	-2.96697	0.0339823	1	-
ENSMUSG00000047938	4930483J18Rik	RIKEN_cDNA_4930483J18_gene	0	0	0	0	0.0640318	0	0.054726	0.039869	0.312353	0	0.0406633	0.010672	0.0895222	-3.06842	0.0340643	1	-
ENSMUSG00000057751	Megf6	multiple_EGF_like_domains_6	0.306592	0.25031	0.206626	0.260125	0.250264	0.247591	0.410574	0.373276	0.441339	0.384796	0.530633	0.253585	0.428124	-0.755561	0.0341875	1	-
ENSMUSG00000036053	Fmnl2	formin_like_2	1.56426	0.916552	1.10336	3.40901	1.81967	21.8675	0.612837	1.78451	2.10961	1.64453	2.77086	5.11339	1.78447	1.51878	0.0342247	1	-
ENSMUSG00000052305	Hbb-bs	hemoglobin_beta_adult_s_chain	1.94002	1.24835	0.821725	6.02686	1.36058	40.2162	2.49204	2.24676	0	3.13916	1.48123	8.6023	1.87184	2.20027	0.0343135	1	-
ENSMUSG00000090942	F830016B08Rik	RIKEN_cDNA_F830016B08_gene	0.0497682	0.113194	0.023361	0.0902431	0.0638913	0.0662402	0.0546136	0.0477412	0.121007	0.312077	0.377347	0.067783	0.182557	-1.42935	0.0344983	1	-
ENSMUSG00000014351	Gip	gastric_inhibitory_polypeptide	0	0	0	0	0	0	0	0	0	0.241576	0.350521	0	0.118419	#NAME?	0.034705	1	-
ENSMUSG00000104679	Igkv4-60	immunoglobulin_kappa_variable_4_60	0	0.208512	3.11952	1.14271	0.235338	3.96494	0.301757	0.439672	0	0	0.560483	1.44517	0.260382	2.47254	0.0348102	1	-
ENSMUSG00000030680	Pagr1a	PAXIP1_associated_glutamate_rich_protein_1A	0.0833895	0.0910333	0.0939281	0.0453491	0.17126	0.0739816	0.336681	0.143966	0.250644	0.175397	0.146826	0.0931569	0.210703	-1.17747	0.0348263	1	-
ENSMUSG00000051599	Pcdhb2	protocadherin_beta_2	0.0246882	0	0.0231712	0.0559485	0.0253463	0.0328511	0.0758289	0.106545	0.120024	0.0199696	0.0724453	0.0270009	0.0789626	-1.54816	0.0348386	1	-
ENSMUSG00000031972	Acta1	actin_alpha_1_skeletal_muscle	4.58052	7.29237	3.68166	6.79969	3.61612	0.127003	6.45816	6.37108	9.69384	4.47024	26.9135	4.34956	10.7814	-1.3096	0.0349	1	-
ENSMUSG00000089746	Gm3513	predicted_gene_3513	0	0	0	0	0	0	0.226101	0	0	0.156332	0.0629733	0	0.0890813	#NAME?	0.0349921	1	-
ENSMUSG00000045034	Ankrd34b	ankyrin_repeat_domain_34B	0.0530843	0.0531218	0.0548133	0.0433123	0.0327119	0.0612254	0.0372787	0.00509196	0	0.0128861	0.0311605	0.0497115	0.0172835	1.52419	0.0350313	1	-
ENSMUSG00000094910	D430019H16Rik	RIKEN_cDNA_D430019H16_gene	0.538859	0.387017	0.326125	0.964155	0.342215	7.05151	0.833963	0.632522	0.0877619	0.326974	0.610378	1.60165	0.49832	1.68441	0.0353285	1	-
ENSMUSG00000104020	Gm37215	predicted_gene_37215	0	0	0	0	0	0	0.0285918	0	0.34571	0	0	0	0.0748603	#NAME?	0.0354546	1	-
ENSMUSG00000042284	Itga1	integrin_alpha_1	6.10154	4.40321	4.41471	8.37162	5.51961	29.7543	5.58442	5.10319	4.97617	3.21149	5.46586	9.76083	4.86822	1.00361	0.0355478	1	-
ENSMUSG00000095565	Ighv2-9-1	immunoglobulin_heavy_variable_2_9_1	3.89118	25.9935	17.1154	8.56695	24.2044	12.7239	75.1426	8.63828	24.7696	5.57679	76.2402	15.4159	38.0735	-1.30437	0.0355764	1	-
ENSMUSG00000079014	Serpina3i	serine_or_cysteine_peptidase_inhibitor_clade_A_member_3I	0.579798	0.27017	0.132749	2.99987	0.580887	5.63318	0.881317	0.271304	0.112519	0.068644	0.996047	1.69944	0.465966	1.86676	0.035615	1	-
ENSMUSG00000075588	Hoxb2	homeobox_B2	0.482437	0.242957	0.347731	0.577932	0.389269	4.3336	0.559582	0.247913	0.17518	0.167278	0.665782	1.06232	0.363147	1.54859	0.0356888	1	-
ENSMUSG00000103897	Pcdhga8	protocadherin_gamma_subfamily_A_8	0.390292	0.157809	0.0651341	0.149391	0.133604	0.430908	0.0913565	2.88695	0.18403	0.0771879	0.313928	0.22119	0.710691	-1.68394	0.0356996	1	-
ENSMUSG00000100706	Gm19744	predicted_gene_19744	0.0535107	0.0540872	0.0111625	0.0646777	0.0488476	0.0896733	0.0208734	0.017109	0	0.00962011	0.0407134	0.0536598	0.0176632	1.6031	0.0358812	1	-
ENSMUSG00000108446	RP23-367H8.4	-	0.0828821	0.0471258	0.00972017	0.0281714	0.0106433	0.0367666	0.10912	0.0496852	0.119066	0.050287	0.15202	0.0358849	0.0960357	-1.42019	0.0359534	1	-
ENSMUSG00000006818	Sod2	superoxide_dismutase_2_mitochondrial	27.9253	24.1261	27.3314	36.0624	24.0172	197.523	26.9321	22.8355	27.7239	23.1313	27.0976	56.1643	25.5441	1.13666	0.0359934	1	-
ENSMUSG00000042379	Esm1	endothelial_cell_specific_molecule_1	0.547775	0.355955	0.110187	0.63847	0.241083	16.5405	0.48081	0.356559	0.501589	0.981324	1.12914	3.07233	0.689884	2.15491	0.0362126	1	-
ENSMUSG00000031740	Mmp2	matrix_metallopeptidase_2	51.8678	23.8325	19.8759	68.4562	32.6855	562.391	62.4306	34.5596	34.5744	36.1626	54.9274	126.518	44.5309	1.50646	0.0363623	1	-
ENSMUSG00000096014	Sox1	SRY_sex_determining_region_Y_box_1	0.0339582	0.0154485	0.0398456	0.0461835	0.00872261	0.0075329	0.00744973	0.00814377	0	0.0068719	0	0.0252819	0.00449308	2.49233	0.0365295	1	-
ENSMUSG00000059668	Krt4	keratin_4	0.019236	0	0.0180543	0	0.0395174	0.0170727	0	0	0.544384	0.0155746	0.0376498	0.0156467	0.119522	-2.93334	0.0367246	1	-
ENSMUSG00000076564	Igkv12-46	immunoglobulin_kappa_variable_12_46	40.2626	43.558	16.1393	84.7394	66.3787	35.0446	72.4019	23.695	168.264	98.8686	72.5998	47.6871	87.1659	-0.870165	0.0367523	1	-
ENSMUSG00000094220	Trav6-3	T_cell_receptor_alpha_variable_6_3	0.0591791	0.107716	0.222283	0	0.121574	0.210095	0	0	0	0.0479149	0	0.120141	0.00958298	3.64811	0.0368243	1	-
ENSMUSG00000036169	Sostdc1	sclerostin_domain_containing_1	1.0543	0.703376	0.373878	3.41958	1.03458	20.7651	1.00771	0.786587	1.24282	0.682399	2.86495	4.55847	1.31689	1.79141	0.0368446	1	-
ENSMUSG00000095681	Gm8281	predicted_gene_8281	0.0722527	0.0328698	0.0169493	0.147388	0	0.641061	0	0.0519824	0	0	0.053009	0.151753	0.0209983	2.85339	0.0368684	1	-
ENSMUSG00000021256	Vash1	vasohibin_1	1.05757	0.890314	0.355604	1.23062	0.745653	11.2871	1.37168	0.817629	0.781488	0.42143	0.988247	2.59448	0.876095	1.56629	0.0373022	1	-
ENSMUSG00000060407	Cyp2a12	cytochrome_P450_family_2_subfamily_a_polypeptide_12	0	0	0	0	0	0	0.0413363	0.00903367	0	0.0152385	0	0	0.0131217	#NAME?	0.0375021	1	-
ENSMUSG00000024014	Pim1	proviral_integration_site_1	17.0131	17.8542	16.1454	25.0381	23.9872	106.581	15.9164	17.1402	18.7535	11.9276	21.5874	34.4365	17.065	1.01289	0.0375077	1	-
ENSMUSG00000037984	Neurod6	neurogenic_differentiation_6	0	0	0	0	0	0	0.0837493	0.0366053	0	0	0.0186577	0	0.0278025	#NAME?	0.0375989	1	-
ENSMUSG00000006462	A530013C23Rik	RIKEN_cDNA_A530013C23_gene	0.00678543	0.0308766	0	0.043075	0	1.32481	0.0357475	0.0065107	0	0.054913	0.0331987	0.234258	0.026074	3.16741	0.0376268	1	-
ENSMUSG00000053475	Tnfaip6	tumor_necrosis_factor_alpha_induced_protein_6	1.89527	0.545627	0.923341	3.58856	1.25649	7.79004	1.5162	0.805447	0.742351	0.52407	1.71324	2.66655	1.06026	1.33056	0.0378322	1	-
ENSMUSG00000107804	RP23-62E9.2	-	0.0799445	0.0415631	0	0.434852	0.0351889	1.00312	0.0701713	0	0.0605858	0	0.0893869	0.265778	0.0440288	2.5937	0.0380987	1	-
ENSMUSG00000085411	Gm14319	predicted_gene_14319	0	0	0	0.105793	0.179799	0.414161	0	0	0	0	0	0.116625	0	Inf	0.0381485	1	-
ENSMUSG00000047881	Rell1	RELT_like_1	5.81752	5.83565	4.63456	4.89438	5.46846	16.5814	4.60391	5.32651	2.30768	5.24959	1.6802	7.20533	3.83358	0.910374	0.0381994	1	-
ENSMUSG00000107276	Gm42858	predicted_gene_42858	0	0	0.0452002	0.0654687	0.0494431	0.234948	0.0211251	0	0	0	0	0.0658434	0.00422501	3.96201	0.0387558	1	-
ENSMUSG00000047884	Klk9	kallikrein_related_peptidase_9	0.0277853	0	0	0	0	0.591804	0	0	0	0	0	0.103265	0	Inf	0.0387696	1	-
ENSMUSG00000040896	Kcnd3	potassium_voltage_gated_channel_Shal_related_family_member_3	1.16184	0.102891	1.01019	1.41989	0.763747	2.58756	0.0661822	0.190678	0.769633	0.352152	0.861652	1.17435	0.44806	1.39011	0.0388986	1	-
ENSMUSG00000022548	Apod	apolipoprotein_D	3.18744	0.963733	0.897623	8.83023	1.0205	54.5692	4.12271	1.19604	1.72397	1.00119	7.62107	11.5781	3.133	1.88579	0.0390676	1	-
ENSMUSG00000043587	Pxylp1	2_phosphoxylose_phosphatase_1	3.7511	2.15137	1.66171	1.24133	1.18983	0.54561	1.99226	3.93719	4.04031	4.81068	1.55556	1.75683	3.2672	-0.895084	0.0393412	1	-
ENSMUSG00000106153	Gm43677	predicted_gene_43677	0	0	0	0	0	0	0	0	0.137266	0.0279137	0	0	0.0330359	#NAME?	0.0395408	1	-
ENSMUSG00000068551	Zfp467	zinc_finger_protein_467	1.84551	2.14974	1.75377	1.37503	2.21275	0.776781	1.81135	3.66548	4.84305	2.31473	1.6589	1.6856	2.8587	-0.762102	0.0395881	1	-
ENSMUSG00000029359	Tesc	tescalcin	0.222313	0.154661	0.171867	0.3201	0.322315	0.359673	0.573955	0.451612	0.763084	0.16929	0.575696	0.258488	0.506727	-0.971111	0.0397546	1	-
ENSMUSG00000018909	Arrb1	arrestin_beta_1	7.66608	1.60979	2.62636	6.93977	1.58125	2.72971	1.61084	1.84169	1.82557	3.21289	1.39125	3.85883	1.97645	0.965252	0.0397566	1	-
ENSMUSG00000107928	RP23-4F16.12	-	0.147244	0.108437	0.829297	0.101703	0.316818	0.130628	0.104628	0.134516	0.0619906	0.113454	0.130319	0.272354	0.108982	1.3214	0.0399531	1	-
ENSMUSG00000093738	AI606473	expressed_sequence_AI606473	0	0	0	0	0	0	0	0	0	0.117931	0.0316895	0	0.0299242	#NAME?	0.0399902	1	-
ENSMUSG00000018341	Il12rb2	interleukin_12_receptor_beta_2	0	0.0661543	0.0170665	0.140095	0.0653447	0.112907	0.0558509	0.0871941	0.538463	0.154448	0.124495	0.0669279	0.19209	-1.5211	0.0399983	1	-
ENSMUSG00000029155	Spata18	spermatogenesis_associated_18	0	0	0.0118546	0.12599	0	0.0336301	0	0	0	0	0	0.0285791	0	Inf	0.0401161	1	-
ENSMUSG00000024679	Ms4a6d	membrane_spanning_4_domains_subfamily_A_member_6D	11.1836	6.172	3.58229	28.1893	8.94475	37.0074	9.50649	5.57577	6.35735	4.63129	11.4416	15.8466	7.50251	1.07873	0.0401499	1	-
ENSMUSG00000022816	Fstl1	follistatin_like_1	23.7023	14.2617	10.6036	39.6401	16.8476	206.973	26.8166	17.2576	14.9537	16.0544	28.2705	52.0046	20.6705	1.33106	0.0402962	1	-
ENSMUSG00000062991	Nrg1	neuregulin_1	6.73009	1.66819	1.97766	7.42751	3.92644	59.8987	7.928	3.68636	5.26023	1.37309	4.94256	13.6048	4.63805	1.55252	0.040412	1	-
ENSMUSG00000096577	Ighv1-71	immunoglobulin_heavy_variable_1_71	3.16525	6.32371	0.407799	7.65191	7.32958	1.15629	2.2336	27.4454	0.43898	1.65703	40.0714	4.33909	14.3693	-1.72753	0.0405774	1	-
ENSMUSG00000096299	Gm21814	predicted_gene_21814	0.0343506	0	0.0644797	0.093411	0.123441	0.0304721	0.105507	0.0988297	0.318823	0.12504	0.11759	0.0576924	0.153158	-1.40856	0.04065	1	-
ENSMUSG00000079174	Gm3054	predicted_gene_3054	0.774107	0.985908	2.32516	1.82439	2.06679	0	0.815314	6.08852	9.58067	2.25449	0.90871	1.32939	3.92954	-1.56359	0.0408829	1	-
ENSMUSG00000047428	Dlk2	delta_like_2_homolog_Drosophila_	0.0239882	0	0	0	0	0	0	0.0345081	0	0.05821	0.105581	0.00399803	0.0396597	-3.31031	0.0412674	1	-
ENSMUSG00000027961	Lrrc39	leucine_rich_repeat_containing_39	0	0	0.0209528	0	0	0	0	0	0.0921078	0.0240808	0.0509563	0.00349214	0.033429	-3.25892	0.0415191	1	-
ENSMUSG00000074417	Gm14548	predicted_gene_14548	0.713302	0.0876966	0.217165	1.11852	0	4.4469	0.270744	0.369856	0	0.0935791	0.396037	1.09726	0.226043	2.27924	0.041553	1	-
ENSMUSG00000016998	Svs4	seminal_vesicle_secretory_protein_4	0.168365	0.0510584	0	0.559631	0	0	0	0	0	0	0	0.129842	0	Inf	0.0415533	1	-
ENSMUSG00000097083	D930019O06Rik	RIKEN_cDNA_D930019O06	0	0	0	0.0812262	0.0460011	0.0894224	0.00982722	0	0	0	0	0.0361083	0.00196544	4.1994	0.041561	1	-
ENSMUSG00000091418	Gm3164	predicted_gene_3164	0.0843629	0.0767582	0.0197902	0.0382378	0.0649865	0.0187141	0.0185075	0.0202317	0	0	0	0.0504749	0.00774784	2.7037	0.0416511	1	-
ENSMUSG00000031138	F9	coagulation_factor_IX	0.0300159	0	0.0281716	0.095225	0	0.0399403	0.0526796	0.0863585	0.238784	0.0121452	0.161471	0.0322255	0.110288	-1.775	0.0418098	1	-
ENSMUSG00000103364	Gm38157	predicted_gene_38157	0.289929	0.0439619	0.0453599	0.503749	0.42179	1.92912	0.190864	0.0231747	0	0.0390923	0.354535	0.538986	0.121533	2.1489	0.0421369	1	-
ENSMUSG00000047150	1700001C19Rik	RIKEN_cDNA_1700001C19_gene	0.0496478	0	0	0	0	0	0.0762648	0.0238128	0.098765	0.0602531	0	0.00827463	0.0518191	-2.64672	0.0422951	1	-
ENSMUSG00000079180	Mptx2	mucosal_pentraxin_2	0.103355	0.141021	0.436494	0	0	0.0458425	0.0453364	0.0495601	0	3.76218	0.151616	0.121119	0.801738	-2.72671	0.0423108	1	-
ENSMUSG00000037428	Vgf	VGF_nerve_growth_factor_inducible	0.0980237	0.0573268	0.157743	0.774409	0.136619	4.5534	0.356475	0.134332	0.105237	0.152955	0.520572	0.96292	0.253914	1.92307	0.0423496	1	-
ENSMUSG00000040473	Cfap69	cilia_and_flagella_associated_protein_69	0.322977	0.174012	0.18544	0.284268	0.218971	1.5245	0.242213	0.123325	0.141386	0.172512	0.285279	0.451695	0.192943	1.22718	0.0426384	1	-
ENSMUSG00000017837	Nkiras2	NFKB_inhibitor_interacting_Ras_like_protein_2	3.45096	3.712	6.00496	3.73662	3.80669	4.0372	4.826	5.20099	11.0729	9.94274	2.84145	4.12474	6.77681	-0.716305	0.0426748	1	-
ENSMUSG00000097501	Gm26536	predicted_gene_26536	0.068615	0	0	0.0932765	0.0352405	0.0913017	0	0	0	0	0	0.0480723	0	Inf	0.0427268	1	-
ENSMUSG00000029848	Stra8	stimulated_by_retinoic_acid_gene_8	0	0	0	0	0	0	0	0	0.259268	0	0	0	0.0518536	#NAME?	0.0427665	1	-
ENSMUSG00000024175	Tekt4	tektin_4	0.0535663	0.0487254	0	0	0.0275115	0.0237591	0.117533	0.0256858	0.213067	0.0866564	0.0523952	0.0255937	0.0990675	-1.95262	0.0427678	1	-
ENSMUSG00000106915	Gm42655	predicted_gene_42655	0.036165	0.0658266	0	0.0327921	0.0371672	0.770284	0	0	0	0	0.0707843	0.157039	0.0141569	3.47155	0.0429234	1	-
ENSMUSG00000051439	Cd14	CD14_antigen	73.4367	62.6295	70.846	93.2131	72.4398	391.05	83.2672	48.4395	40.0535	67.3954	77.0986	127.269	63.2508	1.00873	0.0431159	1	-
ENSMUSG00000005800	Mmp8	matrix_metallopeptidase_8	12.9947	1.5671	0.54947	16.6016	1.97507	57.1536	11.1274	1.0909	3.45988	0.162374	4.20464	15.1403	4.00904	1.91706	0.0431469	1	-
ENSMUSG00000085587	Gm14493	predicted_gene_14493	0	0	0	0	0	0	0.132656	0	0	0.183396	0.147826	0	0.0927754	#NAME?	0.0432104	1	-
ENSMUSG00000025194	Abcc2	ATP_binding_cassette_sub_family_C_CFTR_MRP_member_2	0.138435	0.102741	0.12995	0.138708	0.130939	0.0161615	0.134305	0.1922	0.183587	0.338953	0.245902	0.109489	0.21899	-1.00008	0.0432146	1	-
ENSMUSG00000027718	Il21	interleukin_21	0.0214267	0.00649785	0.0201102	0.0258957	0.102681	0.114057	0.0689622	0.219231	0.132602	0.0693426	0.125763	0.0484448	0.12318	-1.34636	0.0433231	1	-
ENSMUSG00000043929	Klhl15	kelch_like_15	0.199704	0.156792	0.534143	0.186003	0.171372	0.558222	0.158485	0.173197	0.154792	0.108453	0.165923	0.301039	0.15217	0.984269	0.0434396	1	-
ENSMUSG00000060188	Cxcl17	chemokine_C_X_C_motif_ligand_17	0.142312	0.0971128	0.166985	0.290302	0	0.284089	0.0312204	0.034129	0	0.0863693	0.034791	0.163467	0.0373019	2.13167	0.0434864	1	-
ENSMUSG00000055555	4930502E18Rik	RIKEN_cDNA_4930502E18_gene	0.0575078	0.130777	0.134922	0	0.177153	1.4793	0.0757036	0	0	0.0697854	0.140612	0.329943	0.0572201	2.52762	0.043611	1	-
ENSMUSG00000002289	Angptl4	angiopoietin_like_4	2.46319	1.51061	0.391522	14.033	2.22244	34.3993	2.10685	1.0191	0.841863	1.27339	8.33744	9.17001	2.71573	1.75558	0.0436131	1	-
ENSMUSG00000038112	AW551984	expressed_sequence_AW551984	1.36881	1.23316	1.08115	2.31714	1.019	5.94222	1.31426	1.12605	0.892935	0.749046	1.44304	2.16025	1.10507	0.967062	0.0436378	1	-
ENSMUSG00000029814	Igf2bp3	insulin_like_growth_factor_2_mRNA_binding_protein_3	0.0267234	0	0	0.00807431	0.0137226	0.0790257	0.0273646	0.00854428	0.0118113	0.165756	0.217849	0.0212577	0.086265	-2.02079	0.043753	1	-
ENSMUSG00000072601	Ear1	eosinophil_associated_ribonuclease_A_family_member_1	0	0	0	0	0	0	0	0	0	0.080831	0.228021	0	0.0617705	#NAME?	0.0437549	1	-
ENSMUSG00000097899	Gm16894	predicted_gene_16894	0	0	0	0	0	0	0.0855486	0.140204	0	0	0.0953318	0	0.064217	#NAME?	0.0438808	1	-
ENSMUSG00000074818	Pdzd7	PDZ_domain_containing_7	0.371784	0.461213	0.526663	0.189965	0.596985	0.0659667	0.20767	0.492795	0.519931	3.36339	0.165316	0.368763	0.949821	-1.36496	0.0439477	1	-
ENSMUSG00000092176	Gm20460	predicted_gene_20460	0.521928	0.0237428	0	0	0	0	0	0	0	0	0	0.0909451	0	Inf	0.0443507	1	-
ENSMUSG00000061322	Dnaic1	dynein_axonemal_intermediate_chain_1	0.55493	0.48021	0.762321	0.576694	0.375289	0.120077	1.00985	0.843918	0.921397	0.733685	1.03276	0.478254	0.908322	-0.925428	0.0445096	1	-
ENSMUSG00000000157	Itgb2l	integrin_beta_2_like	0.463087	0.0165222	0	0.27988	0.0372957	3.56067	0.350695	0	0	0	0.0444119	0.726242	0.0790213	3.20014	0.0445739	1	-
ENSMUSG00000085079	Khdc1b	KH_domain_containing_1B	0.0367011	0	0.0172146	0	0	0	0.0322146	0.0175987	0.227098	0	0.0358987	0.00898594	0.0625619	-2.79954	0.0446839	1	-
ENSMUSG00000085331	Gm11274	predicted_gene_11274	0.426483	0.077596	0.240152	0.463948	0.613099	0	0.673778	0.490861	1.58351	0.62104	0.667521	0.303546	0.807341	-1.41126	0.0447507	1	-
ENSMUSG00000108190	RP23-62E15.1	-	0.151409	0.757427	0.568421	1.0979	0.466416	0.402941	0.1329	0.217808	0	0.306204	0.296197	0.574086	0.190622	1.59055	0.0448541	1	-
ENSMUSG00000024910	Ctsw	cathepsin_W	0.865763	1.72671	2.03176	1.47917	1.77817	0.768101	2.45521	3.06642	2.14908	2.18221	3.06202	1.44161	2.58299	-0.841358	0.0450058	1	-
ENSMUSG00000046856	Gpr1	G_protein_coupled_receptor_1	0	0	0	0.101856	0.0164897	0.0284812	0.112711	0	0.24123	0.0259698	0.18841	0.0244712	0.113664	-2.21562	0.0450362	1	-
ENSMUSG00000030897	Cnga4	cyclic_nucleotide_gated_channel_alpha_4	0	0	0	0	0.0509672	0.058708	0.0290451	0.0317344	0.160871	0.0535313	0.113275	0.0182792	0.0776914	-2.08755	0.0450367	1	-
ENSMUSG00000062480	Acat3	acetyl_Coenzyme_A_acetyltransferase_3	0.908287	0.826307	1.16265	1.38483	0.946881	10.3291	1.26838	1.3201	1.09502	0.745991	0.726987	2.59301	1.0313	1.33017	0.0450681	1	-
ENSMUSG00000037010	Apln	apelin	1.1725	0.711108	0.244589	0.212587	0.749206	4.5654	0.503156	0.699815	0.218839	0.358368	0.611731	1.2759	0.478382	1.41528	0.0452466	1	-
ENSMUSG00000043079	Synpo	synaptopodin	1.49083	0.964808	1.26283	1.17827	0.808378	4.70109	1.19196	1.02581	0.429651	0.933803	1.02633	1.73437	0.921512	0.912334	0.0453201	1	-
ENSMUSG00000071036	Gm10309	predicted_gene_10309	0.245536	0.111692	0	1.59521	0.168104	6.80726	0.431039	0	0.343704	0	0.380298	1.48797	0.231008	2.68733	0.0455769	1	-
ENSMUSG00000004891	Nes	nestin	1.18758	0.675947	0.601166	1.20061	0.874766	5.37281	1.17068	0.891663	0.134678	0.709294	0.684279	1.65215	0.718118	1.20205	0.0456632	1	-
ENSMUSG00000097890	4930547M16Rik	RIKEN_cDNA_4930547M16_gene	0.102562	0.155501	0.112315	0.0929829	0.105332	0.106148	0.0750254	0.0163961	0	0.0691511	0.0334456	0.112474	0.0388036	1.53532	0.0457874	1	-
ENSMUSG00000099746	Ppnr	per_pentamer_repeat_gene	0	0.0211765	0	0.0105493	0.0119568	0.0103259	0.0102119	0.0781432	0.0823165	0.0376617	0	0.00900143	0.0416667	-2.21067	0.0458182	1	-
ENSMUSG00000095794	Igkv6-17	immunoglobulin_kappa_variable_6_17	19.0431	9.70152	17.978	25.7474	80.2355	36.9753	69.1542	27.9746	36.2696	19.5448	179.051	31.6135	66.3989	-1.07062	0.0459001	1	-
ENSMUSG00000106070	Gm43135	predicted_gene_43135	0	0	0	0	0	0	0	0.0113665	0	0.0958677	0	0	0.0214468	#NAME?	0.04596	1	-
ENSMUSG00000046623	Gjb4	gap_junction_protein_beta_4	0.187653	0.48588	0.325199	0.719737	0.770832	0.397007	0.924958	0.747719	0.676388	1.58831	0.564851	0.481051	0.900445	-0.904448	0.0459925	1	-
ENSMUSG00000102698	Gm37777	predicted_gene_37777	0	0	0	0	0	0	0	0.0116906	0.107756	0	0	0	0.0238894	#NAME?	0.0460344	1	-
ENSMUSG00000053080	2700081O15Rik	RIKEN_cDNA_2700081O15_gene	1.17301	0.900566	0.451513	2.84134	1.69218	4.15444	1.21486	0.836462	0.941035	0.75822	1.06554	1.86884	0.963222	0.956204	0.0460743	1	-
ENSMUSG00000042268	Slc26a9	solute_carrier_family_26_member_9	0.0136115	0.0185721	0	0.0678537	0.00699082	0.211288	0	0	0	0	0.0332813	0.0530526	0.00665625	2.99464	0.0461055	1	-
ENSMUSG00000100529	Gm19261	predicted_gene_19261	0	0	0	0	0	0	0	0	0.538341	0.123152	0	0	0.132299	#NAME?	0.0461122	1	-
ENSMUSG00000104026	Gm37212	predicted_gene_37212	0	0	0	0	0	0	0	0	0.0993718	0.00909726	0	0	0.0216938	#NAME?	0.0461568	1	-
ENSMUSG00000108154	RP23-392K24.8	-	0	0	0	0	0	0	0	0	0.521881	0.047777	0	0	0.113932	#NAME?	0.0461642	1	-
ENSMUSG00000076563	Igkv5-48	immunoglobulin_kappa_variable_5_48	23.2471	18.6607	107.72	26.3434	27.0329	153.571	154.943	54.2189	165.631	20.8365	283.378	59.4292	135.801	-1.19225	0.0462513	1	-
ENSMUSG00000026531	Mptx1	mucosal_pentraxin_1	8.72857	94.3075	62.8011	1.95493	1.84544	0.546622	2.88441	34.6735	11.8478	619.329	10.6985	28.364	135.887	-2.26027	0.0462741	1	-
ENSMUSG00000021732	Fgf10	fibroblast_growth_factor_10	2.81884	2.14815	2.86081	6.27374	3.06257	17.5783	2.44561	2.21803	3.91519	1.42124	3.94048	5.7904	2.78811	1.05438	0.0462965	1	-
ENSMUSG00000029836	Cbx3	chromobox_3	2.97986	5.14241	3.25095	4.67589	6.45896	7.45682	3.42928	3.37665	4.33386	1.5137	2.30312	4.99415	2.99132	0.739457	0.0463508	1	-
ENSMUSG00000102863	Gm37639	predicted_gene_37639	0.0294663	0.0938117	0.0691325	0.040057	0.181526	0.0653482	0.0129254	0.056518	0	0	0.0432256	0.0798903	0.0225338	1.82593	0.0464159	1	-
ENSMUSG00000029123	Stk32b	serine_threonine_kinase_32B	0	0	0	0	0.0121884	0	0.0208305	0	0.178307	0	0	0.00203141	0.0398274	-4.29321	0.0464616	1	-
ENSMUSG00000104415	Gm37069	predicted_gene_37069	0	0	0	0.00897785	0	0	0.0173906	0	0	0.0160258	0.0775175	0.00149631	0.0221868	-3.89022	0.0465565	1	-
ENSMUSG00000003354	Ccdc65	coiled_coil_domain_containing_65	0.0651189	0.0987399	0	0.2558	0.0445773	0.0577761	0.114316	0.229025	0.23029	0.175605	0.360967	0.0870021	0.222041	-1.3517	0.0466727	1	-
ENSMUSG00000034825	Nrip3	nuclear_receptor_interacting_protein_3	0.123567	0.107306	0.0896304	0.320786	0.253792	2.07793	0.30567	0.172407	0.0446904	0.0908843	0.208795	0.495502	0.164489	1.5909	0.0467156	1	-
ENSMUSG00000096732	Gm8897	predicted_gene_8897	0	0	0	0.131522	0.297949	0.437585	0	0.0556587	0	0	0	0.144509	0.0111317	3.69841	0.0468096	1	-
ENSMUSG00000072849	Serpina1e	serine_or_cysteine_peptidase_inhibitor_clade_A_member_1E	0.384029	0.267166	0.572558	0.757741	1.20633	0.360763	0.813001	1.04015	1.15839	0.621422	2.16572	0.591432	1.15974	-0.971513	0.0468297	1	-
ENSMUSG00000095609	Gm21188	predicted_gene_21188	0.358007	0.195412	0.134417	0.519252	0.147035	1.07984	0.12571	0.206025	0	0.173794	0	0.40566	0.101106	2.00441	0.0469118	1	-
ENSMUSG00000071178	Serpina1b	serine_or_cysteine_preptidase_inhibitor_clade_A_member_1B	0.131678	0.133096	0.302138	0.318329	0.510842	0.454299	0.308214	0.421027	0.711425	0.639201	0.930303	0.308397	0.602034	-0.965057	0.0469473	1	-
ENSMUSG00000040543	Pitpnm3	PITPNM_family_member_3	1.9356	1.21464	1.33734	1.10557	1.6507	0.847037	1.64336	2.70458	3.12249	1.98542	1.29152	1.34848	2.14948	-0.672649	0.0470406	1	-
ENSMUSG00000042834	Nrep	neuronal_regeneration_related_protein	3.88068	3.4007	2.42359	3.76215	2.52124	17.5376	3.61489	2.15754	1.66644	1.97352	3.92025	5.58766	2.66653	1.06728	0.0471115	1	-
ENSMUSG00000064125	Prr36	proline_rich_36	0.207264	0.279584	0.254941	0.239731	0.374321	0.202908	0.244665	0.308512	1.00468	0.717016	0.230722	0.259792	0.50112	-0.947801	0.0471133	1	-
ENSMUSG00000038192	Cer1	cerberus_1_homolog_Xenopus_laevis_	0	0	0	0	0	0	0	0	0	0.0381707	0.184633	0	0.0445608	#NAME?	0.0473888	1	-
ENSMUSG00000028360	Slc44a5	solute_carrier_family_44_member_5	0.187492	0.124807	0.0300474	0.228012	0.0469624	0.624791	0.0642228	0.135984	0.0242586	0.0517983	0.102891	0.207019	0.0758309	1.4489	0.0473986	1	-
ENSMUSG00000020159	Gabrp	gamma_aminobutyric_acid_GABA_A_receptor_pi	0.0112421	0.0204625	0.0633397	0.0305808	0.196327	0	0	0.129454	0.16902	0.69148	0.0550035	0.0536587	0.208991	-1.96156	0.047434	1	-
ENSMUSG00000085953	Gm15496	predicted_gene_15496	0.0147416	0	0.0830565	0.0267335	0.0151501	0.0392512	0	0	0	0.0119357	0	0.0298221	0.00238713	3.64303	0.0474751	1	-
ENSMUSG00000063704	Mapk15	mitogen_activated_protein_kinase_15	0.846102	1.11298	1.10549	0.590821	1.05676	0.152159	0.802895	1.19549	1.10183	4.70853	0.827693	0.810719	1.72729	-1.09124	0.0474794	1	-
ENSMUSG00000049649	Gpr3	G_protein_coupled_receptor_3	0.0611248	0.0556101	0.0286846	0.0554157	0.0104663	0.0723008	0.0268262	0	0	0.0082456	0.0298941	0.047267	0.0129932	1.86308	0.0475405	1	-
ENSMUSG00000028609	Magoh	mago_homolog_exon_junction_complex_core_component	28.2887	24.129	27.6832	35.7602	33.1015	52.8943	27.6999	24.0006	11.5252	19.7869	21.5361	33.6428	20.9098	0.686122	0.0475931	1	-
ENSMUSG00000059830	Gm16380	predicted_pseudogene_16380	0.715061	0.406576	0.671207	1.0533	0.458932	1.18943	0.39229	0.514388	0.158042	0	0.349758	0.749083	0.282896	1.40486	0.047727	1	-
ENSMUSG00000085815	Gm13548	predicted_gene_13548	0.106522	0	0.0999789	0	0.109474	0	0.093499	0.10221	1.13052	0.0862468	0.104192	0.0526626	0.303333	-2.52605	0.047785	1	-
ENSMUSG00000049154	Fam183b	family_with_sequence_similarity_183_member_B	0.868234	0.740502	0.764073	0.541125	0.780161	0.385126	1.52424	1.14518	1.72713	1.09759	0.955533	0.67987	1.28993	-0.923967	0.0478257	1	-
ENSMUSG00000083369	Gm15332	predicted_gene_15332	0	0	0	0	0.118061	0	0.302602	0.330678	0	0.185935	0.112364	0.0196768	0.186316	-3.24319	0.0478901	1	-
ENSMUSG00000096908	Trav7-3	T_cell_receptor_alpha_variable_7_3	0	0	0.0957509	0	0	0	0.089545	0.0978873	0.541354	0	0.199675	0.0159585	0.185692	-3.54052	0.0478994	1	-
ENSMUSG00000057967	Fgf18	fibroblast_growth_factor_18	0.345607	0.377295	0.097315	0.21933	0.28395	0.245287	0.212346	0.265211	0.672215	1.64975	0.304289	0.261464	0.620762	-1.24743	0.0479045	1	-
ENSMUSG00000020627	Klhl29	kelch_like_29	0.83319	0.715577	0.618037	1.41558	0.706044	5.25705	0.930807	0.743344	0.432704	0.480823	1.02026	1.59091	0.721587	1.14061	0.0480634	1	-
ENSMUSG00000096410	Ighv1-19	immunoglobulin_heavy_variable_V1_19	3.97711	9.91267	10.7909	22.5218	23.2746	24.6024	91.4355	16.5144	20.0856	4.76044	34.9624	15.8466	33.5517	-1.08221	0.0480794	1	-
ENSMUSG00000033872	Best4-ps	bestrophin_4_pseudogene	0	0.0270461	0	0	0	0	0	0	0	0.360766	0.0872343	0.00450769	0.0896	-4.31304	0.0480886	1	-
ENSMUSG00000024905	Mtl5	metallothionein_like_5_testis_specific_tesmin_	0	0.0196682	0.0270582	0.0195958	0.00740341	0.0575363	0.0569273	0.0760333	0.070079	0.0349792	0.0563987	0.021877	0.0588835	-1.42845	0.0481408	1	-
ENSMUSG00000052673	Gm9887	predicted_gene_9887	0.657428	1.1364	1.23431	1.07281	1.35032	0.233327	0.80793	1.2613	4.41747	1.75528	1.99377	0.947433	2.04715	-1.11152	0.0481851	1	-
ENSMUSG00000102744	5830444F18Rik	RIKEN_cDNA_5830444F18_gene	0	0	0.0193232	0.0560034	0.0211585	0.0730903	0	0	0	0	0	0.0282626	0	Inf	0.0482374	1	-
ENSMUSG00000058755	Osm	oncostatin_M	1.06139	0.921698	0.135859	1.77862	1.00741	17.1351	3.07729	0.725034	0.398096	0.0650579	0.660734	3.67335	0.985242	1.89855	0.0482422	1	-
ENSMUSG00000025420	Katnal2	katanin_p60_subunit_A_like_2	0.0117992	0.0375652	0.0332226	0.0641663	0.0363476	0.010467	0.0776629	0.0848743	0.0312903	0.0715825	0.0980917	0.0322613	0.0727003	-1.17216	0.0482453	1	-
ENSMUSG00000028370	Pappa	pregnancy_associated_plasma_protein_A	2.83119	0.785212	0.352722	3.46375	1.5244	15.5196	2.16837	0.720882	1.61498	0.589955	2.61312	4.07948	1.54146	1.40409	0.0482957	1	-
ENSMUSG00000102564	Gm37035	predicted_gene_37035	0.133687	0.052128	0.0179199	0	0.0196218	0.0169455	0.0167584	0	0	0	0	0.0400504	0.00335169	3.57886	0.0483237	1	-
ENSMUSG00000096638	Ighv2-9	immunoglobulin_heavy_variable_2_9	2.71988	1.64957	4.2552	7.19151	1.97845	125.376	5.07319	6.30503	6.81308	2.20049	11.5297	23.8617	6.3843	1.9021	0.0484281	1	-
ENSMUSG00000094194	Ighv5-16	immunoglobulin_heavy_variable_5_16	7.41809	46.8817	52.0144	9.52693	416.214	68.1056	11.6416	6.30717	100.164	9.27527	24.629	100.027	30.4034	1.71808	0.0484901	1	-
ENSMUSG00000086124	A530076I17Rik	RIKEN_cDNA_A530076I17_gene	0.117896	0	0	0.0854856	0	0.0418379	0	0	0	0	0	0.0408698	0	Inf	0.0486477	1	-
ENSMUSG00000005864	Cnga2	cyclic_nucleotide_gated_channel_alpha_2	0.0239113	0	0	0	0.0122808	0.106047	0	0	0	0	0	0.0237065	0	Inf	0.0486861	1	-
ENSMUSG00000098449	Gm7467	predicted_gene_7467	0.125864	0.0572449	0.11813	0.228136	0.129219	0	0.331377	0.301769	0.278122	0.50904	0.123113	0.109766	0.308684	-1.4917	0.0486923	1	-
ENSMUSG00000087253	Gm12043	predicted_gene_12043	0.102999	0	0	0	0	0.130543	0	0	0	0	0	0.0389236	0	Inf	0.0487653	1	-
ENSMUSG00000076615	Ighg3	Immunoglobulin_heavy_constant_gamma_3	27.716	2.20755	27.4764	12.3396	27.9564	57.4198	4.89229	18.0759	11.3971	6.31916	18.2857	25.8526	11.794	1.13225	0.0488779	1	-
ENSMUSG00000031709	Tbc1d9	TBC1_domain_family_member_9	1.43562	1.16407	1.02536	1.16471	1.56509	4.58701	1.05468	1.23241	0.887543	0.593374	1.15506	1.82364	0.984614	0.889193	0.0490328	1	-
ENSMUSG00000096499	Ighv1-5	immunoglobulin_heavy_variable_V1_5	29.8305	2.97919	5.19795	5.28979	17.7322	319.958	16.4632	1.0852	31.3214	0.57809	24.2307	63.498	14.7357	2.10739	0.0491148	1	-
ENSMUSG00000085091	Egfros	epidermal_growth_factor_receptor_opposite_strand	0	0	0.0189567	0	0.0103735	0.0268759	0.0265885	0.0290554	0.0446309	0.0163374	0.0592686	0.00936769	0.0351762	-1.90883	0.0491273	1	-
ENSMUSG00000021579	Lrrc14b	leucine_rich_repeat_containing_14B	0.0297871	0.0270952	0.0279568	0.0404932	0.0458797	0.0792718	0.039212	0	0	0	0	0.0417473	0.0078424	2.41232	0.0492318	1	-
ENSMUSG00000048834	Vstm2a	V_set_and_transmembrane_domain_containing_2A	0.0184247	0	0.0259346	0.0918478	0.00946287	0.0163444	0.0242544	0.0441745	0.252441	0.0298064	0.0810938	0.0270024	0.0863541	-1.67718	0.0492622	1	-
ENSMUSG00000076831	Trav8-1	T_cell_receptor_alpha_variable_8_1	0	0	0	0	0	0	0.439104	0.119972	0	0	0.244724	0	0.16076	#NAME?	0.0492842	1	-
ENSMUSG00000105366	Gm43719	predicted_gene_43719	1.06338	0.916479	0.472836	2.33394	1.32192	4.38607	0.720527	0.64425	0.5443	0.513189	1.53302	1.7491	0.791057	1.14476	0.0494281	1	-
ENSMUSG00000034165	Ccnd3	cyclin_D3	0.915069	0.983829	4.16947	5.34984	1.34874	2.01505	1.7215	0.822158	0.786726	1.4868	1.5536	2.46367	1.27416	0.951263	0.0494988	1	-
ENSMUSG00000006216	Clcnkb	chloride_channel_voltage_sensitive_Kb	0	0	0	0	0	0	0.0445212	0	0	0.0102643	0.0248128	0	0.0159197	#NAME?	0.0496524	1	-
ENSMUSG00000105606	Igkv2-109	immunoglobulin_kappa_variable_2_109	20.1831	38.3192	47.2619	54.7915	679.925	80.7721	131.234	18.9397	17.2621	23.3402	73.8259	153.542	52.9204	1.53674	0.0497134	1	-
ENSMUSG00000048234	Rnf149	ring_finger_protein_149	21.9934	21.1724	23.6041	28.79	18.4969	86.722	22.7584	16.9822	16.2595	18.0527	19.7067	33.4631	18.7519	0.835534	0.0497166	1	-
ENSMUSG00000026620	Mark1	MAP_microtubule_affinity_regulating_kinase_1	1.51844	1.10029	0.878417	2.09683	0.915656	13.3617	1.58081	1.10936	1.01464	1.40706	1.63223	3.31189	1.34882	1.29596	0.0497258	1	-
ENSMUSG00000089647	Gm2245	predicted_gene_2245	0.0121478	0.0331668	0.0114016	0.0220298	0	0	0.0746609	0.046624	0.0107383	0.019662	0.0951059	0.0131243	0.0493582	-1.91105	0.0498592	1	-
ENSMUSG00000074813	Gm14005	predicted_gene_14005	0.448075	0.271753	0.198623	0.710869	0.345115	4.20719	0.469794	0.262668	0.110045	0.302097	0.657509	1.03027	0.360423	1.51526	0.0498597	1	-
ENSMUSG00000061731	Ext1	exostoses_multiple_1	6.04939	5.08132	5.11556	7.2767	5.47127	19.3226	5.35933	4.04986	4.62329	4.26497	5.24858	8.0528	4.70921	0.774007	0.0501589	1	-
ENSMUSG00000089999	Gm6485	predicted_gene_6485	79.7124	89.3501	95.6162	105.303	84.7383	224.429	72.676	67.5893	54.6937	89.1392	61.8895	113.191	69.1975	0.709972	0.0503203	1	-
ENSMUSG00000032238	Rora	RAR_related_orphan_receptor_alpha	0.115832	0.419003	0.243356	0.172514	0.611759	5.28508	0.680254	0.129631	0.6876	0.149499	0.142991	1.14126	0.357995	1.67261	0.0504057	1	-
ENSMUSG00000051279	Gdf6	growth_differentiation_factor_6	0.0232343	0.0211346	0.0545113	0.147409	0.0477073	0.247311	0.0509799	0.0334236	0	0.0187935	0.0227263	0.0902179	0.0251847	1.84087	0.0506033	1	-
ENSMUSG00000051076	Vtcn1	V_set_domain_containing_T_cell_activation_inhibitor_1	0.563255	0.441252	0.352485	0.184387	0.385622	0.0555285	0.192276	0.46526	1.70144	1.56967	0.153053	0.330422	0.816339	-1.30486	0.0508269	1	-
ENSMUSG00000078906	Gm14444	predicted_gene_14444	0	0	0	0	0	0	0	0.037965	0	0.0160179	0.0774427	0	0.0262851	#NAME?	0.0509003	1	-
ENSMUSG00000059588	Calcrl	calcitonin_receptor_like	3.17918	2.57242	2.0138	7.65744	3.72665	14.7584	3.2035	2.32068	3.29516	1.9406	4.01524	5.65132	2.95504	0.935411	0.0509044	1	-
ENSMUSG00000090317	Gm17324	predicted_gene_17324	0	0	0	0	0	0	0.0390424	0.170719	0	0	0.0870601	0	0.0593643	#NAME?	0.0510254	1	-
ENSMUSG00000063406	Tmed5	transmembrane_emp24_protein_transport_domain_containing_5	5.15447	4.87491	5.48524	9.14399	7.06022	19.6404	4.50204	4.68913	7.25135	3.03184	4.89973	8.55988	4.87482	0.812242	0.0510398	1	-
ENSMUSG00000026602	Nphs2	nephrosis_2_podocin	0.0109568	0.00997159	0	0.0198698	0.022509	0	0.0384788	0	0.242252	0	0.0214452	0.0105512	0.0604352	-2.51799	0.0511161	1	-
ENSMUSG00000032999	Nlrp4f	NLR_family_pyrin_domain_containing_4F	0.06979	0.0211645	0	0	0	0.0309603	0	0	0	0	0	0.0203191	0	Inf	0.0511581	1	-
ENSMUSG00000027206	Cops2	COP9_constitutive_photomorphogenic_homolog_subunit_2_Arabidopsis_thaliana_	17.5459	18.5462	17.748	20.6875	14.6305	25.115	12.3236	12.4528	13.4196	10.91	13.4304	19.0455	12.5073	0.606681	0.0511689	1	-
ENSMUSG00000024800	Rpp30	ribonuclease_P_MRP_30_subunit	6.57099	8.95064	9.20229	12.1071	10.3955	12.2266	7.85669	6.81425	4.58474	4.48294	6.35859	9.90885	6.01944	0.719088	0.0515272	1	-
ENSMUSG00000107227	Gm42559	predicted_gene_42559	0.162605	0.0845284	0.109033	0.168478	0.155067	0.020611	0.173323	0.245118	0.400482	0.187944	0.193156	0.11672	0.240005	-1.04001	0.0515638	1	-
ENSMUSG00000035780	Ugt2a3	UDP_glucuronosyltransferase_2_family_polypeptide_A3	0	0	0	0	0	0	0	0	0	0.0940654	0.0568651	0	0.0301861	#NAME?	0.0515965	1	-
ENSMUSG00000095651	Gm21817	predicted_gene_21817	0	0.0144497	0.0298184	0.0719987	0.0163173	0	0	0	0	0	0	0.0220974	0	Inf	0.0516798	1	-
ENSMUSG00000053519	Kcnip1	Kv_channel_interacting_protein_1	0.188894	0.0911807	0.0723746	0.160757	0.126682	1.94943	0.260549	0.166403	0.102244	0.0654975	0.143303	0.431552	0.147599	1.54785	0.0519418	1	-
ENSMUSG00000043372	Hexim2	hexamethylene_bis_acetamide_inducible_2	0.23077	0.185715	0.241624	0.297719	0.346366	0.409476	0.140237	0.0340551	0.133402	0.150806	0.225751	0.285278	0.13685	1.05977	0.0519565	1	-
ENSMUSG00000027966	Col11a1	collagen_type_XI_alpha_1	0.13052	0.0580519	0.0381185	0.178801	0.0476564	0.476053	0.13239	0.0695565	0.0589797	0.840099	0.913641	0.154867	0.402933	-1.37951	0.0521811	1	-
ENSMUSG00000040328	Olfr56	olfactory_receptor_56	0.062538	0.635297	0.415816	0.25512	0.449549	0.383752	0.507763	0.884826	1.15646	0.666181	0.392554	0.367012	0.721558	-0.975287	0.0523259	1	-
ENSMUSG00000069917	Hba-a2	hemoglobin_alpha_adult_chain_2	1.33095	0.961516	0.771663	4.32945	1.44719	26.151	2.71449	0.600812	0	2.72368	1.37859	5.83196	1.48352	1.97496	0.0523795	1	-
ENSMUSG00000022661	Cd200	CD200_antigen	5.89402	3.91236	2.67396	9.76058	5.49044	32.2587	6.01605	4.43216	4.40588	2.97165	6.53622	9.99834	4.87239	1.03706	0.0523985	1	-
ENSMUSG00000078452	Raet1d	retinoic_acid_early_transcript_delta	0.341637	0.155407	0.160349	0.72265	0.233899	1.03556	0.399821	0.655418	1.03195	0.967396	1.671	0.441584	0.945118	-1.09781	0.0524222	1	-
ENSMUSG00000042845	Wfdc12	WAP_four_disulfide_core_domain_12	2.2762	1.68549	0.149049	6.47835	2.33749	44.051	5.80803	2.33576	0.889194	0.08565	3.00342	9.49627	2.42441	1.96973	0.0525523	1	-
ENSMUSG00000108232	RP23-259J8.8	-	0.0848641	0.0385974	0.119455	0.115366	0.043586	0	0.297921	0.162774	0.187524	0.0343382	0.332035	0.066978	0.202918	-1.59914	0.052573	1	-
ENSMUSG00000046272	Olfr1444	olfactory_receptor_1444	0	0	0.0747777	0.0722063	0	0.247336	0	0	0	0	0	0.06572	0	Inf	0.052573	1	-
ENSMUSG00000099032	Tcf24	transcription_factor_24	0.0780606	0.0546255	0.0225471	0.0653215	0.0308328	0.649928	0.0368933	0.0345586	0.0212358	0.0534395	0.0822372	0.150219	0.0456729	1.71766	0.0526277	1	-
ENSMUSG00000006469	Slc34a3	solute_carrier_family_34_sodium_phosphate_member_3	0	0	0	0	0	0	0	0	0.160154	0	0	0	0.0320308	#NAME?	0.0526708	1	-
ENSMUSG00000101223	4930568A12Rik	RIKEN_cDNA_4930568A12_gene	0	0	0	0	0	0.0560847	0.0277327	0.0606328	0.502956	0	0	0.00934745	0.118264	-3.6613	0.0528325	1	-
ENSMUSG00000046834	Krt1	keratin_1	0	0	0	0.0608364	0	0.0744355	0.0441837	0.0160943	0.237354	0.0814464	0.0820666	0.0225453	0.0922291	-2.03239	0.0529101	1	-
ENSMUSG00000029372	Ppbp	pro_platelet_basic_protein	0.492438	0.206779	0.355591	0.755476	0.116712	15.6608	1.3965	0.218009	0	0.122583	1.14877	2.93129	0.577171	2.34447	0.052938	1	-
ENSMUSG00000045288	Ush1g	Usher_syndrome_1G	0.0248226	0	0.011643	0	0.0509686	0.165139	0	0.0119028	0	0	0.0121337	0.0420955	0.0048073	3.13037	0.0530368	1	-
ENSMUSG00000076709	Ighv1-47	immunoglobulin_heavy_variable_1_47	0.831145	0.540089	0.0557046	0.538211	6.88944	9.16485	0.469012	0.569474	1.73215	0.912611	0.580761	3.00324	0.852802	1.81624	0.0532218	1	-
ENSMUSG00000032060	Cryab	crystallin_alpha_B	11.2168	9.82637	9.2943	18.611	7.71482	23.9569	16.8958	8.63428	13.8039	37.5884	36.8471	13.4367	22.7539	-0.759934	0.0532268	1	-
ENSMUSG00000031444	F10	coagulation_factor_X	0.793393	0.401743	0.133494	1.63527	0.684091	6.39472	1.23515	0.43797	0.311014	0.0605535	0.790779	1.67379	0.567094	1.56146	0.0532638	1	-
ENSMUSG00000037239	Spred3	sprouty_related_EVH1_domain_containing_3	0.996233	0.81916	0.965141	2.04942	1.08865	12.8667	1.1155	0.833116	1.95915	0.966176	1.49933	3.13088	1.27465	1.29646	0.0532937	1	-
ENSMUSG00000096407	Ighv6-5	immunoglobulin_heavy_variable_V6_5	0	0	0	0	0	0	0	0.0601692	0	0.456759	0	0	0.103386	#NAME?	0.0533362	1	-
ENSMUSG00000100725	Gm28062	predicted_gene_28062	0.197109	6.73027	7.40096	8.88668	8.40696	0.862685	0.173013	5.98731	0.476312	0.223262	1.59397	5.41411	1.69077	1.67904	0.0533732	1	-
ENSMUSG00000107364	Gm43051	predicted_gene_43051	0	0	0	0	0	0	0	0	0.121889	0.0123992	0	0	0.0268576	#NAME?	0.0535356	1	-
ENSMUSG00000028883	Sema3a	sema_domain_immunoglobulin_domain_Ig_short_basic_domain_secreted_semaphorin_3A	0.971628	0.649065	0.456036	0.736152	0.86283	5.77174	0.97647	0.630359	0.585129	0.157601	1.09055	1.57458	0.688021	1.19444	0.0535508	1	-
ENSMUSG00000026228	Htr2b	5_hydroxytryptamine_serotonin_receptor_2B	1.70212	1.04666	1.19835	4.18627	1.1815	6.48782	1.71542	0.997797	0.76636	0.637546	2.03513	2.63379	1.23045	1.09795	0.0537251	1	-
ENSMUSG00000095821	Tcstv3	2_cell_stage_variable_group_member_3	0	0	0	0	0	0	0.0705826	0	0.640036	0	0	0	0.142124	#NAME?	0.0537894	1	-
ENSMUSG00000080917	Gm15925	predicted_gene_15925	0.392583	0.416673	0.245681	0.316354	0	0	2.54615	0.230121	0.50133	0.0176529	1.04543	0.228549	0.868137	-1.92542	0.0539543	1	-
ENSMUSG00000059187	Fam19a1	family_with_sequence_similarity_19_member_A1	0.208216	0.166459	0.118457	0.43471	0.265657	0.850846	0.199377	0.145256	0.039046	0.0969877	0.259233	0.340724	0.14798	1.2032	0.0539618	1	-
ENSMUSG00000015968	Cacna1d	calcium_channel_voltage_dependent_L_type_alpha_1D_subunit	1.08753	0.823797	0.716691	1.6217	1.29916	9.40817	1.61308	1.24333	0.702473	0.384271	1.45903	2.49284	1.08044	1.20617	0.0541277	1	-
ENSMUSG00000102037	Bcl2a1a	B_cell_leukemia_lymphoma_2_related_protein_A1a	3.30599	1.13922	1.55168	6.13031	2.62344	12.0432	2.94588	1.48951	0.841423	1.29685	3.08711	4.46563	1.93216	1.20865	0.0542417	1	-
ENSMUSG00000094694	Ighv1-9	immunoglobulin_heavy_variable_V1_9	19.7896	13.7169	8.55114	23.1801	46.3228	73.4611	72.847	52.49	65.3743	10.6739	98.5173	30.8369	59.9805	-0.959834	0.0543268	1	-
ENSMUSG00000100046	Gm29232	predicted_gene_29232	0.138085	0	0.388932	1.00179	0	3.43131	0.121202	0	0	0.335299	0	0.826685	0.0913003	3.17865	0.054469	1	-
ENSMUSG00000026805	Barhl1	BarH_like_1_Drosophila_	0	0	0	0	0	0	0	0	0.0287647	0.00752082	0	0	0.0072571	#NAME?	0.0544979	1	-
ENSMUSG00000023333	Gcm1	glial_cells_missing_homolog_1_Drosophila_	0	0	0	0	0	0	0	0	0.124817	0.0326346	0	0	0.0314902	#NAME?	0.0545196	1	-
ENSMUSG00000067336	Bmpr2	bone_morphogenetic_protein_receptor_type_II_serine_threonine_kinase_	4.88044	4.15517	3.36828	5.837	5.03714	25.3682	3.73836	3.53206	5.43551	3.18344	4.99082	8.1077	4.17604	0.957159	0.0545253	1	-
ENSMUSG00000060371	Caln1	calneuron_1	0.00634578	0.0230865	0.0119117	0.0115021	0.0358338	0.0168879	0.0167072	0.00608578	0	0	0	0.0175946	0.00455861	1.94847	0.0545779	1	-
ENSMUSG00000018381	Abi3	ABI_gene_family_member_3	2.37521	1.57328	1.48192	4.11133	2.3139	1.95445	3.14937	2.76024	4.71372	2.64738	4.46459	2.30168	3.54706	-0.623936	0.0546762	1	-
ENSMUSG00000102700	Gm38312	predicted_gene_38312	0	0.106883	0.0220457	0	0	0.104235	0	0	0	0	0	0.0388607	0	Inf	0.0547885	1	-
ENSMUSG00000029819	Npy	neuropeptide_Y	0.797328	0.263772	0.272159	1.44555	0.372173	19.87	1.78138	0.417145	0.51266	0.469108	1.63081	3.83682	0.962219	1.99548	0.0550038	1	-
ENSMUSG00000094728	AC132444.2	-	0	0	0	0.099963	0	0	0	0	0.487461	0.0892608	0.539389	0.0166605	0.223222	-3.74398	0.0551111	1	-
ENSMUSG00000107482	RP23-74K24.2	-	0.512811	0	0.0962608	0.216954	0.105332	0	0.330099	0	1.51125	0.304249	0.836088	0.155226	0.596337	-1.94175	0.0552301	1	-
ENSMUSG00000030994	D7Ertd443e	DNA_segment_Chr_7_ERATO_Doi_443_expressed	0	0	0	0.00973335	0	0.0762134	0	0	0	0	0	0.0143245	0	Inf	0.055259	1	-
ENSMUSG00000095753	Igkv4-53	immunoglobulin_kappa_variable_4_53	5.97625	6.39953	40.6718	37.755	57.664	305.308	15.464	20.6615	26.8032	54.2942	16.9298	75.629	26.8305	1.49506	0.0553119	1	-
ENSMUSG00000022150	Dab2	disabled_2_mitogen_responsive_phosphoprotein	2.45055	1.36432	1.47365	3.79224	2.25768	16.4557	1.83732	1.53039	3.19056	1.78643	2.45032	4.63235	2.159	1.10138	0.0553201	1	-
ENSMUSG00000004698	Hdac9	histone_deacetylase_9	1.40087	1.19846	0.809902	2.75018	1.70537	12.6917	1.47394	1.62856	1.65682	0.698045	1.97848	3.42609	1.48717	1.20399	0.0553952	1	-
ENSMUSG00000026879	Gsn	gelsolin	91.4291	84.6932	86.2182	129.466	60.0275	95.4365	106.582	88.3373	75.7347	256.898	199.531	91.2118	145.417	-0.672901	0.0557278	1	-
ENSMUSG00000058806	Col13a1	collagen_type_XIII_alpha_1	0.729291	0.586166	0.445314	0.879374	0.65441	5.82941	1.04413	0.522976	0.219092	0.332254	0.983561	1.52066	0.620402	1.29342	0.0558636	1	-
ENSMUSG00000102014	2900009J06Rik	RIKEN_cDNA_2900009J06_gene	0	0.116273	0.0799803	0.308963	0.0874881	0.113392	0.0373802	0	0	0.0344808	0.0416552	0.117683	0.0227032	2.37393	0.0560634	1	-
ENSMUSG00000074643	Cpne1	copine_I	2.85849	3.57728	2.51809	2.89738	3.35588	8.22927	4.00635	1.43989	2.33988	2.36497	0.885266	3.90606	2.20727	0.823452	0.0562937	1	-
ENSMUSG00000032691	Nlrp3	NLR_family_pyrin_domain_containing_3	1.15528	0.26094	0.344037	0.938977	0.891844	7.50683	1.20289	1.01649	0.408551	0.199829	0.631323	1.84965	0.691816	1.41879	0.0563001	1	-
ENSMUSG00000026712	Mrc1	mannose_receptor_C_type_1	4.75668	3.4749	3.46654	8.62435	3.23766	22.4792	4.47523	3.73803	4.63421	2.4348	4.81499	7.67323	4.01945	0.932834	0.056354	1	-
ENSMUSG00000004366	Sst	somatostatin	36.4356	23.2402	16.0082	71.7735	18.8491	222.387	47.7927	23.5194	14.7137	9.47521	44.8891	64.7823	28.078	1.20616	0.0564435	1	-
ENSMUSG00000027803	Wwtr1	WW_domain_containing_transcription_regulator_1	5.12368	3.49022	2.54296	7.49873	3.56584	33.6917	4.78643	3.62274	4.7989	2.78105	5.75896	9.31886	4.34962	1.09927	0.0565496	1	-
ENSMUSG00000032679	Cd59a	CD59a_antigen	6.183	4.30509	3.89095	5.62609	4.31579	11.7473	3.58785	3.92088	4.16343	2.92505	3.68319	6.01137	3.65608	0.717395	0.0566471	1	-
ENSMUSG00000037568	Vash2	vasohibin_2	0.339864	0.13327	0.12101	0.345293	0.198579	3.9978	0.33433	0.342881	0.134695	0.20386	0.429927	0.85597	0.289139	1.5658	0.0566766	1	-
ENSMUSG00000025158	Rfng	RFNG_O_fucosylpeptide_3_beta_N_acetylglucosaminyltransferase	7.09691	6.19875	5.25332	8.13625	3.77971	3.23186	9.26963	6.97968	12.2484	6.82602	7.4688	5.61614	8.55851	-0.607782	0.0566931	1	-
ENSMUSG00000031822	Gse1	genetic_suppressor_element_1	5.37632	8.52597	7.57014	6.24447	7.1529	3.1445	8.52091	7.49534	12.3911	11.9789	8.46634	6.33572	9.77052	-0.624928	0.0567202	1	-
ENSMUSG00000063297	Luzp2	leucine_zipper_protein_2	0.114028	0.0122053	0.0440737	0.0668885	0.0206669	0.208282	0.0353267	0.00643406	0.0355828	0.0108533	0.0393735	0.0776908	0.0255141	1.60645	0.0568321	1	-
ENSMUSG00000106062	Gm43820	predicted_gene_43820	0.0245259	0.0446189	0.0920754	0.0889215	0.0125964	0.69616	0.0538138	0.0823236	0	0.0396765	0.0119886	0.159816	0.0375605	2.08913	0.0568911	1	-
ENSMUSG00000021944	Gata4	GATA_binding_protein_4	0	0.0107561	0.0221963	0.0267972	0.0667727	0.0209792	0	0.0170104	0.0522633	0.13391	0.202394	0.0245836	0.0811154	-1.72228	0.056947	1	-
ENSMUSG00000090125	Pou3f1	POU_domain_class_3_transcription_factor_1	0	0.0484849	0.0100005	0.0483171	0.0218891	0.104015	0	0	0	0.0258726	0	0.0387844	0.00517453	2.90598	0.0569672	1	-
ENSMUSG00000030111	A2m	alpha_2_macroglobulin	0.123874	0.0685961	0.0910056	0.468727	0.398228	6.14008	0.600401	0.340983	0.152373	0.0653612	0.537415	1.21509	0.339307	1.8404	0.0570696	1	-
ENSMUSG00000035948	Acss3	acyl_CoA_synthetase_short_chain_family_member_3	0.083534	0.075993	0	0.166602	0.00858229	0.0963449	0.117317	0.0641021	0.0516956	0.439304	0.302358	0.0718426	0.194955	-1.44023	0.0570948	1	-
ENSMUSG00000049115	Agtr1a	angiotensin_II_receptor_type_1a	1.51326	1.73974	1.01464	2.95475	0.97339	10.2092	1.70781	0.813525	0.676294	1.49339	2.01718	3.0675	1.34164	1.19307	0.0575297	1	-
ENSMUSG00000027801	Tm4sf4	transmembrane_4_superfamily_member_4	1.75504	2.39494	1.57024	8.70102	1.40806	24.0127	2.91256	1.57832	0.557626	1.81929	5.47255	6.64033	2.46807	1.42787	0.057582	1	-
ENSMUSG00000079509	Zfx	zinc_finger_protein_X_linked	0.151476	0.254805	2.99138	3.02365	3.5367	2.71057	0.228292	0.537345	0.0909649	0.293664	2.56942	2.11143	0.743937	1.50497	0.0577201	1	-
ENSMUSG00000094025	Gm8879	predicted_gene_8879	0.142457	0	0	0.206619	0.0585077	0.429685	0	0	0	0.0460964	0.0557426	0.139545	0.0203678	2.77637	0.0577861	1	-
ENSMUSG00000104488	Gm38062	predicted_gene_38062	0	0	0	0	0	0	0	0	0.273594	0	0	0	0.0547188	#NAME?	0.05779	1	-
ENSMUSG00000000411	Tssk3	testis_specific_serine_kinase_3	0	0	0	0	0	0	0	0	0.396711	0	0	0	0.0793422	#NAME?	0.0578111	1	-
ENSMUSG00000099583	Hist1h3d	histone_cluster_1_H3d	0.952339	1.33293	0.962763	1.59392	0.677057	0.129996	1.15745	1.89734	3.62694	2.07442	1.14663	0.9415	1.98056	-1.07287	0.0579919	1	-
ENSMUSG00000032446	Eomes	eomesodermin_homolog_Xenopus_laevis_	0.0114903	0.0470285	0.0485265	0.0416594	0.0943787	0.0152894	0.0504178	0.0936715	0.213292	0.0697083	0.061812	0.0430621	0.0977804	-1.18313	0.0580207	1	-
ENSMUSG00000032540	Abhd5	abhydrolase_domain_containing_5	8.58761	8.45761	8.65395	9.11491	8.29017	24.5284	5.80695	7.99534	6.785	5.77678	8.34384	11.2721	6.94158	0.699421	0.0582025	1	-
ENSMUSG00000027249	F2	coagulation_factor_II	0.00743225	0	0	0	0	0	0	0.042788	0	0.00601758	0.0290937	0.00123871	0.0155798	-3.65277	0.0582605	1	-
ENSMUSG00000105922	Gm42769	predicted_gene_42769	0.0494657	0.112488	0	0.493177	0.0507842	0.241321	0.108536	0	0	0.0200151	0.0241796	0.157873	0.0305461	2.3697	0.0585191	1	-
ENSMUSG00000049288	Lix1l	Lix1_like	7.50171	5.88158	4.94537	14.0179	6.15643	63.2926	8.61086	7.43174	5.81977	6.11253	11.0915	16.9659	7.81328	1.11864	0.0585854	1	-
ENSMUSG00000031075	Ano1	anoctamin_1_calcium_activated_chloride_channel	9.6491	14.2431	12.9507	4.7799	11.6693	2.75028	6.34312	23.2896	11.9809	36.8372	8.82764	9.34039	17.4557	-0.902141	0.0586673	1	-
ENSMUSG00000050675	Gp1ba	glycoprotein_1b_alpha_polypeptide	0	0	0	0.0573278	0.0324667	0.0420797	0.0416297	0.181976	0.20965	0.00639788	0.00772909	0.021979	0.0894767	-2.02538	0.0586954	1	-
ENSMUSG00000072673	Gm10392	predicted_gene_10392	0	0	0	0.0214701	0.0486438	0	0.083156	0.0454396	0	0.114975	0.0463449	0.0116857	0.0579831	-2.31089	0.0587416	1	-
ENSMUSG00000022579	Gpihbp1	GPI_anchored_HDL_binding_protein_1	0.745708	0.31597	0.40274	0.879758	0.346178	5.60986	0.591793	0.391959	0.252874	0.677703	0.749481	1.38337	0.532762	1.37662	0.0587582	1	-
ENSMUSG00000007613	Tgfbr1	transforming_growth_factor_beta_receptor_I	6.49361	5.62129	4.59382	8.15187	6.77926	37.8752	6.1259	6.33673	7.28254	3.50125	6.30403	11.5858	5.91009	0.971112	0.0587908	1	-
ENSMUSG00000041700	Lhfpl1	lipoma_HMGIC_fusion_partner_like_1	0.0368494	0	0.0518693	0	0	0	0.0808536	0.0176698	0.0977208	0.0149102	0.108131	0.0147864	0.0638571	-2.11057	0.0588029	1	-
ENSMUSG00000057074	Ces1g	carboxylesterase_1G	7.54174	2.98508	3.33815	13.3469	2.92858	47.7204	9.0628	2.43892	5.78674	2.9744	7.008	12.9768	5.45417	1.2505	0.0588076	1	-
ENSMUSG00000061527	Krt5	keratin_5	0.131124	0.0681711	0.0879151	0.169819	0.0961871	0.132948	0.427518	0.233607	0.182173	0.106092	0.219897	0.114361	0.233858	-1.03204	0.0588198	1	-
ENSMUSG00000038205	Prkab2	protein_kinase_AMP_activated_beta_2_non_catalytic_subunit	0.875208	1.0216	1.33219	0.844685	0.66095	1.84919	0.666588	0.808539	0.14285	0.718984	0.700746	1.0973	0.607541	0.852908	0.0589647	1	-
ENSMUSG00000036395	Glb1l2	galactosidase_beta_1_like_2	0.0935969	0.102179	0.0175727	0.127277	0.0144192	0.0996466	0.123236	0.0852958	0.0951641	0.208247	0.306735	0.0757819	0.163736	-1.11144	0.0590295	1	-
ENSMUSG00000102678	Ighv1-21-1	immunoglobulin_heavy_variable_1_21_1	0	0	0	0.105944	0	0	0.61555	0.896882	0	0	0	0.0176573	0.302486	-4.09853	0.0590333	1	-
ENSMUSG00000021963	Sap18	Sin3_associated_polypeptide_18	4.01457	4.28905	3.96294	4.35822	0.278757	3.23211	1.83091	2.05567	2.86722	0.30053	0.25157	3.35594	1.46118	1.19958	0.0590591	1	-
ENSMUSG00000081058	Hist2h3c2	histone_cluster_2_H3c2	2.49364	3.73213	3.69996	3.60966	2.56079	1.60569	5.78984	4.35964	5.36933	4.19768	4.64275	2.95031	4.87185	-0.723602	0.0591398	1	-
ENSMUSG00000037405	Icam1	intercellular_adhesion_molecule_1	13.2925	7.62589	8.12644	27.9076	15.1267	99.1723	13.6384	15.0283	12.009	7.89265	18.6441	28.5419	13.4425	1.08628	0.0592351	1	-
ENSMUSG00000102975	Gm37347	predicted_gene_37347	0	0	0	0.0121088	0.0411588	0	0.0468988	0.0256273	0.129912	0	0.0261379	0.00887794	0.0457152	-2.36438	0.0595233	1	-
ENSMUSG00000028957	Per3	period_circadian_clock_3	2.66329	2.04991	1.01214	1.61838	2.8842	0.970908	1.67185	2.84583	2.48305	6.12993	2.16324	1.86647	3.05878	-0.712644	0.0595611	1	-
ENSMUSG00000055430	Nap1l5	nucleosome_assembly_protein_1_like_5	2.90188	2.26281	2.53722	6.76466	2.69054	15.7707	3.30406	2.29052	1.51001	1.516	4.68804	5.48797	2.66172	1.04391	0.0596221	1	-
ENSMUSG00000024502	Jakmip2	janus_kinase_and_microtubule_interacting_protein_2	0.151897	0.0956644	0.0767744	0.254228	0.0360008	0.528682	0.123075	0.0896626	0	0.0567178	0.0571498	0.190541	0.065321	1.54448	0.0596366	1	-
ENSMUSG00000040254	Sema3d	sema_domain_immunoglobulin_domain_Ig_short_basic_domain_secreted_semaphorin_3D	0.368644	0.248635	0.328147	0.76058	0.453634	1.49148	0.253847	0.295699	0.435494	0.22626	0.360627	0.60852	0.314385	0.952771	0.0597182	1	-
ENSMUSG00000085317	Gssos2	glutathione_synthase_opposite_strand_2	0	0.159844	0.274879	0.159285	0.390934	0.103923	0.128523	0.33708	1.86397	0.236898	0.114589	0.181478	0.536212	-1.56301	0.0600407	1	-
ENSMUSG00000097613	Gm17597	predicted_gene_17597	0	0.100422	0.0345218	0.100053	0.0378006	0.0652896	0.096887	0.211753	0	0.26791	0.359915	0.0563479	0.187293	-1.73286	0.0600793	1	-
ENSMUSG00000048616	Nog	noggin	0.629274	0.660554	0.49982	1.09706	0.59652	3.26384	0.446138	0.557202	0.14978	0.313311	0.970749	1.12451	0.487436	1.20601	0.0603471	1	-
ENSMUSG00000026592	Tex35	testis_expressed_35	0	0	0	0	0	0.414136	0	0	0	0	0	0.0690226	0	Inf	0.0604395	1	-
ENSMUSG00000029028	Lrrc47	leucine_rich_repeat_containing_47	1.8467	1.67499	2.50452	2.81853	2.85315	2.17144	2.44356	2.63336	4.44476	1.87318	6.74082	2.31156	3.62714	-0.649968	0.0604497	1	-
ENSMUSG00000087252	Gm14379	predicted_gene_14379	0	0.0397483	0.123037	0.059403	0.112167	0.0193818	0.134215	0.104768	0.231762	0.106036	0.170968	0.0589562	0.14955	-1.34291	0.0606743	1	-
ENSMUSG00000000555	Itga5	integrin_alpha_5_fibronectin_receptor_alpha_	22.2125	10.5512	17.9401	37.1397	11.8431	201.222	26.9725	14.2618	16.2257	21.4805	27.879	50.1514	21.3639	1.23112	0.0606781	1	-
ENSMUSG00000056529	Ptafr	platelet_activating_factor_receptor	3.86894	1.66237	1.30237	4.52996	2.3862	18.5033	3.19801	2.5968	1.96457	1.25025	3.37653	5.37552	2.47723	1.11767	0.0606856	1	-
ENSMUSG00000031554	Adam5	a_disintegrin_and_metallopeptidase_domain_5	0.0115622	0.0105226	0.0651433	0.178249	0.0593881	0	0.162431	0.0332822	0.173833	0.0748563	0.33943	0.0541442	0.156766	-1.53374	0.0609009	1	-
ENSMUSG00000056481	Cd248	CD248_antigen_endosialin	6.3139	2.3909	2.5272	7.87395	2.27104	12.4259	9.46666	4.15044	10.725	11.1112	13.1527	5.63381	9.7212	-0.787025	0.0609289	1	-
ENSMUSG00000074199	Krtdap	keratinocyte_differentiation_associated_protein	0	0	0	0.0707411	0	0.300032	0	0	0	0	0	0.0617955	0	Inf	0.0612527	1	-
ENSMUSG00000098754	Gm28045	predicted_gene_28045	0	0.00710386	0.0513047	0	0.0320712	0.00692786	0	0	0.352066	0.0379019	0.0534683	0.0162346	0.0886871	-2.44965	0.0613177	1	-
ENSMUSG00000022123	Scel	sciellin	0.900299	1.89479	0.870347	0.950167	0.979743	0.154979	0.825648	1.43077	2.64924	2.43523	1.95862	0.958387	1.8599	-0.956547	0.0613895	1	-
ENSMUSG00000060063	Alox5ap	arachidonate_5_lipoxygenase_activating_protein	11.232	3.18269	2.14326	11.7848	3.9709	58.1881	9.60048	5.17515	6.77208	2.27927	7.33113	15.0836	6.23162	1.2753	0.0614201	1	-
ENSMUSG00000034394	Lif	leukemia_inhibitory_factor	1.99533	1.66396	1.22266	2.24433	2.19137	14.9404	1.85685	1.40007	2.45827	1.45738	2.16881	4.043	1.86828	1.11372	0.0616041	1	-
ENSMUSG00000024661	Fth1	ferritin_heavy_polypeptide_1	2090.53	1732.16	1678.19	2302.04	1390.65	17415.5	2441.27	1542.47	1407.61	1957.46	2680.28	4434.84	2005.82	1.14469	0.0616123	1	-
ENSMUSG00000025489	Ifitm5	interferon_induced_transmembrane_protein_5	0.637412	0.632555	0.924661	1.36577	0.714054	9.15043	0.864657	1.0005	1.0758	0.421921	0.793566	2.23748	0.831289	1.42845	0.0617312	1	-
ENSMUSG00000016624	Phf21b	PHD_finger_protein_21B	1.20428	1.42334	1.54743	0.693519	1.31274	0.420361	1.46431	1.98372	2.81011	2.14831	0.955988	1.10028	1.87249	-0.767089	0.0619111	1	-
ENSMUSG00000091476	Gm16432	predicted_gene_16432	0.118953	0.0811615	0.0558326	0.040442	0.00763821	0.0197892	0.0913643	0.12124	0.111741	0.174436	0.109097	0.0539695	0.121576	-1.17164	0.061986	1	-
ENSMUSG00000106492	Gm29707	predicted_gene_29707	0.249705	0.0324554	0	0.161715	0.0366501	0.0633025	0.0313018	0	0	0.0288739	0	0.090638	0.0120352	2.91286	0.0620514	1	-
ENSMUSG00000106631	Gm42669	predicted_gene_42669	0	0	0	0	0	0	0	0	0.0281971	0.015485	0	0	0.00873641	#NAME?	0.0620761	1	-
ENSMUSG00000032081	Apoc3	apolipoprotein_C_III	0	0	0	0	0	0	0.0692938	0	0	0.106455	0	0	0.0351497	#NAME?	0.0620986	1	-
ENSMUSG00000096727	Psmb9	proteasome_prosome_macropain_subunit_beta_type_9_large_multifunctional_peptidase_2_	4.67975	5.31131	8.11983	6.23089	6.65058	1.50712	7.29568	7.63572	7.46914	10.7266	9.56982	5.41658	8.5394	-0.656752	0.0621802	1	-
ENSMUSG00000079550	Mpp4	membrane_protein_palmitoylated_4_MAGUK_p55_subfamily_member_4_	0.00378961	0.0241421	0.18148	0.00343617	0.0233596	0.0336309	0.0199647	0.0145447	0	0.00613369	0.0185412	0.0449731	0.0118369	1.92578	0.0621892	1	-
ENSMUSG00000051980	Casr	calcium_sensing_receptor	0.0681806	0.0169166	0.0407244	0.0449511	0	0.032995	0	0.0118902	0	0.0150451	0.0181876	0.0339613	0.00902458	1.91196	0.0624765	1	-
ENSMUSG00000093955	Ighv1-34	immunoglobulin_heavy_variable_1_34	18.8205	10.8693	8.13863	3.06723	53.2044	329.16	30.2557	48.5819	2.05649	3.76391	18.1009	70.5433	20.5518	1.77925	0.0624825	1	-
ENSMUSG00000026023	Cdk15	cyclin_dependent_kinase_15	0	0	0	0	0	0	0.0236869	0.0258801	0	0	0.0263957	0	0.0151925	#NAME?	0.062501	1	-
ENSMUSG00000022658	Tagln3	transgelin_3	1.4557	0.872836	1.24224	2.99926	1.32504	6.72154	1.71337	0.888596	0.204739	0.749463	1.71532	2.4361	1.0543	1.20829	0.0626181	1	-
ENSMUSG00000082848	Gm16066	predicted_gene_16066	0	0	0	0	0	0	0	0	0.267188	0.0305755	0	0	0.0595526	#NAME?	0.0626707	1	-
ENSMUSG00000021367	Edn1	endothelin_1	4.74299	9.05964	4.61656	5.36282	3.63059	49.2528	4.57805	6.24535	3.21847	8.72254	5.58152	12.7776	5.66919	1.1724	0.0630949	1	-
ENSMUSG00000040452	Cdh12	cadherin_12	0.0218256	0.0132377	0.0273173	0.0263779	0.0224151	0.0258194	0	0	0	0.0235428	0	0.0228322	0.00470855	2.27771	0.0632107	1	-
ENSMUSG00000030972	Acsm5	acyl_CoA_synthetase_medium_chain_family_member_5	0	0	0	0	0	0	0.0374451	0	0	0	0.0695504	0	0.0213991	#NAME?	0.0633424	1	-
ENSMUSG00000020592	Sdc1	syndecan_1	31.4802	24.8654	23.6117	43.7982	30.4896	214.46	37.4751	29.8183	18.5263	33.191	30.9951	61.4508	30.0012	1.03441	0.0633504	1	-
ENSMUSG00000029307	Dmp1	dentin_matrix_protein_1	0.638226	0.283561	0.501571	0.65931	0.228636	2.84427	0.442965	0.38441	0.393663	0.216151	0.435585	0.859262	0.374555	1.19792	0.063423	1	-
ENSMUSG00000104391	Gm37960	predicted_gene_37960	0	0.0196751	0	0	0.0666308	0.0191876	0	0.103718	0.363271	0	0.0423139	0.0175823	0.101861	-2.5344	0.0634658	1	-
ENSMUSG00000067736	Gm10222	predicted_gene_10222	614.109	558.042	543.588	566.082	539.082	223.205	411.052	442.38	2487.43	605.227	557.209	507.351	900.66	-0.827997	0.0636113	1	-
ENSMUSG00000010529	Gm266	predicted_gene_266	0.304389	0.0923092	0	0.183973	0.486234	3.06051	0.148443	0.129763	0	0.218891	0.297767	0.687903	0.158973	2.11342	0.0636357	1	-
ENSMUSG00000047564	Krtap3-1	keratin_associated_protein_3_1	0.475431	0.0617942	0.510073	0.369468	0.0697809	0	0.178856	0.847019	1.14094	0.659444	0.597999	0.247758	0.684851	-1.46686	0.0639077	1	-
ENSMUSG00000024610	Cd74	CD74_antigen_invariant_polypeptide_of_major_histocompatibility_complex_class_II_antigen_associated_	330.509	235.555	369.677	655.023	402.026	79.152	401.826	437.1	653.379	604.728	733.599	345.324	566.126	-0.713175	0.0639329	1	-
ENSMUSG00000021281	Tnfaip2	tumor_necrosis_factor_alpha_induced_protein_2	3.84081	2.74719	2.05089	7.75015	3.14874	33.4866	4.24268	3.45735	2.53445	3.7079	5.97172	8.83739	3.98282	1.14983	0.0639406	1	-
ENSMUSG00000033825	Tpsb2	tryptase_beta_2	1.17646	0.448818	0.641248	1.44495	0.155876	0.101015	1.06598	1.1285	3.95915	0.706201	0.779618	0.661395	1.52789	-1.20796	0.063949	1	-
ENSMUSG00000042333	Tnfrsf14	tumor_necrosis_factor_receptor_superfamily_member_14_herpesvirus_entry_mediator_	8.97644	7.61564	9.56231	10.012	8.15655	3.48974	9.11868	12.3596	18.4804	11.2609	10.5819	7.96878	12.3603	-0.63328	0.0640023	1	-
ENSMUSG00000103835	Gm37612	predicted_gene_37612	0.0704659	0	0.0661372	0.191682	0.144761	0.250165	0.0618507	0	0	0	0	0.120535	0.0123701	3.28452	0.0640367	1	-
ENSMUSG00000026497	Mixl1	Mix1_homeobox_like_1_Xenopus_laevis_	0	0	0	0	0	0	0	0	0.205537	0	0	0	0.0411073	#NAME?	0.064065	1	-
ENSMUSG00000075014	Gm10800	predicted_gene_10800	0	0	0	0	0	0	0	0	0.714396	0	0	0	0.142879	#NAME?	0.0640866	1	-
ENSMUSG00000026573	Xcl1	chemokine_C_motif_ligand_1	0.235324	0.142729	0.809937	0.568894	0.161092	0	0.757398	0.827643	0.485424	0.951925	0.844094	0.319663	0.773297	-1.27447	0.0641024	1	-
ENSMUSG00000050179	A930002I21Rik	RIKEN_cDNA_A930002I21_gene	0	0	0.0224442	0	0	0	0.125981	0.04589	0	0	0.0468043	0.00374071	0.0437351	-3.54741	0.0642058	1	-
ENSMUSG00000087444	Gm5475	predicted_gene_5475	0.00832207	0.0302952	0.0156293	0.0226377	0.0170964	0.0295446	0	0.00798512	0	0	0.0162884	0.0205875	0.00485471	2.08431	0.0642283	1	-
ENSMUSG00000031289	Il13ra2	interleukin_13_receptor_alpha_2	1.60536	0.650701	0.775866	5.12975	2.23623	10.0685	1.59052	0.945317	0.730726	0.27006	3.31195	3.41107	1.36971	1.31635	0.064231	1	-
ENSMUSG00000030142	Clec4e	C_type_lectin_domain_family_4_member_e	0.615551	0.294136	0.0817109	1.21752	0.344798	3.32077	0.742246	0.322073	0.343567	0.0553348	0.437938	0.979081	0.380232	1.36455	0.0643425	1	-
ENSMUSG00000059498	Fcgr3	Fc_receptor_IgG_low_affinity_III	10.9391	6.33555	5.08903	19.3189	8.10897	47.0707	9.21642	7.39977	8.20307	5.59973	11.7388	16.1437	8.43156	0.9371	0.0644093	1	-
ENSMUSG00000025488	Cox8b	cytochrome_c_oxidase_subunit_VIIIb	0.56668	0.618624	0.319096	0.308173	0	0.904846	0.298423	0	0	0	0.221739	0.452903	0.104032	2.12217	0.0645963	1	-
ENSMUSG00000025582	Nptx1	neuronal_pentraxin_1	0.165138	0.157387	0.302648	0.206733	0.17766	0.00697699	0.158757	0.188577	0.514464	0.502601	0.453863	0.169424	0.363653	-1.10193	0.0646809	1	-
ENSMUSG00000043463	Rab9b	RAB9B_member_RAS_oncogene_family	0.195844	0.0843914	0.203192	0.242956	0.105854	0.667564	0.144759	0.0988711	0.036453	0.0166781	0.201672	0.249967	0.0996866	1.32627	0.0647826	1	-
ENSMUSG00000026586	Prrx1	paired_related_homeobox_1	0.0436719	0.0303821	0.0144695	0.135077	0.0290189	0.806826	0.0789249	0.012321	0.0340687	1.45492	1.48777	0.176574	0.613602	-1.79703	0.0647907	1	-
ENSMUSG00000074121	Ntf5	neurotrophin_5	0.376375	0.152168	0.196282	0.151647	0.257671	0.0742079	0.0734078	0.180508	0	0.0676644	0.0613575	0.201392	0.0765875	1.39483	0.0649369	1	-
ENSMUSG00000024235	Map3k8	mitogen_activated_protein_kinase_kinase_kinase_8	0.703797	0.518081	0.554747	1.10559	0.816541	7.91697	0.787542	0.639037	1.07821	0.543331	1.08266	1.93595	0.826157	1.22856	0.0649761	1	-
ENSMUSG00000025044	Msr1	macrophage_scavenger_receptor_1	5.65393	3.86469	2.35026	12.7814	5.03696	23.5237	4.68363	4.08485	6.25057	2.23321	5.58116	8.86848	4.56668	0.95754	0.0649806	1	-
ENSMUSG00000027261	Hao1	hydroxyacid_oxidase_1_liver	0.117979	0.0613372	0	0.0152778	0.0692285	2.39252	0.221917	0.0646683	0	0.0409136	0.0824375	0.442724	0.0819872	2.43294	0.0650882	1	-
ENSMUSG00000096138	Trav7-6	T_cell_receptor_alpha_variable_7_6	0.125097	0.455113	0.0586766	0.170059	0	0	0	0	0	0.0506174	0	0.134824	0.0101235	3.7353	0.0651237	1	-
ENSMUSG00000106339	Gm43489	predicted_gene_43489	0.0413002	0.225521	0.193891	0.149794	0.890939	2.74895	0.398911	0.158512	0.0365081	0.167133	0.282903	0.708398	0.208793	1.76248	0.0653085	1	-
ENSMUSG00000089653	Gm15841	predicted_gene_15841	0	0.0721928	0	0	0	0	0	0	1.05231	0.0642263	0	0.0120321	0.223307	-4.21406	0.0653244	1	-
ENSMUSG00000076512	Igkv9-123	immunoglobulin_kappa_variable_9_123	21.7636	25.8378	9.8062	1.57842	4.6935	0.675746	8.02338	1.87892	0.673414	0	5.85481	10.7259	3.2861	1.70664	0.0653784	1	-
ENSMUSG00000054582	Pabpc1l	poly_A_binding_protein_cytoplasmic_1_like	0.201793	0.215983	0.390003	0.182942	0.121904	2.15891	0.197966	0.216349	0.12594	0.201685	0.313534	0.545256	0.211095	1.36904	0.0654688	1	-
ENSMUSG00000107314	Gm20488	predicted_gene_20488	0	0	0	0.0496479	0	7.15531	0.252404	0.11821	0.0484255	0	0.160739	1.20083	0.115956	3.37238	0.0654931	1	-
ENSMUSG00000031465	Angpt2	angiopoietin_2	1.21609	0.773451	0.464703	1.74636	0.585743	22.7333	1.50199	1.1046	1.11321	2.02872	1.97923	4.5866	1.54555	1.56931	0.0655106	1	-
ENSMUSG00000081574	Gm14429	predicted_gene_14429	0.0202624	0.0553216	0.0570716	0.055118	0.083252	0.0359674	0.053374	0.136094	0.179203	0.262382	0.0198192	0.0511655	0.130175	-1.3472	0.0655472	1	-
ENSMUSG00000028546	Elavl4	ELAV_embryonic_lethal_abnormal_vision_Drosophila_like_4_Hu_antigen_D_	0.549767	0.472186	0.480808	1.11751	0.511974	2.03581	0.518539	0.330829	0.374349	0.212726	0.82509	0.861343	0.452307	0.929287	0.0656704	1	-
ENSMUSG00000037652	Phc3	polyhomeotic_like_3_Drosophila_	2.12674	2.45295	2.14601	2.42498	2.66914	2.15586	1.95893	0.309553	2.9596	0.339727	0.302375	2.32928	1.17404	0.988407	0.0656885	1	-
ENSMUSG00000092345	Gm20503	predicted_gene_20503	5.04086	4.03784	3.18434	8.59352	4.49293	12.9383	3.78465	4.22719	2.46655	2.28284	4.96224	6.3813	3.5447	0.84819	0.0657697	1	-
ENSMUSG00000024190	Dusp1	dual_specificity_phosphatase_1	11.9275	5.64682	6.23853	11.2903	6.42344	57.3759	10.4486	5.96179	6.32004	7.6813	10.076	16.4838	8.09754	1.02549	0.0657829	1	-
ENSMUSG00000039257	Vstm2b	V_set_and_transmembrane_domain_containing_2B	0.103483	0	0.0264877	0.119387	0.00966467	0.0667634	0.0412889	0	0	0	0.00919835	0.0542976	0.0100975	2.4269	0.0657856	1	-
ENSMUSG00000076501	Igkv2-137	immunoglobulin_kappa_chain_variable_2_137	17.6053	11.0996	19.2932	21.676	36.4111	423.75	23.8629	38.1741	42.9299	13.7799	43.4965	88.3058	32.4487	1.44435	0.0658404	1	-
ENSMUSG00000060636	Rpl35a	ribosomal_protein_L35A	8.01283	6.38512	7.80084	10.4223	7.94068	19.457	6.69032	6.00719	4.0717	7.27341	7.28995	10.0031	6.26651	0.674716	0.0658597	1	-
ENSMUSG00000046070	Igfals	insulin_like_growth_factor_binding_protein_acid_labile_subunit	0.077729	0.21215	0.346604	0	0.0598762	0.155165	0.204697	0.223708	0.412345	0.566026	0.3422	0.141921	0.349795	-1.30142	0.0659145	1	-
ENSMUSG00000062593	Lilrb4a	leukocyte_immunoglobulin_like_receptor_subfamily_B_member_4A	10.6509	5.84481	2.88523	15.8863	6.26897	49.5192	9.08678	7.02281	9.68071	3.38472	6.89054	15.1759	7.21311	1.07309	0.066075	1	-
ENSMUSG00000106110	Gm43571	predicted_gene_43571	0	0	0	0	0	0.0234984	0.0116195	0	0.210728	0.0107182	0	0.00391639	0.0466132	-3.57314	0.0660825	1	-
ENSMUSG00000042757	Tmem108	transmembrane_protein_108	0.190492	0.159434	0.135899	0.314298	0.0821603	1.68663	0.193962	0.153493	0.117888	0.0924696	0.305613	0.428153	0.172685	1.30998	0.0661905	1	-
ENSMUSG00000097176	Gm26830	predicted_gene_26830	0.0413002	0	0.0387632	0.0374484	0	0	0.0725397	0.0792562	0.328719	0	0.0403968	0.0195853	0.104182	-2.41127	0.0662065	1	-
ENSMUSG00000086328	2700033N17Rik	RIKEN_cDNA_2700033N17_gene	0.5121	0.1553	0.427301	0.567393	0.35062	3.02879	0.39957	0.109156	0	0.0920649	0.667926	0.84025	0.253743	1.72745	0.0662101	1	-
ENSMUSG00000018500	Adora2b	adenosine_A2b_receptor	0.667072	0.182048	0.292221	1.37071	0.456693	8.14721	0.878285	0.554557	0.314543	0.413769	1.02235	1.85266	0.6367	1.54091	0.0663565	1	-
ENSMUSG00000076471	Trbv14	T_cell_receptor_beta_variable_14	0.334442	0.202846	0.104597	0.202099	0.686949	0.890093	0	0.106931	0	0.180377	0.218123	0.403504	0.101086	1.997	0.0665775	1	-
ENSMUSG00000058207	Serpina3k	serine_or_cysteine_peptidase_inhibitor_clade_A_member_3K	0.159559	0.0181447	0.0187126	0.43393	0.0409582	1.964	0.315107	0.0191301	0.0705313	0.0161424	0.0780451	0.439218	0.0997911	2.13795	0.066686	1	-
ENSMUSG00000085894	Gm15832	predicted_gene_15832	1.88103	1.22231	1.78674	1.88796	1.42577	11.4632	2.26045	1.99769	1.22746	0.833392	1.22676	3.27783	1.50915	1.11901	0.066699	1	-
ENSMUSG00000030245	Golt1b	golgi_transport_1_homolog_B_S._cerevisiae_	13.1019	9.88659	12.8448	14.5502	15.4913	20.5381	11.2219	10.3359	9.92361	7.41261	9.67414	14.4021	9.71362	0.568202	0.0670121	1	-
ENSMUSG00000043795	Prr33	proline_rich_33	0	0	0	0	0	0	0.0302655	0	0	0.0418419	0.0168546	0	0.0177924	#NAME?	0.0670973	1	-
ENSMUSG00000029376	Mthfd2l	methylenetetrahydrofolate_dehydrogenase_NADP+_dependent_2_like	0.903195	1.03354	1.00247	1.61698	1.26586	4.18792	0.907479	1.10069	1.0446	0.753712	0.85021	1.66833	0.931337	0.841028	0.0671704	1	-
ENSMUSG00000090063	Dlx6os1	distal_less_homeobox_6_opposite_strand_1	0	0	0	0	0	0	0	0	0	0.00733143	0.0265969	0	0.00678566	#NAME?	0.0672277	1	-
ENSMUSG00000021136	Smoc1	SPARC_related_modular_calcium_binding_1	2.52743	1.351	0.810943	2.88023	1.45172	26.3755	4.55607	1.52725	1.44549	1.51341	2.53532	5.89947	2.31551	1.34926	0.0672866	1	-
ENSMUSG00000089672	Lilr4b	leukocyte_immunoglobulin_like_receptor_subfamily_B_member_4B	5.35388	3.58888	1.75822	7.79876	3.50651	37.0873	6.09622	4.51559	5.74453	1.83723	3.72946	9.84892	4.38461	1.16752	0.0673202	1	-
ENSMUSG00000031647	Mfap3l	microfibrillar_associated_protein_3_like	0.594684	0.459449	0.336622	0.796477	0.521704	4.0829	0.556097	0.450054	0.446503	0.573007	0.64022	1.13197	0.533176	1.08615	0.0674731	1	-
ENSMUSG00000041481	Serpina3g	serine_or_cysteine_peptidase_inhibitor_clade_A_member_3G	10.0898	5.63742	4.78768	35.158	13.4991	89.2087	13.9714	11.4394	10.5759	4.98363	18.0414	26.3968	11.8023	1.16129	0.0676215	1	-
ENSMUSG00000106590	Gm42879	predicted_gene_42879	0	0.0337161	0.0695764	0.0503879	0.0761075	0.0986422	0.0162589	0.0177736	0	0.0149977	0.0181183	0.0547383	0.0134297	2.02712	0.0676765	1	-
ENSMUSG00000079410	Gm2897	predicted_gene_2897	0.20719	0.131952	0.252837	0.450805	0.14894	0.257348	0.0727405	0.198741	0	0.100574	0.12162	0.241512	0.0987351	1.29046	0.0677684	1	-
ENSMUSG00000078925	D030018L15Rik	RIKEN_cDNA_D030018L15_gene	0.0172366	0.0313578	0.00808483	0	0.0442448	0	0.00756083	0	0	0	0	0.0168207	0.00151217	3.47555	0.0678106	1	-
ENSMUSG00000085750	Gm14009	predicted_gene_14009	0	0	0	0	0	0	0	0.179957	0	0.101187	0.0611494	0	0.0684588	#NAME?	0.0678416	1	-
ENSMUSG00000073565	Prr16	proline_rich_16	3.57856	1.8627	0.952348	6.27091	2.29211	19.54	3.46499	1.66328	1.98961	0.940216	4.43908	5.74944	2.49943	1.20182	0.067936	1	-
ENSMUSG00000039155	Cdh26	cadherin_like_26	0.0204801	0.111767	0.0576649	0.0742529	0.115648	0.0363354	0.179737	0.0589229	0.0452547	0.430732	0.100151	0.069358	0.162959	-1.23238	0.0679496	1	-
ENSMUSG00000025735	Rhbdl1	rhomboid_veinlet_like_1_Drosophila_	1.26032	0.747198	1.11661	0.66755	1.07613	0.376906	0.969539	1.77949	2.3537	1.70709	0.817329	0.874119	1.52543	-0.803316	0.0679559	1	-
ENSMUSG00000067555	Gm10212	predicted_pseudogene_10212	0	0	0	0	0	0	0.111102	0	0	0.307357	0.247745	0	0.133241	#NAME?	0.0680257	1	-
ENSMUSG00000107704	RP23-119D13.5	-	0	0	0	0	0	0	0	0.0615817	0	0.103879	0.188393	0	0.0707709	#NAME?	0.0681584	1	-
ENSMUSG00000033257	Ttll4	tubulin_tyrosine_ligase_like_family_member_4	0.524623	0.442788	0.327685	0.347204	0.516219	0.612324	0.485011	0.744338	1.76357	0.42445	0.431256	0.461807	0.769726	-0.737054	0.0681747	1	-
ENSMUSG00000091550	Gm6811	predicted_gene_6811	0.0267522	0	0	0	0	0	0.070469	0	0.0236481	0.0432999	0.052361	0.0044587	0.0379556	-3.08962	0.0682115	1	-
ENSMUSG00000108703	RP23-222G6.3	-	0	0	0	0	0	0	0.123766	0.202839	0	0.0570533	0	0	0.0767316	#NAME?	0.0682646	1	-
ENSMUSG00000061615	Hist1h2ab	histone_cluster_1_H2ab	0.2602	0.157817	0.244213	0.157236	0.267228	0.23086	0.685174	0.332775	0.996831	0	0.848426	0.219592	0.572641	-1.3828	0.0683242	1	-
ENSMUSG00000053263	Gm12592	predicted_gene_12592	0.0138833	0.012635	0.0130304	0.100722	0	0.0123219	0.0365704	0.11989	0.0613864	0.112354	0.0271731	0.025432	0.0714749	-1.49079	0.0685451	1	-
ENSMUSG00000061186	Sfmbt2	Scm_like_with_four_mbt_domains_2	0.00846165	0.00769825	0.00794176	0.0076699	0.0115849	0.0300276	0.0222817	0.0324681	0.0349117	0.015974	0.0275906	0.0122307	0.0266452	-1.12337	0.0687231	1	-
ENSMUSG00000104658	Gm42877	predicted_gene_42877	0	0.0944903	0.19499	0.141214	0	0	0	0	0	0	0	0.0717823	0	Inf	0.0688903	1	-
ENSMUSG00000020644	Id2	inhibitor_of_DNA_binding_2	21.6428	14.0175	15.7374	28.2883	19.7377	121.97	19.5644	18.8086	17.1353	13.6945	26.7337	36.8989	19.1873	0.943428	0.068966	1	-
ENSMUSG00000002831	Plin4	perilipin_4	1.1245	0.638868	0.650866	2.24433	0.675526	2.75633	1.9702	0.899605	0.750543	4.18933	4.44801	1.3484	2.45154	-0.862435	0.0691467	1	-
ENSMUSG00000020793	Galr2	galanin_receptor_2	0.0574295	0.0522448	0.0754633	0.104116	0.141531	0.0713203	0.322599	0.231356	0	0.306634	0.123589	0.0836843	0.196836	-1.23396	0.0693568	1	-
ENSMUSG00000003872	Lin7b	lin_7_homolog_B_C._elegans_	0.0663778	0.0452957	0.0934722	0	0.136346	0.029449	0.218505	0.0477557	0.132046	0.214831	0.129886	0.0618235	0.148605	-1.26525	0.0693978	1	-
ENSMUSG00000038550	Ciart	circadian_associated_repressor_of_transcription	0.969156	0.625987	0.564048	0.685296	1.02511	0.610467	0.774133	1.10629	1.34523	2.20332	0.730023	0.746678	1.2318	-0.72221	0.0694063	1	-
ENSMUSG00000097028	Ptgs2os	prostaglandin_endoperoxide_synthase_2_opposite_strand	0.130376	0.0158151	0	0.110307	0.0892584	1.21064	0.106811	0.0583591	0	0.0210983	0.110536	0.259399	0.0593609	2.12759	0.0696616	1	-
ENSMUSG00000044724	Gpr152	G_protein_coupled_receptor_152	0.0209239	0.0285495	0.0392764	0.0379258	0.0322281	0.0464036	0	0.0301	0	0.0169247	0	0.0342179	0.00940494	1.86326	0.0696669	1	-
ENSMUSG00000106560	Gm43119	predicted_gene_43119	0.0193266	0	0	0	0.0198622	0	0.0169638	0	0.341837	0	0	0.00653148	0.0717602	-3.4577	0.0698779	1	-
ENSMUSG00000103739	Gm37653	predicted_gene_37653	0	0.0104314	0	0	0	0.010173	0.0100607	0.010998	0.0405486	0.0463842	0	0.00343407	0.0215983	-2.65292	0.0699849	1	-
ENSMUSG00000102621	Gm37674	predicted_gene_37674	0.0447457	0.0814039	0.0209879	0.0405521	0.160796	0.0595403	0.0392759	0.0214562	0	0.0181052	0	0.0680044	0.0157675	2.10868	0.0700339	1	-
ENSMUSG00000059824	Dbp	D_site_albumin_promoter_binding_protein	2.13431	2.1788	0.787627	3.16814	5.94795	2.41388	1.68752	6.84525	3.70187	9.37862	2.53416	2.77179	4.82948	-0.801053	0.0701241	1	-
ENSMUSG00000050953	Gja1	gap_junction_protein_alpha_1	39.9409	19.2436	14.2504	51.0847	24.1785	195.074	38.6425	23.472	25.3245	13.7895	37.1594	57.2953	27.6776	1.0497	0.0701267	1	-
ENSMUSG00000091563	Gm8108	predicted_gene_8108	0.0189428	0.0172396	0.0533547	0.0171761	0	0.0168125	0	0	0	0	0	0.0205876	0	Inf	0.0701672	1	-
ENSMUSG00000028785	Hpca	hippocalcin	0.0360334	0.0983348	0.0473485	0.0391988	0.103601	0.172615	0.0569273	0.0622091	0.070079	0.396447	0.359516	0.0828553	0.189036	-1.18999	0.0702644	1	-
ENSMUSG00000038143	Stox2	storkhead_box_2	1.10518	0.592236	0.607541	1.21464	1.04555	6.49079	1.04319	1.0311	0.538742	0.765543	1.08115	1.84266	0.891944	1.04676	0.0702824	1	-
ENSMUSG00000031480	Thsd1	thrombospondin_type_I_domain_1	0.548615	0.264479	0.277301	0.739645	0.394857	2.7997	0.637964	0.328348	0.319208	0.185891	0.463291	0.837433	0.386941	1.11386	0.070348	1	-
ENSMUSG00000037640	Zfp60	zinc_finger_protein_60	0.488558	0.529624	0.472343	0.480033	0.510729	0.176492	0.975809	1.03552	1.03716	0.397637	0.323394	0.442963	0.753904	-0.767194	0.0703665	1	-
ENSMUSG00000101942	Gm19582	predicted_gene_19582	0	0	0.0915827	0	0	0	0.0856503	0.0935807	0.129363	0	0.19089	0.0152638	0.0998968	-2.71033	0.0704393	1	-
ENSMUSG00000087373	Gm15892	predicted_gene_15892	0.162054	0.042126	0	0	0	0.759962	0	0	0	0.0187387	0.0679365	0.16069	0.017335	3.21252	0.0704681	1	-
ENSMUSG00000033831	Fgb	fibrinogen_beta_chain	0.139976	0	0.0101029	0	0	6.64874	0.359155	0	0	0	0.0421362	1.13314	0.0802582	3.81953	0.0705132	1	-
ENSMUSG00000063543	Gm5616	predicted_gene_5616	2.8622	2.79668	3.48282	4.61278	3.81009	6.2071	3.62888	2.44046	1.78069	1.54377	1.34814	3.96195	2.14839	0.882955	0.0705291	1	-
ENSMUSG00000020092	Pald1	phosphatase_domain_containing_paladin_1	2.82198	1.58926	1.45965	3.56765	1.64613	18.5046	2.73823	2.54124	1.42567	2.1123	2.61037	4.93155	2.28556	1.10949	0.0705396	1	-
ENSMUSG00000018459	Slc13a3	solute_carrier_family_13_sodium_dependent_dicarboxylate_transporter_member_3	0.799979	1.05502	0.211674	0.939376	0.181946	1.19558	0.598515	0.375961	0.270564	0.308409	0.309881	0.730595	0.372666	0.971188	0.0706217	1	-
ENSMUSG00000079243	Xirp1	xin_actin_binding_repeat_containing_1	0.00702366	0	0.019783	0.114649	0.014429	0.0124675	0.0986714	0.0202179	0.0745416	0.0397913	0.171828	0.0280587	0.0810101	-1.52965	0.0707063	1	-
ENSMUSG00000024256	Adcyap1	adenylate_cyclase_activating_polypeptide_1	0.294719	0.321739	0.0368875	0.659031	0.221936	3.18989	0.293188	0.131923	0.104226	0.079484	0.672706	0.787368	0.256306	1.61917	0.0707593	1	-
ENSMUSG00000005087	Cd44	CD44_antigen	6.05922	3.42132	3.5518	7.36262	7.4413	28.9581	5.37616	4.55735	6.75998	3.82789	4.59313	9.46572	5.0229	0.914192	0.0707676	1	-
ENSMUSG00000076613	Ighg2b	immunoglobulin_heavy_constant_gamma_2B	220.994	25.9117	107.346	104.489	188.645	754.177	88.0696	157.83	93.4916	27.0806	165.168	233.594	106.328	1.13548	0.0711854	1	-
ENSMUSG00000064140	Trim38	tripartite_motif_containing_38	0.0579545	0	0	0.0525229	0	0.128527	0	0	0	0	0	0.0398341	0	Inf	0.0712549	1	-
ENSMUSG00000086140	Hnf1aos2	HNF1_homeobox_A_opposite_strand_2	2.50605	3.96857	2.70092	0.504884	2.28756	0	2.11825	5.78714	9.76491	4.88104	2.17917	1.99466	4.9461	-1.31015	0.0713063	1	-
ENSMUSG00000041624	Gucy1a2	guanylate_cyclase_1_soluble_alpha_2	0.108917	0	0.0365132	0.0211566	0.0239709	0.144947	0.0887755	0.0373134	0.165079	0.151067	0.273993	0.0559175	0.143246	-1.35712	0.0714726	1	-
ENSMUSG00000020467	Efemp1	epidermal_growth_factor_containing_fibulin_like_extracellular_matrix_protein_1	21.1922	11.8886	11.8531	29.8425	16.3081	13.143	21.0219	14.1048	15.5674	37.1019	45.0588	17.3713	26.5709	-0.613147	0.0715337	1	-
ENSMUSG00000087670	9530036M11Rik	RIKEN_cDNA_9530036M11_gene	0.0616607	0.0560977	0.0385877	0	0.0422099	0	0.0902109	0.157718	0.30891	0.0498917	0	0.0330927	0.121346	-1.87454	0.0717104	1	-
ENSMUSG00000104167	A030012G06Rik	RIKEN_cDNA_A030012G06_gene	0.0436508	0	0.0409686	0	0	0.0968058	0	0	0	0	0	0.0302375	0	Inf	0.0717111	1	-
ENSMUSG00000024399	Ltb	lymphotoxin_B	3.87622	1.50056	3.152	9.79432	5.22683	1.79786	6.16367	7.71904	6.61437	4.37525	9.38184	4.22463	6.85083	-0.697454	0.0719911	1	-
ENSMUSG00000102942	Ighv1-33	immunoglobulin_heavy_variable_1_33	0	0	0	0	0.240717	0	0	0	1.03631	0.189654	0.343953	0.0401195	0.313983	-2.96831	0.0720571	1	-
ENSMUSG00000022864	D16Ertd472e	DNA_segment_Chr_16_ERATO_Doi_472_expressed	0.921302	0.674363	0.765425	1.2096	1.50074	5.84368	0.948122	0.954859	0.758347	0.591166	1.20169	1.81918	0.890836	1.03006	0.0721074	1	-
ENSMUSG00000030609	Aen	apoptosis_enhancing_nuclease	2.40751	0.762878	3.1124	3.68893	3.22239	4.09353	1.22113	1.13802	1.53401	2.076	2.51015	2.88128	1.69586	0.764689	0.072321	1	-
ENSMUSG00000087660	B230398E01Rik	RIKEN_cDNA_B230398E01_gene	0.125715	0.209666	0	0.0569759	0	0.520479	0.0551732	0.0602922	0	0.0339013	0	0.152139	0.0298733	2.34846	0.0726679	1	-
ENSMUSG00000024155	Meiob	meiosis_specific_with_OB_domains	0	0	0.0452267	0.0218357	0.247387	0	0.211441	0.161747	0.170385	0.116933	0.188536	0.0524082	0.169808	-1.69604	0.0727296	1	-
ENSMUSG00000068240	Gm11808	predicted_gene_11808	329.66	292.128	337.8	330.583	282.868	340.636	451.695	441.777	311.027	585.452	487.637	318.946	455.518	-0.514196	0.0729013	1	-
ENSMUSG00000070643	Sox13	SRY_sex_determining_region_Y_box_13	7.13068	6.62792	6.6143	5.35396	5.35652	3.95311	7.99534	7.25196	9.55906	9.619	7.16154	5.83942	8.31738	-0.510304	0.0729747	1	-
ENSMUSG00000098488	Pla2g4b	phospholipase_A2_group_IVB_cytosolic_	0.348464	0.201344	0.353623	0.0896458	0.323996	0.0459541	0.338937	0.551077	0.986676	0.259065	0.179654	0.227171	0.463082	-1.02749	0.0730394	1	-
ENSMUSG00000076514	Igkv17-121	immunoglobulin_kappa_variable_17_121	23.087	14.5811	28.0811	36.8234	37.7915	134.342	140.84	26.6974	66.8098	17.6488	205.529	45.7844	91.5049	-0.998993	0.073086	1	-
ENSMUSG00000102717	Gm37759	predicted_gene_37759	0	0.0114984	0.0118582	0	0	0	0	0.0121228	0	0.0613482	0.0741861	0.00389277	0.0295314	-2.92338	0.0731981	1	-
ENSMUSG00000032766	Gng11	guanine_nucleotide_binding_protein_G_protein_gamma_11	11.5171	6.94442	6.66272	13.5974	8.38918	53.2674	9.99185	7.408	6.98555	6.06754	12.2711	16.7297	8.5448	0.969294	0.0732515	1	-
ENSMUSG00000107876	RP23-281H4.11	-	0	0.152342	0	0	0	0	0	0.0803075	0.518116	0.135467	0.163815	0.0253903	0.179541	-2.82197	0.0732705	1	-
ENSMUSG00000028575	Eqtn	equatorin_sperm_acrosome_associated	0.0735653	0.0446189	0	0.311207	0	0.652657	0.107628	0.023521	0	0	0	0.180341	0.0262297	2.78146	0.0732793	1	-
ENSMUSG00000031146	Plp2	proteolipid_protein_2	39.6274	38.3587	40.2491	39.284	43.0514	18.4131	49.1601	47.4061	79.9747	54.6532	40.0485	36.4973	54.2485	-0.571795	0.0734445	1	-
ENSMUSG00000018604	Tbx3	T_box_3	0.961485	0.554423	0.485986	0.978911	0.692685	6.28605	0.794623	0.513651	0.68527	0.651039	1.24445	1.65992	0.777807	1.09363	0.0735499	1	-
ENSMUSG00000076680	Ighv6-6	immunoglobulin_heavy_variable_6_6	52.2859	10.1405	9.06109	8.85491	472.154	220.518	76.7606	23.8098	53.7441	38.2114	34.399	128.836	45.385	1.50525	0.0736117	1	-
ENSMUSG00000057280	Musk	muscle_skeletal_receptor_tyrosine_kinase	0.601444	0.241765	0.223205	0.614981	0.380643	1.19128	0.282385	0.382385	0.173124	0.175404	0.383126	0.54222	0.279285	0.957141	0.0736196	1	-
ENSMUSG00000036452	Arhgap26	Rho_GTPase_activating_protein_26	0.501145	0.499329	0.365887	0.263213	0.400277	0.345807	0.549863	1.0263	0.518666	0.667712	0.363794	0.395943	0.625268	-0.659182	0.0738023	1	-
ENSMUSG00000031125	3830403N18Rik	RIKEN_cDNA_3830403N18_gene	1.40494	1.46071	1.88404	1.60118	1.31913	9.15245	1.3037	1.27066	1.24209	0.974279	1.88487	2.80374	1.33512	1.07038	0.0739977	1	-
ENSMUSG00000061397	Krt79	keratin_79	0.0195571	0	0	0	0	0	0.068682	0	0	0.0474887	0.0382782	0.00325951	0.0308898	-3.2444	0.0740186	1	-
ENSMUSG00000105199	Gm43581	predicted_gene_43581	0	0	0	0.012984	0.0294173	0	0	0.0686988	0.151972	0	0.0140063	0.00706688	0.0469355	-2.73153	0.0742142	1	-
ENSMUSG00000049999	Ppp1r3d	protein_phosphatase_1_regulatory_subunit_3D	1.16782	0.993862	0.884063	1.1156	0.954256	3.58725	0.992014	0.638404	0.666107	0.985464	0.638776	1.45048	0.784153	0.887319	0.0742639	1	-
ENSMUSG00000086288	Gm15265	predicted_gene_15265	1.11202	1.25772	0.874584	1.58026	1.1111	1.41319	0.791422	0.951365	0.478269	0.55927	0.735022	1.22481	0.703069	0.80082	0.0742793	1	-
ENSMUSG00000020077	Srgn	serglycin	17.9495	10.0355	9.66206	35.4888	18.8228	122.268	21.2079	15.9736	18.8341	8.13136	22.6143	35.7045	17.3523	1.04098	0.0742839	1	-
ENSMUSG00000078868	Gm14412	predicted_gene_14412	0.0778461	0.0708229	0	0	0	0	0.0227686	0.0746692	0.252346	0.0839706	0.0507713	0.0247782	0.0969052	-1.96751	0.0743333	1	-
ENSMUSG00000044244	Il20rb	interleukin_20_receptor_beta	0.28754	0.205841	0.123895	0.431606	0.300127	1.62262	0.194469	0.221563	0.137529	0.270775	0.313569	0.495272	0.227581	1.12184	0.0743337	1	-
ENSMUSG00000035004	Igsf6	immunoglobulin_superfamily_member_6	6.80854	3.16698	1.58877	12.083	2.86393	20.476	4.76081	3.06259	4.88016	1.75836	4.72254	7.83121	3.83689	1.0293	0.0745633	1	-
ENSMUSG00000039899	Fgl2	fibrinogen_like_protein_2	13.9491	14.4832	15.1172	31.1231	15.715	55.7087	11.7878	15.1987	15.789	10.6109	18.9113	24.3494	14.4595	0.751865	0.07459	1	-
ENSMUSG00000042712	Wbp5	WW_domain_binding_protein_5	58.6912	55.7281	63.1237	84.9348	75.6264	185.016	59.0588	53.2666	51.4944	42.8503	66.5109	87.1868	54.6362	0.674251	0.0746152	1	-
ENSMUSG00000039693	Msantd3	Myb_SANT_like_DNA_binding_domain_containing_3	0.958853	0.572155	0.648442	1.20573	0.87879	8.87264	1.29414	0.73186	0.720105	0.792444	1.21032	2.18943	0.949775	1.2049	0.0746436	1	-
ENSMUSG00000044876	Zfp444	zinc_finger_protein_444	0.833759	1.15065	1.40025	1.13119	1.92794	0.71957	1.77734	1.55603	1.96066	2.15674	1.68674	1.19389	1.8275	-0.614199	0.0746731	1	-
ENSMUSG00000072812	Ahnak2	AHNAK_nucleoprotein_2	0.835554	1.27202	0.87048	1.26756	0.850619	2.14675	1.01111	1.08643	0.700285	4.29833	3.04275	1.20716	2.02778	-0.748281	0.0747065	1	-
ENSMUSG00000045648	Vwc2l	von_Willebrand_factor_C_domain_containing_protein_2_like	0.00297959	0	0.00279656	0	0	0	0	0.00285896	0.0474307	0	0	0.000962693	0.0100579	-3.38512	0.0748821	1	-
ENSMUSG00000075012	Fjx1	four_jointed_box_1_Drosophila_	0.706861	0.238174	0.430073	2.02923	0.900655	6.95637	1.32136	0.539936	0.601788	0.550715	0.845158	1.87689	0.771791	1.28206	0.0750021	1	-
ENSMUSG00000089662	Gm14057	predicted_gene_14057	0.851111	0.15487	0.0798586	1.00303	0.437033	3.85104	0.373571	0.489842	0.451503	0.137715	0.249758	1.06282	0.340478	1.64227	0.0751702	1	-
ENSMUSG00000095589	Ighv1-55	immunoglobulin_heavy_variable_1_55	31.2378	34.1737	29.6014	42.1195	61.4173	151.724	114.971	58.1278	117.723	26.7127	203.368	58.3789	104.181	-0.83557	0.0752784	1	-
ENSMUSG00000054690	Emcn	endomucin	1.89072	1.44576	0.719365	2.52835	1.503	15.0299	1.61551	1.54252	2.53238	0.96559	2.13227	3.85285	1.75765	1.13228	0.0753381	1	-
ENSMUSG00000045763	Basp1	brain_abundant_membrane_attached_signal_protein_1	6.2858	4.60708	4.29506	7.16832	6.97973	58.2496	5.9464	5.11346	7.91374	4.85195	9.9081	14.5976	6.74673	1.11347	0.0754727	1	-
ENSMUSG00000106320	Gm42992	predicted_gene_42992	0	0	0	0	0	0	0.00526581	0	0.0371382	0	0	0	0.00848081	#NAME?	0.0755832	1	-
ENSMUSG00000037833	Sh2d4b	SH2_domain_containing_4B	0.109536	0.0543549	0.065426	0.135407	0.214734	1.12192	0.0349578	0.191033	0	0.0322227	0.175336	0.283563	0.0867098	1.7094	0.0756374	1	-
ENSMUSG00000052551	Adarb2	adenosine_deaminase_RNA_specific_B2	0	0	0	0	0.00325289	0	0.00555931	0	0	0.00768571	0.0123901	0.000542148	0.00512703	-3.24137	0.0756453	1	-
ENSMUSG00000024803	Ankrd1	ankyrin_repeat_domain_1_cardiac_muscle_	0.534587	0.0845862	1.22184	2.23354	0.190962	0.288696	0.22443	0	0.18494	0.263276	0.591172	0.759036	0.252764	1.58638	0.075647	1	-
ENSMUSG00000034990	Otoa	otoancorin	0.0541404	0	0	0	0	0.109794	0	0	0	0	0.00756297	0.0273224	0.00151259	4.17499	0.0756991	1	-
ENSMUSG00000036181	Hist1h1c	histone_cluster_1_H1c	75.4216	78.279	62.356	63.2241	47.7735	78.205	81.3223	63.9729	53.0793	239.805	93.9504	67.5432	106.426	-0.655967	0.0761345	1	-
ENSMUSG00000073680	Tmem88b	transmembrane_protein_88B	0.307295	0.236556	0.177519	0.278584	0.400534	0.63963	0.155617	0.11337	0.198538	0.124309	0.289054	0.34002	0.176178	0.948588	0.0761746	1	-
ENSMUSG00000032332	Col12a1	collagen_type_XII_alpha_1	5.9643	3.19396	2.27692	5.29132	3.40063	39.6302	6.22046	4.76918	5.38376	2.97182	3.58651	9.95956	4.58635	1.11874	0.0762401	1	-
ENSMUSG00000029321	Slc10a6	solute_carrier_family_10_sodium_bile_acid_cotransporter_family_member_6	1.77694	0.650127	0.670843	6.58366	1.2496	20.8541	2.67871	1.38956	0.443975	1.20325	3.96787	5.29754	1.93667	1.45174	0.0763066	1	-
ENSMUSG00000098950	Gm28036	predicted_gene_28036	0.740479	1.02105	2.27762	1.25812	2.51083	1.11556	0.376082	4.23053	2.7298	1.16803	5.33485	1.48728	2.76786	-0.896098	0.0763815	1	-
ENSMUSG00000058402	Zfp420	zinc_finger_protein_420	0.0254339	0.0462749	0.0397918	0.365066	0.217654	0.263251	0.420449	0.40255	0.404746	0.13375	0.261246	0.159579	0.324548	-1.02417	0.0764689	1	-
ENSMUSG00000029816	Gpnmb	glycoprotein_transmembrane_nmb	2.09734	1.47847	1.541	5.42529	2.6951	7.74976	2.50604	2.49112	3.72308	10.3144	11.4188	3.49783	6.09068	-0.800146	0.0765848	1	-
ENSMUSG00000055717	Slain1	SLAIN_motif_family_member_1	0.659804	0.748545	0.954541	1.18926	1.33921	0.860833	1.16513	1.72749	2.36765	1.1744	1.05551	0.958698	1.49803	-0.643923	0.0766135	1	-
ENSMUSG00000021453	Gadd45g	growth_arrest_and_DNA_damage_inducible_45_gamma	4.49699	3.57002	5.79437	9.99955	4.42206	34.7589	5.30653	4.33405	4.76345	6.00663	6.07999	10.507	5.29813	0.987792	0.0766141	1	-
ENSMUSG00000037649	H2-DMa	histocompatibility_2_class_II_locus_DMa	11.6335	8.06032	13.8907	26.4418	17.2799	5.21831	14.4922	16.1588	24.5199	24.0198	25.3102	13.7541	20.9002	-0.603654	0.076657	1	-
ENSMUSG00000039021	Ttc16	tetratricopeptide_repeat_domain_16	0.0619088	0.0750944	0.100728	0.0673476	0.127153	0.0439387	0.097813	0.118769	0.124061	0.240419	0.117087	0.0793617	0.13963	-0.815091	0.0766696	1	-
ENSMUSG00000102415	A430110C17Rik	RIKEN_cDNA_A430110C17_gene	0	0	0.00885277	0	0	0.00837143	0.008279	0	0.116787	0.00763685	0	0.0028707	0.0265406	-3.20873	0.0766772	1	-
ENSMUSG00000062683	Atp5g2	ATP_synthase_H+_transporting_mitochondrial_F0_complex_subunit_C2_subunit_9_	1.14659	1.32596	0.602003	0.863256	0.718452	0.586194	1.51818	1.54724	1.44323	0.959101	1.82505	0.873741	1.45856	-0.739268	0.0767117	1	-
ENSMUSG00000106620	Trav7-5	T_cell_receptor_alpha_variable_7_5	0	0	0	0.110345	0.37507	0.108009	0.641122	0.46707	0	0.295501	0.476376	0.098904	0.376014	-1.92669	0.07673	1	-
ENSMUSG00000022218	Tgm1	transglutaminase_1_K_polypeptide	0.804134	0.407755	0.148498	1.84041	0.703954	8.31544	1.56213	0.632267	0.582744	0.319959	0.760862	2.0367	0.771592	1.40032	0.0767736	1	-
ENSMUSG00000029716	Tfr2	transferrin_receptor_2	0.0139367	0.0126793	0.026165	0.0463243	0.00954037	0.0783087	0.00407622	0.00891194	0	0.0225497	0.0136319	0.0311591	0.00983395	1.66381	0.076803	1	-
ENSMUSG00000074981	Dcdc5	doublecortin_domain_containing_5	0	0	0	0	0	0	0.0041102	0	0	0	0.0320761	0	0.00723725	#NAME?	0.0770609	1	-
ENSMUSG00000019935	Slc17a8	solute_carrier_family_17_sodium_dependent_inorganic_phosphate_cotransporter_member_8	0.137591	0.111262	0.150681	0.0831519	0.133445	0	0.194577	0.0659877	0.114884	0.463818	0.336493	0.102688	0.235152	-1.19532	0.0771117	1	-
ENSMUSG00000055320	Tead1	TEA_domain_family_member_1	0.275793	0.24172	0.0489366	3.04904	0.371298	0.161131	0.311462	0.262941	0.385073	0.24218	0.101996	0.691319	0.26073	1.40679	0.0771299	1	-
ENSMUSG00000020653	Klf11	Kruppel_like_factor_11	1.61173	2.6982	1.59872	2.68122	3.03726	6.47878	1.05011	1.85685	1.26334	1.90892	2.61696	3.01765	1.73923	0.794974	0.077237	1	-
ENSMUSG00000046908	Ltb4r1	leukotriene_B4_receptor_1	2.26606	1.0709	0.828751	2.82798	1.96442	9.92146	2.01489	1.5244	1.40498	0.380962	1.90009	3.14659	1.44507	1.12266	0.0773298	1	-
ENSMUSG00000089675	Ugt1a8	UDP_glucuronosyltransferase_1_family_polypeptide_A8	1.06843	1.27365	2.02319	0.684689	0.926964	2.02654	0.630614	0.742169	1.14004	0.760098	0.396463	1.33391	0.733877	0.862051	0.0776597	1	-
ENSMUSG00000049252	Lrp1b	low_density_lipoprotein_related_protein_1B_deleted_in_tumors_	0.00679311	0.0284249	0	0.0160098	0.00278995	0.0494155	0.00954004	0.00521236	0	0.00109958	0.00797431	0.0172389	0.00476526	1.85504	0.0776609	1	-
ENSMUSG00000022622	Acr	acrosin_prepropeptide	0.272763	0.0992651	0.0768038	0.0988996	0.14006	0.822776	0.0478936	0.026164	0	0.0441348	0.266826	0.251761	0.0770036	1.70906	0.0777223	1	-
ENSMUSG00000044034	Npb	neuropeptide_B	0.135496	0.154103	0.0636012	0.0614141	0	0	0.0297251	0.129977	0.449251	0.356299	0.132567	0.0691024	0.219564	-1.66783	0.0778197	1	-
ENSMUSG00000093507	Gm20627	predicted_gene_20627	0.116126	0.0264145	0.272544	0.131615	0.238534	0.0257601	0.254837	0.445613	0.410709	0.164431	0.25562	0.135166	0.306242	-1.17994	0.0780064	1	-
ENSMUSG00000097709	2810429I04Rik	RIKEN_cDNA_2810429I04_gene	0.0382053	0.0208529	0.00478184	0.0207809	0.0183089	0.00451965	0.024593	0.0439779	0.0743103	0.0164845	0.034882	0.0179082	0.0388495	-1.11727	0.0780925	1	-
ENSMUSG00000038210	Hoxa11	homeobox_A11	1.80564	1.532	1.00995	2.4087	2.18093	10.8981	2.07765	1.62435	1.62117	1.06726	2.00432	3.30588	1.67895	0.977474	0.0781924	1	-
ENSMUSG00000031312	Itgb1bp2	integrin_beta_1_binding_protein_2	0.157115	0.0714671	0.0921656	0.37386	0.020176	0.296192	0.103427	0.0753484	0	0.0635508	0.0384248	0.168496	0.0561501	1.58535	0.0785205	1	-
ENSMUSG00000108763	RP23-198F11.3	-	0.0463898	0.0210987	0	0	0.0476264	0.041152	0	0	0	0	0	0.0260445	0	Inf	0.0786099	1	-
ENSMUSG00000106993	Gm43417	predicted_gene_43417	0	0	0	0.00714159	0	0	0.00691321	0	0.0905514	0	0	0.00119026	0.0194929	-4.0336	0.0787225	1	-
ENSMUSG00000069622	Gm10273	predicted_pseudogene_10273	15.375	14.3187	18.1262	18.4302	17.3231	21.0102	13.7516	10.3099	12.208	11.8202	10.2647	17.4306	11.6709	0.578706	0.0787502	1	-
ENSMUSG00000078144	Capns2	calpain_small_subunit_2	0.122952	0	0.269286	0.0742982	0.210439	0.218176	0	0.0786227	0	0.0331718	0.0801892	0.149192	0.0383968	1.95811	0.0788102	1	-
ENSMUSG00000038068	Rnf144b	ring_finger_protein_144B	1.42458	1.32779	1.00089	1.86983	0.87059	9.86277	1.49594	1.10663	1.44491	1.01115	1.53894	2.72608	1.31951	1.04682	0.078838	1	-
ENSMUSG00000084837	1700108N11Rik	RIKEN_cDNA_1700108N11_gene	0	0.0407019	0	0	0.137839	0	0.0392553	0.0429124	0.197749	0.217161	0.0875348	0.0297569	0.116922	-1.97426	0.0788831	1	-
ENSMUSG00000053205	Styx	serine_threonine_tyrosine_interaction_protein	0.366294	0.166624	0.229229	0.0553367	0.376187	0.0541651	0.10719	0.644133	1.02548	0.296334	0.477794	0.207972	0.510187	-1.29463	0.0789665	1	-
ENSMUSG00000020027	Socs2	suppressor_of_cytokine_signaling_2	1.33641	1.08494	1.02947	1.64887	1.33241	7.30793	1.1415	1.39405	1.23186	1.17336	1.29563	2.29001	1.24728	0.876568	0.0791205	1	-
ENSMUSG00000085939	Cd63-ps	CD63_antigen_pseudogene	44.6578	40.4627	44.3151	53.2629	45.146	167.372	42.5016	37.0782	22.0306	43.3025	49.1568	65.8694	38.814	0.763032	0.0792846	1	-
ENSMUSG00000029255	Gnrhr	gonadotropin_releasing_hormone_receptor	0	0	0	0	0	0	0	0	0	0.0268143	0.024315	0	0.0102259	#NAME?	0.0793372	1	-
ENSMUSG00000093769	Hist2h3c1	histone_cluster_2_H3c1	0	0	0	0.98085	0	0	1.08822	0	1.01635	1.22187	0.904076	0.163475	0.846102	-2.37176	0.079523	1	-
ENSMUSG00000045875	Adra1a	adrenergic_receptor_alpha_1a	0.00968744	0.00440709	0.00909447	0.0197613	0.00248835	0.0128937	0.014881	0.00929288	0.0706645	0.00196039	0.0284316	0.00972207	0.0250461	-1.36525	0.0795377	1	-
ENSMUSG00000106567	2010309G21Rik	RIKEN_cDNA_2010309G21_gene	0.179178	0	0	0.243578	0.367909	0.158947	0.235871	0.343674	1.42541	0.144932	0.262846	0.158269	0.482546	-1.60829	0.079556	1	-
ENSMUSG00000085560	C230038L03Rik	RIKEN_cDNA_C230038L03_gene	0	0	0	0.00553614	0.00627477	0.043346	0	0	0	0	0	0.00919282	0	Inf	0.0797623	1	-
ENSMUSG00000027868	Tbx15	T_box_15	0.0426197	0.0290834	0.0200055	0	0.0437668	0	0	0.0306629	0	0.293117	0.156364	0.0225792	0.0960288	-2.08847	0.0799325	1	-
ENSMUSG00000104960	Snhg8	small_nucleolar_RNA_host_gene_8	5.78368	5.30422	5.62698	7.81173	6.39633	17.2424	5.42614	4.9415	3.10529	5.43711	5.10815	8.02756	4.80364	0.740835	0.0800811	1	-
ENSMUSG00000028539	Artn	artemin	1.0168	0.494561	0.500859	1.46937	0.506589	6.10026	1.16646	0.791872	0.542935	0.374669	0.906048	1.68141	0.756396	1.15245	0.0801193	1	-
ENSMUSG00000084989	Crocc2	ciliary_rootlet_coiled_coil_rootletin_family_member_2	0.143804	0.057561	0.0269958	0.125153	0.0708848	0.0561346	0.242353	0.0827679	0.172906	0.116346	0.135052	0.0800889	0.149885	-0.904184	0.0801272	1	-
ENSMUSG00000104888	1500005C15Rik	RIKEN_cDNA_1500005C15_gene	0.0514097	0.062362	0.225208	0.233031	0.246367	0.0152042	0.0752134	0.082186	0	0.0277271	0.0502855	0.13893	0.0470824	1.5611	0.0803312	1	-
ENSMUSG00000056258	Kcnq3	potassium_voltage_gated_channel_subfamily_Q_member_3	0.223872	0.157839	0.118207	0.41351	0.126446	0.732391	0.194051	0.110059	0.118756	0.0747133	0.246376	0.295378	0.148791	0.989274	0.0803924	1	-
ENSMUSG00000001504	Irx2	Iroquois_related_homeobox_2_Drosophila_	0	0	0	0	0	0.0143444	0	0	0.0285878	0.0196224	0.0474499	0.00239074	0.019132	-3.00046	0.0804399	1	-
ENSMUSG00000021069	Pygl	liver_glycogen_phosphorylase	4.69432	1.82583	1.42096	3.92414	2.16585	21.0651	3.65772	2.39018	2.30821	2.34621	3.52737	5.84937	2.84594	1.03938	0.0805538	1	-
ENSMUSG00000108049	RP23-226O20.9	-	0.20866	0.105454	0.0544035	0.0525495	0.154761	0.0719854	0.274728	0.200156	0.245962	0.159434	0.147423	0.107969	0.205541	-0.928808	0.0805778	1	-
ENSMUSG00000038570	Saxo2	stablizer_of_axonemal_microtubules_2	0.141411	0.207261	0.117995	0.199414	0.161356	0.0836367	0.124124	0.0452133	0.055566	0.0762742	0.0922204	0.151845	0.0786796	0.948543	0.0805936	1	-
ENSMUSG00000100776	Gm18254	predicted_gene_18254	0.0681591	0.0309997	0	0.185348	0	0	0	0	0	0	0	0.0474178	0	Inf	0.0806518	1	-
ENSMUSG00000085511	Gm11738	predicted_gene_11738	0.0380276	0	0	0.137874	0	0.860149	0.033379	0.0547044	0	0	0.0371962	0.172675	0.0250559	2.78484	0.0806657	1	-
ENSMUSG00000026042	Col5a2	collagen_type_V_alpha_2	22.7516	11.9503	7.98933	31.529	14.9327	135.987	25.4382	17.5709	18.4633	9.58638	19.2378	37.5234	18.0593	1.05505	0.0806971	1	-
ENSMUSG00000032890	Rims3	regulating_synaptic_membrane_exocytosis_3	0.336452	0.0796668	0.164404	0.655988	0.369183	0.241249	0.0890013	0.0486302	0.244486	0.234922	0.0946822	0.307824	0.142344	1.11272	0.0808302	1	-
ENSMUSG00000026835	Fcnb	ficolin_B	0.242751	0	0	0.0244486	0	0.71788	0	0	0	0	0.0791475	0.16418	0.0158295	3.37459	0.0808478	1	-
ENSMUSG00000054909	Wbscr25	Williams_Beuren_syndrome_chromosome_region_25_human_	0	0	0.0258894	0	0.0283197	0	0	0.0132271	0.195069	0.0669366	0	0.00903485	0.0550466	-2.60708	0.0808638	1	-
ENSMUSG00000086837	Gm16618	predicted_gene_16618	0	0	0.120956	0	0.220576	0.0381141	0	0	0	0	0	0.0632743	0	Inf	0.0809054	1	-
ENSMUSG00000040165	Cd209c	CD209c_antigen	0	0.0750677	0.0464654	0.0149583	0	0	0.0579349	0.0474867	0.379325	0	0.0322886	0.0227486	0.103407	-2.18449	0.0810988	1	-
ENSMUSG00000030310	Slc6a1	solute_carrier_family_6_neurotransmitter_transporter_GABA_member_1	0.0120131	0.0109293	0.018793	0.00725939	0.00411397	0.0177643	0.0246028	0.0422506	0	0.0485951	0.0313399	0.0118122	0.0293577	-1.31346	0.08122	1	-
ENSMUSG00000102316	Gm37629	predicted_gene_37629	0.0781558	0	0	0.212532	0	0.0346657	0	0	0	0	0	0.0542256	0	Inf	0.0812214	1	-
ENSMUSG00000037625	Cldn11	claudin_11	0.131631	0.199573	0.0205839	0.338101	0.202755	0.194627	0.154059	0.231475	0	1.1182	0.836978	0.181212	0.468143	-1.36927	0.0812571	1	-
ENSMUSG00000048484	Gm7461	predicted_gene_7461	0	0.0902628	0.139677	0.0449652	0.101876	0.0440133	0.261255	0.237912	0	0.321058	0.194122	0.0701323	0.20287	-1.5324	0.0812833	1	-
ENSMUSG00000104204	Gm37397	predicted_gene_37397	0.866099	0.472759	0.243909	0.300973	0.311296	0.614709	0.253415	0.221552	0.153149	0.280287	0.324784	0.468291	0.246637	0.925013	0.0815927	1	-
ENSMUSG00000034813	Grip1	glutamate_receptor_interacting_protein_1	0.0349301	0.0658263	0.023422	0.0791682	0.0666191	0.18373	0.0262812	0.0430819	0	0.0343167	0.0512569	0.075616	0.0309874	1.28701	0.0816813	1	-
ENSMUSG00000072941	Sod3	superoxide_dismutase_3_extracellular	27.1959	9.58492	7.29396	49.0005	15.914	217.306	30.3165	15.2019	32.3788	7.8227	29.3744	54.3825	23.0189	1.24033	0.081847	1	-
ENSMUSG00000037712	Fermt2	fermitin_family_homolog_2_Drosophila_	13.4479	10.7865	10.5362	20.0551	9.42002	72.8858	14.1431	11.2265	12.0927	8.62345	15.6121	22.8553	12.3396	0.889233	0.0819804	1	-
ENSMUSG00000020140	Lgr5	leucine_rich_repeat_containing_G_protein_coupled_receptor_5	0.0123614	0.238986	0.0812308	0.0168117	0.165037	0.00822637	0.00813839	0.266817	0.295098	0.347561	0.26001	0.0871089	0.235525	-1.43499	0.0821475	1	-
ENSMUSG00000032769	Trpa1	transient_receptor_potential_cation_channel_subfamily_A_member_1	2.57905	0.560304	0.758811	1.36095	1.21555	7.04359	1.74854	1.40313	0.646611	0.576153	1.06379	2.25304	1.08765	1.05066	0.0821573	1	-
ENSMUSG00000073176	Zfp449	zinc_finger_protein_449	0.899943	0.489233	0.535717	1.06458	0.5748	2.3563	0.761046	0.431637	0.203763	0.372931	0.773016	0.986762	0.508479	0.956515	0.082191	1	-
ENSMUSG00000042364	Snx18	sorting_nexin_18	8.5352	6.20343	6.50489	11.803	8.92617	39.335	8.55296	7.55006	8.48413	5.27801	9.01755	13.5513	7.77654	0.801228	0.0826242	1	-
ENSMUSG00000007480	Mc5r	melanocortin_5_receptor	0	0	0	0	0	0	0	0	0	0.142825	0.0690787	0	0.0423807	#NAME?	0.0826506	1	-
ENSMUSG00000074252	Gm10654	predicted_gene_10654	0.025114	0	0	0.0455435	0.0258099	2.51853	0	0.0963887	0	0.10163	0.0983091	0.435832	0.0592657	2.8785	0.0826949	1	-
ENSMUSG00000085987	Gm13403	predicted_gene_13403	0	0	0	0	0	0	0.0416326	0	0	0	0.0185594	0	0.0120384	#NAME?	0.0827046	1	-
ENSMUSG00000033409	Syce1l	synaptonemal_complex_central_element_protein_1_like	0	0.0828494	0	0.0825444	0.140287	0.363545	0.0399524	0.0436745	0	0	0	0.111538	0.0167254	2.73742	0.0827434	1	-
ENSMUSG00000045322	Tlr9	toll_like_receptor_9	1.20313	0.600916	0.96329	3.69981	2.33783	0.240685	1.8533	3.02101	4.98473	1.09746	3.11549	1.50761	2.8144	-0.900563	0.0827757	1	-
ENSMUSG00000062391	4932435O22Rik	RIKEN_cDNA_4932435O22_gene	0	0	0	0	0	0	0	0	0.0280228	0	0.0124045	0	0.00808545	#NAME?	0.0828484	1	-
ENSMUSG00000073421	H2-Ab1	histocompatibility_2_class_II_antigen_A_beta_1	78.8071	70.568	105.861	165.73	111.659	32.036	108.565	116.904	132.907	171.51	187.175	94.1101	143.412	-0.607745	0.0829551	1	-
ENSMUSG00000026358	Rgs1	regulator_of_G_protein_signaling_1	0.782647	0.472603	0.355625	0.939842	0.764121	2.64256	0.862215	0.554903	0.533495	0.306508	0.497102	0.9929	0.550845	0.850003	0.0830109	1	-
ENSMUSG00000052565	Hist1h1d	histone_cluster_1_H1d	1.76447	0.802612	0.828183	0.94976	0.962635	1.4676	1.3068	0.370235	1.02375	7.45013	1.51033	1.12921	2.33225	-1.04641	0.0831019	1	-
ENSMUSG00000094478	Igkv3-3	immunoglobulin_kappa_variable_3_3	0.79989	0	0.10722	0.207166	0.704171	0.709627	0.501563	0	4.14219	0	3.24191	0.421346	1.57713	-1.90423	0.0832315	1	-
ENSMUSG00000096672	Ighv1-63	immunoglobulin_heavy_variable_V1_63	11.8047	2.02027	1.53603	4.02633	2.52052	13.2727	6.77105	4.37253	5.16667	10.3072	36.2447	5.86342	12.5724	-1.10045	0.0832613	1	-
ENSMUSG00000022416	Cacna1i	calcium_channel_voltage_dependent_alpha_1I_subunit	0.244774	0.0349919	0.170688	0.662533	0.456052	0.0899673	0.448127	0.697691	0.658492	0.260278	0.537057	0.276501	0.520329	-0.912139	0.0832717	1	-
ENSMUSG00000046719	Nxph3	neurexophilin_3	1.01633	0.266708	0.38528	1.20484	0.180635	7.71618	0.772004	0.506198	0.587503	0.253007	1.20455	1.795	0.664651	1.43331	0.0833572	1	-
ENSMUSG00000044349	Snhg11	small_nucleolar_RNA_host_gene_11	2.73267	1.99713	1.87468	3.81442	1.96086	9.08212	2.67632	1.46237	1.18608	1.08848	3.71718	3.57698	2.02609	0.820046	0.0834948	1	-
ENSMUSG00000020722	Cacng1	calcium_channel_voltage_dependent_gamma_subunit_1	0.164242	0.149414	0.277483	0.38708	0.0337451	0.262253	0.0864924	0.0315057	0	0	0.224918	0.21237	0.0685832	1.63065	0.0835082	1	-
ENSMUSG00000022677	Fopnl	Fgfr1op_N_terminal_like	12.0363	19.2809	18.8203	13.3532	13.5533	12.4706	10.4764	9.05897	10.9538	10.2692	10.4077	14.9191	10.2332	0.543899	0.0838662	1	-
ENSMUSG00000014329	Bicc1	bicaudal_C_homolog_1_Drosophila_	3.53104	2.24188	1.69207	4.96502	2.8857	23.5368	3.37688	3.03658	2.78124	2.20953	4.77315	6.47541	3.23548	1.00099	0.0839162	1	-
ENSMUSG00000056492	Adgrf5	adhesion_G_protein_coupled_receptor_F5	3.63859	3.03905	3.11325	5.22891	3.85012	21.9954	3.99969	3.62402	3.63334	2.78439	4.70677	6.8109	3.74964	0.861092	0.0839377	1	-
ENSMUSG00000049409	Prokr1	prokineticin_receptor_1	0.089163	0.0405552	0.0650987	0.116755	0.0457802	0.37354	0.0608728	0.0617724	0.0350357	0.0520983	0.0629957	0.121815	0.054555	1.15891	0.083939	1	-
ENSMUSG00000056220	Pla2g4a	phospholipase_A2_group_IVA_cytosolic_calcium_dependent_	8.03975	8.74741	9.18802	9.58258	10.8052	25.0651	7.03811	8.57129	9.02568	5.91963	7.44791	11.9047	7.60052	0.647358	0.0839793	1	-
ENSMUSG00000031503	Col4a2	collagen_type_IV_alpha_2	53.2635	30.2733	21.2229	86.4947	34.1794	469.864	70.9712	40.4926	51.4313	32.495	65.9597	115.883	52.27	1.14861	0.0840169	1	-
ENSMUSG00000058183	Mmel1	membrane_metallo_endopeptidase_like_1	0	0	0	0	0	0.00750649	0.0297022	0	0	0.00684781	0.0331076	0.00125108	0.0139315	-3.47711	0.0840377	1	-
ENSMUSG00000107043	Gm42849	predicted_gene_42849	0.0518078	0	0	0.0234762	0.0531888	0	0.0454747	0	0.297665	0.0419058	0.0506751	0.0214121	0.0871441	-2.02497	0.0840917	1	-
ENSMUSG00000001270	Ckb	creatine_kinase_brain	50.1562	30.857	35.2267	49.0926	45.7493	34.0813	73.9933	57.644	44.5395	49.3598	60.2254	40.8605	57.1524	-0.484106	0.084181	1	-
ENSMUSG00000038248	Sobp	sine_oculis_binding_protein_homolog_Drosophila_	0.810355	0.387037	0.437394	0.906046	0.506247	4.03802	0.681669	0.498786	0.686585	0.393376	0.60776	1.18085	0.573635	1.04162	0.0842758	1	-
ENSMUSG00000025804	Ccr1	chemokine_C_C_motif_receptor_1	8.53526	6.02467	4.08085	17.9713	7.96154	35.869	7.00864	6.10232	10.4158	3.96275	9.12931	13.4071	7.32377	0.872339	0.0843032	1	-
ENSMUSG00000086917	Gm11630	predicted_gene_11630	0	0.0977059	0	0	0	0	0	0.103012	0	0.347533	0.420259	0.0162843	0.174161	-3.41886	0.0843408	1	-
ENSMUSG00000103222	Gm37729	predicted_gene_37729	0.0349924	0	0.0985605	0	0.107849	0	0.0307143	0.167878	0.309477	0.0566372	0.102716	0.0402336	0.133485	-1.7302	0.08438	1	-
ENSMUSG00000053838	Nudcd3	NudC_domain_containing_3	4.23106	3.28802	4.36711	5.26765	3.64981	4.45108	7.23961	5.0363	6.96266	5.55617	4.17215	4.20912	5.79338	-0.460886	0.0846505	1	-
ENSMUSG00000087276	Gm11378	predicted_gene_11378	0.179088	0.162985	0.336336	0.649541	0	0.317895	0	0.171837	0	0	0	0.274308	0.0343674	2.99668	0.0846735	1	-
ENSMUSG00000042510	AA986860	expressed_sequence_AA986860	0.857491	0.428171	0.641522	0.724758	1.30433	0.16016	0.928122	1.22454	1.29392	1.50228	0.826229	0.686072	1.15502	-0.751483	0.0847028	1	-
ENSMUSG00000024500	Ppp2r2b	protein_phosphatase_2_regulatory_subunit_B_beta	0.526505	0.203404	0.236964	0.902307	0.429589	2.91783	0.639415	0.255987	0.210428	0.22174	0.620894	0.869433	0.389693	1.15774	0.0847164	1	-
ENSMUSG00000017453	Pipox	pipecolic_acid_oxidase	0.526466	1.00702	0.861679	0.599649	0.388155	0.0958062	0.331773	0.893491	0.930913	2.69765	0.897991	0.579796	1.15036	-0.988475	0.084761	1	-
ENSMUSG00000072621	Slfn10-ps	schlafen_10_pseudogene	0.105671	0.185404	0.11337	0.184757	0.201537	0.220985	0.0530064	0.0941305	0.0934296	0.103815	0.110764	0.168621	0.0910291	0.889382	0.0847619	1	-
ENSMUSG00000056214	Pard6g	par_6_family_cell_polarity_regulator_gamma	2.36252	1.72179	1.39678	2.78072	1.94361	13.456	1.99355	2.00331	1.54634	2.00645	2.42606	3.94357	1.99514	0.983014	0.0847859	1	-
ENSMUSG00000032496	Ltf	lactotransferrin	6.3512	2.64709	1.98267	8.96458	0.462628	37.0251	5.21187	1.31765	2.19381	0.454099	8.785	9.57221	3.59249	1.41387	0.0848017	1	-
ENSMUSG00000096775	Gm5796	predicted_gene_5796	0.0451643	0	0	0.122817	0.0231963	0.881368	0	0.021657	0.0997994	0	0	0.178758	0.0242913	2.87949	0.084856	1	-
ENSMUSG00000020262	Adarb1	adenosine_deaminase_RNA_specific_B1	0.401712	0.301419	0.241722	0.817051	0.349065	3.41466	0.592203	0.210783	0.209449	0.43612	0.67511	0.920938	0.424733	1.11655	0.0851136	1	-
ENSMUSG00000030237	Slco1a4	solute_carrier_organic_anion_transporter_family_member_1a4	0.00571265	0	0	0	0.00587096	0	0	0.00548136	0.0505234	0	0.0111811	0.0019306	0.0134372	-2.79911	0.0851524	1	-
ENSMUSG00000048621	Gm6377	predicted_gene_6377	1.62613	0.640656	1.02163	3.71442	1.38064	6.04331	1.48356	1.25279	1.7999	0.559401	0.976997	2.40446	1.21453	0.985318	0.0851836	1	-
ENSMUSG00000029229	Chic2	cysteine_rich_hydrophobic_domain_2	2.81548	2.61759	2.50359	3.44178	2.51878	10.0097	2.31575	2.42789	1.87689	2.72812	2.73005	3.98448	2.41574	0.721926	0.0852123	1	-
ENSMUSG00000014686	Ceacam16	carcinoembryonic_antigen_related_cell_adhesion_molecule_16	0.401459	0.136968	0.259081	1.70599	0.489573	0.578777	0.814913	1.4682	1.53064	0.669906	1.05547	0.595308	1.10783	-0.896021	0.085241	1	-
ENSMUSG00000041046	Ramp3	receptor_calcitonin_activity_modifying_protein_3	0.522712	0.506211	0.490673	0.947734	0.675319	10.0826	0.828835	0.824893	1.44602	0.463831	0.742276	2.20421	0.861171	1.35589	0.0852524	1	-
ENSMUSG00000052581	Lrrtm4	leucine_rich_repeat_transmembrane_neuronal_4	0.0211106	0.014938	0.0220186	0.0637914	0.0216782	0.106129	0.0226483	0.0112495	0.0248856	0.0132842	0.0206513	0.041611	0.0185438	1.16603	0.0852677	1	-
ENSMUSG00000023913	Pla2g7	phospholipase_A2_group_VII_platelet_activating_factor_acetylhydrolase_plasma_	13.0819	7.72937	5.74275	23.1846	9.30826	48.1543	10.7682	8.44807	9.1503	4.16079	16.1828	17.8669	9.74203	0.874993	0.0852774	1	-
ENSMUSG00000031765	Mt1	metallothionein_1	263.011	496.788	147.335	330.859	217.98	3174.48	393.975	187.434	136.817	417.1	555.756	771.743	338.216	1.19017	0.0853481	1	-
ENSMUSG00000004187	Kifc2	kinesin_family_member_C2	3.65472	3.36046	2.80582	3.54986	4.08826	2.31601	3.33404	3.38057	5.42371	8.40598	4.16261	3.29586	4.94138	-0.584262	0.0855034	1	-
ENSMUSG00000006056	Calcoco2	calcium_binding_and_coiled_coil_domain_2	0.0989572	0.108028	0.111463	0.197342	0	0	0.277927	0.037965	0.402416	0.11208	0.309751	0.0859651	0.228028	-1.40739	0.0855959	1	-
ENSMUSG00000078485	Plekhn1	pleckstrin_homology_domain_containing_family_N_member_1	5.34616	6.7381	5.6806	6.02455	5.39482	4.03487	6.40357	6.8555	9.04279	10.6181	7.24558	5.53652	8.03311	-0.53698	0.085678	1	-
ENSMUSG00000103085	Gm38120	predicted_gene_38120	0	0	0	0.0480739	0.0272294	0.0156824	0.00775465	0.0169542	0.140637	0.0428988	0.034584	0.0151643	0.0485657	-1.67926	0.0856816	1	-
ENSMUSG00000040732	Erg	avian_erythroblastosis_virus_E_26_v_ets_oncogene_related	0.627285	0.468757	0.294415	0.861118	0.529145	5.39422	0.759053	0.636101	0.681344	0.340756	0.70569	1.36249	0.624589	1.12527	0.0858645	1	-
ENSMUSG00000033777	Tlr13	toll_like_receptor_13	2.99411	2.08085	1.48362	5.57103	2.50013	6.57551	2.37826	1.54434	2.00486	1.24694	3.14027	3.53421	2.06293	0.77669	0.0860085	1	-
ENSMUSG00000021994	Wnt5a	wingless_type_MMTV_integration_site_family_member_5A	2.80455	1.50941	1.20112	1.56049	1.26025	9.09032	2.43302	1.53818	1.40901	0.611607	1.75434	2.90435	1.54923	0.906664	0.0860483	1	-
ENSMUSG00000104704	Gm43133	predicted_gene_43133	0.088577	0.322451	0	0.0803159	0	0	0	0.254972	0.940062	0.4301	0.0866393	0.0818906	0.342355	-2.06372	0.0860803	1	-
ENSMUSG00000040430	Pitpnc1	phosphatidylinositol_transfer_protein_cytoplasmic_1	2.68477	1.93562	1.65232	4.81404	2.90315	18.3505	2.73638	2.57536	3.21722	1.57755	3.75695	5.39007	2.77269	0.959018	0.0863189	1	-
ENSMUSG00000036446	Lum	lumican	37.8017	29.6052	35.3546	73.1087	40.9313	142.725	44.8605	35.4456	35.6229	21.7221	41.6407	59.9212	35.8584	0.740756	0.0864023	1	-
ENSMUSG00000036339	Tmem260	transmembrane_protein_260	1.30429	1.4703	1.13308	1.11998	1.25206	0.729503	2.48883	1.11514	1.43603	1.00281	3.04716	1.1682	1.81799	-0.638057	0.0864035	1	-
ENSMUSG00000022269	2023-03-11	membrane_associated_ring_finger_C3HC4_11	0	0	0	0.0189436	0.0214598	0.120517	0.0091689	0	0	0	0	0.0268201	0.00183378	3.87042	0.0865144	1	-
ENSMUSG00000095180	Rhox5	reproductive_homeobox_5	2.5875	1.139	1.60622	1.17284	2.40005	4.18388	1.50194	2.24183	0.405859	0.709078	0.734876	2.18158	1.11872	0.963529	0.0866486	1	-
ENSMUSG00000047911	Npm2	nucleophosmin_nucleoplasmin_2	0	0.224616	0.11586	0.0745963	0	2.11731	0.14446	0.157876	0	0	0.0805109	0.422064	0.0765694	2.46262	0.0867256	1	-
ENSMUSG00000055409	Nell1	NEL_like_1	0.249796	0.0687019	0.0109064	0.379176	0.107384	0.551458	0.147875	0.0612939	0.066766	0.070498	0.125024	0.227904	0.0942914	1.27323	0.0867615	1	-
ENSMUSG00000047747	Rnf150	ring_finger_protein_150	1.68587	1.22542	0.815125	2.81473	1.80958	7.59114	1.56533	1.59685	1.38937	0.562035	2.07601	2.65698	1.43792	0.885804	0.0868685	1	-
ENSMUSG00000028644	Ermap	erythroblast_membrane_associated_protein	0.0281897	0.0224397	0.0429974	0.0415239	0.0796058	0.215696	0.0278354	0.0405607	0	0.0313578	0.0379164	0.071742	0.0275341	1.3816	0.0869692	1	-
ENSMUSG00000102051	I830127L07Rik	RIKEN_cDNA_I830127L07_gene	1.08436	0.493233	0.441073	1.57282	0.556783	4.36111	1.49116	0.485418	0.351506	0.175451	0.530396	1.41823	0.606787	1.22483	0.0870369	1	-
ENSMUSG00000091255	Speer4e	spermatogenesis_associated_glutamate_E_rich_protein_4e	0	0	0	0.0463958	0	0.249752	0	0	0	0	0	0.0493579	0	Inf	0.0870783	1	-
ENSMUSG00000031898	Dpep3	dipeptidase_3	0.0732152	0	0	0.088486	0.0751926	1.47231	0.17138	0	0	0	0.0238632	0.284867	0.0390487	2.86694	0.0871508	1	-
ENSMUSG00000078851	Hist3h2a	histone_cluster_3_H2a	8.96571	7.35643	8.03929	8.56112	7.83298	3.91776	10.4372	9.62721	6.45621	20.4312	8.84552	7.44555	11.1595	-0.583817	0.0871627	1	-
ENSMUSG00000034871	Fam151a	family_with_sequence_simliarity_151_member_A	0	0.0388182	0	0	0	0	0.0561774	0.143242	0	0	0.0626019	0.00646969	0.0524043	-3.01792	0.0872717	1	-
ENSMUSG00000023868	Pde10a	phosphodiesterase_10A	0.167676	0.121739	0.187667	0.0233862	0.0314581	1.22727	0.0594383	0.0525826	0.109757	0.130442	0.209769	0.293199	0.112398	1.38327	0.0873323	1	-
ENSMUSG00000042453	Reln	reelin	0.746702	0.726533	0.614927	1.42306	0.747995	5.36608	0.730492	1.04291	0.967964	0.387924	1.07553	1.60422	0.840964	0.931752	0.0874222	1	-
ENSMUSG00000069892	9930111J21Rik2	RIKEN_cDNA_9930111J21_gene_2	0.559193	0.420426	0.555282	0.925889	0.873241	0.323904	0.413769	1.16146	1.67518	0.631888	1.0579	0.609656	0.988039	-0.696573	0.0876826	1	-
ENSMUSG00000002847	Pla1a	phospholipase_A1_member_A	9.56957	4.1447	2.36292	20.5944	4.1232	91.0088	14.9554	4.96893	3.97275	8.01161	13.0857	21.9673	8.99888	1.28754	0.087765	1	-
ENSMUSG00000008438	Adam21	a_disintegrin_and_metallopeptidase_domain_21	0.07047	0.064108	0.0132229	0.102209	0.0578846	0.0500158	0.0123659	0	0	0.0114067	0.0689292	0.0596518	0.0185404	1.6859	0.0878814	1	-
ENSMUSG00000030659	Nucb2	nucleobindin_2	9.22112	7.09142	7.83709	12.8655	9.75386	22.3069	7.48637	6.91954	8.14017	4.91759	9.57591	11.5126	7.40792	0.63608	0.088163	1	-
ENSMUSG00000076543	Igkv4-74	immunoglobulin_kappa_variable_4_74	156.392	72.1797	4.59375	14.2533	39.8838	17.6438	8.04284	58.0297	24.2105	4.04354	13.0378	50.8244	21.4729	1.24301	0.088201	1	-
ENSMUSG00000025586	Cpeb1	cytoplasmic_polyadenylation_element_binding_protein_1	0.755734	0.434689	0.627028	1.25531	0.751058	2.816	0.624843	0.523827	0.314675	0.650881	0.887159	1.10664	0.600277	0.882481	0.0882089	1	-
ENSMUSG00000025701	Alox5	arachidonate_5_lipoxygenase	0.404315	0.176355	0.103984	0.421766	0.113757	2.15222	0.320864	0.180635	0.328079	0.112027	0.254655	0.562066	0.239252	1.23221	0.0882906	1	-
ENSMUSG00000021943	Gdf10	growth_differentiation_factor_10	1.52185	0.729459	1.15207	4.31691	0.773016	5.299	4.38093	1.39704	2.40158	6.10333	6.65934	2.29872	4.18844	-0.865586	0.0883528	1	-
ENSMUSG00000069919	Hba-a1	hemoglobin_alpha_adult_chain_1	2.02887	0.844651	0.806995	6.7336	1.16534	48.6604	4.46727	0.857635	0	5.14697	2.92665	10.04	2.67971	1.90561	0.0884802	1	-
ENSMUSG00000023886	Smoc2	SPARC_related_modular_calcium_binding_2	8.86542	10.7799	6.56785	9.92801	11.3803	54.1187	7.55292	10.6162	9.31075	10.337	9.11193	16.94	9.38577	0.851889	0.0885337	1	-
ENSMUSG00000104190	Gm10472	predicted_gene_10472	0	0	0	0	0	0.0276168	0.0546381	0	0.206389	0	0	0.0046028	0.0522055	-3.50362	0.088623	1	-
ENSMUSG00000013846	St3gal1	ST3_beta_galactoside_alpha_2_3_sialyltransferase_1	9.09365	3.62357	3.02824	19.36	8.16386	66.4111	10.3226	6.78108	10.0551	3.81513	11.5928	18.2801	8.51335	1.10247	0.0888113	1	-
ENSMUSG00000050896	Rtn4rl2	reticulon_4_receptor_like_2	0.280352	0.255046	0.175447	1.96261	0.687757	10.5568	0.75192	0.47808	0.743564	0.630043	1.4779	2.31967	0.816302	1.50674	0.0888947	1	-
ENSMUSG00000031502	Col4a1	collagen_type_IV_alpha_1	88.2974	48.7596	32.349	133.329	55.6983	710.15	108.581	64.4897	77.318	56.7744	105.063	178.097	82.4453	1.11116	0.0890421	1	-
ENSMUSG00000039377	Hlx	H2.0_like_homeobox	3.49872	1.79741	1.72585	5.4853	2.67711	23.6757	3.72143	2.51381	3.19028	1.99812	4.28166	6.47669	3.14106	1.04401	0.0891607	1	-
ENSMUSG00000051367	Six1	sine_oculis_related_homeobox_1	0	0	0	0	0	0.0287568	0	0	0	0.104891	0.118902	0.00479281	0.0447585	-3.22322	0.0893907	1	-
ENSMUSG00000061762	Tac1	tachykinin_1	11.1689	7.53916	12.2821	31.268	4.62282	47.7104	12.561	6.29261	6.30605	4.35161	19.9435	19.0986	9.89096	0.949281	0.089411	1	-
ENSMUSG00000028071	Sh2d2a	SH2_domain_containing_2A	0.991866	0.330362	0.259477	1.61656	1.05754	0.341407	1.01812	1.27379	1.84966	0.754242	1.56414	0.766202	1.29199	-0.753798	0.0894769	1	-
ENSMUSG00000054779	Fgf2os	fibroblast_growth_factor_2_opposite_strand	0	0	0	0.103223	0	1.56596	0.0999488	0	0	0	0	0.278198	0.0199898	3.79878	0.0894824	1	-
ENSMUSG00000018930	Ccl4	chemokine_C_C_motif_ligand_4	3.23224	1.58332	0.466794	2.14128	5.3619	62.4249	12.1124	2.44463	1.59369	0.301722	2.7363	12.5351	3.83775	1.70764	0.0895281	1	-
ENSMUSG00000038296	Galnt18	UDP_N_acetyl_alpha_D_galactosamine_polypeptide_N_acetylgalactosaminyltransferase_18	3.05014	2.15048	1.94696	4.90805	2.02032	22.0136	3.05214	2.98435	2.60225	1.18451	4.63981	6.01492	2.89261	1.05617	0.0895699	1	-
ENSMUSG00000071984	Fndc1	fibronectin_type_III_domain_containing_1	2.93965	1.24264	1.13412	3.23351	1.94011	14.9073	2.62087	2.45814	2.77584	1.16115	1.68252	4.23289	2.13971	0.984232	0.0898887	1	-
ENSMUSG00000104340	Gm10522	predicted_gene_10522	0.493827	0.12837	0.430454	0.383729	0.470936	0.375538	0.619266	0.778251	0.748462	0.827635	0.379588	0.380476	0.67064	-0.817735	0.089944	1	-
ENSMUSG00000029553	Tfec	transcription_factor_EC	0.406415	0.219693	0.121636	0.854344	0.399218	0.590489	0.325716	0.271201	0.151017	0.157257	0.242	0.431966	0.229438	0.912811	0.0904009	1	-
ENSMUSG00000028185	Dnase2b	deoxyribonuclease_II_beta	0	0	0	0	0	0.0120927	0.0119592	0.0261466	0	0.0661583	0	0.00201545	0.0208528	-3.37107	0.0904089	1	-
ENSMUSG00000058057	Mettl7a3	methyltransferase_like_7A3	0.152132	0.899578	0.547419	0.252837	0.130191	0.0674888	0.222549	0.364834	0.381078	2.78985	0.421649	0.341608	0.835992	-1.29115	0.0904601	1	-
ENSMUSG00000028789	Azin2	antizyme_inhibitor_2	0.720716	0.464124	0.820968	1.70316	0.756762	9.0667	1.37898	0.776792	0.37945	0.982753	1.42594	2.25541	0.988783	1.18966	0.0905615	1	-
ENSMUSG00000051159	Cited1	Cbp_p300_interacting_transactivator_with_Glu_Asp_rich_carboxy_terminal_domain_1	0.137617	0.112673	0	0.149707	0.0989268	0.305233	0.0604029	0.052802	0	0.0556735	0.0673106	0.134026	0.0472378	1.5045	0.090603	1	-
ENSMUSG00000074346	Kcnd3os	potassium_voltage_gated_channel_Shal_related_family_member_3_opposite_strand	0.113399	0.103161	0.12773	0.082225	0.163019	0.140827	0	0.0217527	0.160401	0.0183555	0	0.121727	0.0401019	1.6019	0.0906564	1	-
ENSMUSG00000051062	Fbll1	fibrillarin_like_1	0.0545998	0.0248328	0.02561	0.0494827	0.0280423	0.0484351	0.0958258	0.130907	0.0723846	0	0.267003	0.0385005	0.113224	-1.55623	0.0907967	1	-
ENSMUSG00000056427	Slit3	slit_homolog_3_Drosophila_	3.27373	2.13732	1.99448	10.7015	2.73566	72.1032	6.40639	3.20188	4.39822	6.54887	9.59504	15.491	6.03008	1.36118	0.0907974	1	-
ENSMUSG00000108660	RP23-361O12.3	-	0.0549085	0.0399611	0.010303	0.039814	0	0.0389711	0.0771119	0.063197	0.0776675	0.0710694	0.0537079	0.0306596	0.0685507	-1.16083	0.0908268	1	-
ENSMUSG00000032089	Il10ra	interleukin_10_receptor_alpha	2.65361	1.75078	1.2059	2.46858	1.47205	1.68537	2.94749	2.96891	3.08715	1.63727	2.88703	1.87272	2.70557	-0.530801	0.0911591	1	-
ENSMUSG00000104769	Igkv8-34	immunoglobulin_kappa_variable_8_34	2.36034	0.30677	0.211017	0	0.46165	7.27919	0	0.43124	0	1.18213	0.109901	1.76983	0.344655	2.36039	0.0911801	1	-
ENSMUSG00000053184	Spaca3	sperm_acrosome_associated_3	0	0.0292964	0.0906695	0.0875657	0.132262	0	0	0	0	0.0260636	0	0.0566323	0.00521272	3.44152	0.0912249	1	-
ENSMUSG00000103668	Gm38186	predicted_gene_38186	0	0	0	0	0.656795	0.324267	0	0	0	0	0	0.16351	0	Inf	0.0915854	1	-
ENSMUSG00000103440	Gm37131	predicted_gene_37131	0	0	0	0	0.188918	0.0932709	0	0	0	0	0	0.0470315	0	Inf	0.0916261	1	-
ENSMUSG00000039156	Stim2	stromal_interaction_molecule_2	3.95782	4.02525	3.26272	3.17857	4.55423	3.27272	5.72773	6.42001	6.44196	3.78094	3.61859	3.70855	5.19785	-0.487058	0.0917128	1	-
ENSMUSG00000085111	Ascl4	achaete_scute_complex_homolog_4_Drosophila_	0	0.0149354	0.0616415	0.10418	0.0337139	0.0291308	0.0144046	0.0157466	0	0.0132873	0	0.0406002	0.0086877	2.22444	0.0917587	1	-
ENSMUSG00000106319	Gm42601	predicted_gene_42601	0.0532535	0	0.0499812	0.0482625	0.136697	0	0.0233596	0	0	0	0	0.0480323	0.00467191	3.36192	0.0917596	1	-
ENSMUSG00000001823	Hoxd12	homeobox_D12	0.372354	0.338743	0.258351	1.05672	0.149626	0.344713	0.440539	0.341656	0.543903	1.63728	0.902736	0.420085	0.773224	-0.880204	0.0920062	1	-
ENSMUSG00000074817	Papolb	poly_A_polymerase_beta_testis_specific_	0	0.00880483	0	0.0263172	0.0198752	0	0.0254846	0.0649811	0.0598908	0	0.0189359	0.00916621	0.0338585	-1.88512	0.0921004	1	-
ENSMUSG00000105155	Gm42910	predicted_gene_42910	0	0	0	0	0	0	0	0	0.124172	0	0	0	0.0248345	#NAME?	0.0921622	1	-
ENSMUSG00000087072	Recql5os1	RecQ_like_5_opposite_strand_1	0	0	0	0	0	0	0	0	0.549556	0.083851	0	0	0.126681	#NAME?	0.0923743	1	-
ENSMUSG00000042734	Ttc9	tetratricopeptide_repeat_domain_9	0.863887	0.511749	0.829787	0.837794	0.598311	7.77116	1.37549	0.944302	0.426279	0.35759	0.982669	1.90211	0.817266	1.21873	0.0924756	1	-
ENSMUSG00000096715	Igkv3-4	immunoglobulin_kappa_variable_3_4	23.589	7.04954	18.292	71.1787	70.9176	54.8975	85.5235	35.4172	15.2131	60.9423	180.929	40.9874	75.605	-0.883302	0.0925307	1	-
ENSMUSG00000067220	Cnga1	cyclic_nucleotide_gated_channel_alpha_1	0	0	0	0	0.0149354	0	0.00425347	0.0185989	0.0171432	0.0196104	0	0.00248924	0.0119212	-2.25975	0.0926028	1	-
ENSMUSG00000069305	Hist1h4n	histone_cluster_1_H4n	2.19429	1.47551	2.23894	2.24876	2.64535	0.507893	3.60103	3.5692	5.06086	3.01031	1.49329	1.88512	3.34694	-0.828183	0.0926467	1	-
ENSMUSG00000050174	Nudt6	nudix_nucleoside_diphosphate_linked_moiety_X_type_motif_6	0.547337	0.687621	0.80738	0.976627	0.722672	1.47218	0.663457	0.641703	0.361006	0.400651	0.552429	0.86897	0.523849	0.730155	0.092807	1	-
ENSMUSG00000097115	1810019N24Rik	RIKEN_cDNA_1810019N24_gene	0.0221562	0.0604922	0	0.0401796	0	0.0196645	0.0389151	0.0637774	0	0.089661	0.238499	0.0237487	0.0861705	-1.85934	0.0930923	1	-
ENSMUSG00000060445	Sycp2	synaptonemal_complex_protein_2	0.0251396	0.0800515	0.0236008	0.0284928	0.0451817	0.105951	0.0331022	0.0422024	0	0	0.0184439	0.0514029	0.0187497	1.45498	0.0934009	1	-
ENSMUSG00000028480	Glipr2	GLI_pathogenesis_related_2	9.63269	5.76445	6.23657	13.1452	7.0683	52.0031	10.3442	8.94521	4.75642	6.37013	11.1608	15.6417	8.31536	0.911549	0.0934627	1	-
ENSMUSG00000021508	Cxcl14	chemokine_C_X_C_motif_ligand_14	10.7793	8.49607	6.31616	12.0365	12.9646	82.4153	13.1161	11.8942	11.7782	7.81071	12.1519	22.168	11.3502	0.965758	0.0934725	1	-
ENSMUSG00000026773	Pfkfb3	6_phosphofructo_2_kinase_fructose_2_6_biphosphatase_3	2.1218	1.48771	1.51266	3.93563	2.42204	7.21564	3.47899	1.12287	2.38278	0.831091	1.14724	3.11591	1.79259	0.797608	0.0935711	1	-
ENSMUSG00000063760	Rnf217	ring_finger_protein_217	0.793442	0.606603	0.653891	1.2461	0.77656	4.08147	0.791282	0.632466	0.72783	0.536456	1.0422	1.35968	0.746048	0.865925	0.0935779	1	-
ENSMUSG00000050334	C130071C03Rik	RIKEN_cDNA_C130071C03_gene	0.0601694	0.0328457	0.0564836	0.125457	0.0308961	0.202853	0.0792234	0.0288579	0	0.0194716	0.041203	0.0847841	0.0337512	1.32886	0.093786	1	-
ENSMUSG00000093861	Igkv1-110	immunoglobulin_kappa_variable_1_110	582.013	364.65	320.177	292.98	759.902	304.057	712.116	786.164	415.247	737.237	584.968	437.297	647.146	-0.565479	0.0938383	1	-
ENSMUSG00000108465	RP23-4H17.4	-	0.17557	0.425923	0.192265	0.477486	0.33053	0.467293	0.128432	0.280675	0.103483	0.189383	0.143119	0.344844	0.169018	1.02877	0.093906	1	-
ENSMUSG00000087658	Hotairm1	Hoxa_transcript_antisense_RNA_myeloid_specific_1	0.328209	0.651417	0.532132	0.676204	0.398326	4.10284	0.419013	0.457928	0.237395	0.675879	0.612921	1.11485	0.480627	1.21386	0.0939472	1	-
ENSMUSG00000044534	Ackr2	atypical_chemokine_receptor_2	1.81249	0.951798	1.18959	3.01907	1.31654	5.00708	1.33226	1.2439	1.60243	0.500725	1.4127	2.2161	1.2184	0.863027	0.0942816	1	-
ENSMUSG00000089837	Npcd	neuronal_pentraxin_chromo_domain	0.451744	0.0256873	0	0	0.376943	0.626222	0	0.189577	0	0	0	0.246766	0.0379153	2.70229	0.094326	1	-
ENSMUSG00000103995	5730488B01Rik	RIKEN_cDNA_5730488B01_gene	0.0177461	0	0	0	0.0182378	0.0315006	0.0155764	0.0681102	0.0313896	0.0143682	0.0868251	0.0112474	0.0432539	-1.94324	0.0943313	1	-
ENSMUSG00000047370	Gm7367	predicted_pseudogene_7367	62.9947	69.631	72.274	63.6882	66.089	69.3999	62.0075	67.7632	195.558	86.307	76.2701	67.3461	97.5812	-0.535008	0.0943501	1	-
ENSMUSG00000010175	Prox1	prospero_homeobox_1	0.396018	0.613935	0.47037	0.59713	0.618327	1.53085	0.336971	0.47291	0.557334	0.294245	0.422985	0.704438	0.416889	0.756809	0.094736	1	-
ENSMUSG00000105095	8430422M14Rik	RIKEN_cDNA_8430422M14_gene	0.948247	0.681046	0.890123	1.49303	0.71752	1.32834	1.48948	1.24472	1.3237	2.3823	1.80642	1.00972	1.64933	-0.707925	0.0948109	1	-
ENSMUSG00000000031	H19	H19_imprinted_maternally_expressed_transcript	0.187521	0.0984212	0.115095	0.137306	0.148136	0.236753	0.284887	0.193717	0.242309	0.18673	0.366892	0.153872	0.254907	-0.728239	0.094923	1	-
ENSMUSG00000001566	Mnx1	motor_neuron_and_pancreas_homeobox_1	0.0866113	0.148831	0.045164	0.0697939	0.00988685	0	0.0591262	0.0276922	0.246735	0.295862	0.131796	0.0600479	0.152242	-1.34218	0.0949581	1	-
ENSMUSG00000017009	Sdc4	syndecan_4	66.6058	71.5637	70.8257	81.2135	66.8665	393.179	68.5623	65.5009	56.9	79.1751	81.238	125.042	70.2753	0.831328	0.0949627	1	-
ENSMUSG00000026735	Ptf1a	pancreas_specific_transcription_factor_1a	0	0	0	0	0	0.0482745	0	0	0.0721446	0	0.372576	0.00804575	0.0889441	-3.4666	0.0949775	1	-
ENSMUSG00000028869	Gnl2	guanine_nucleotide_binding_protein_like_2_nucleolar_	7.86216	6.92324	7.93217	10.9044	8.53108	21.7825	7.93339	6.49427	7.43364	5.72211	7.5597	10.6559	7.02862	0.600342	0.0950279	1	-
ENSMUSG00000046711	Hmga1	high_mobility_group_AT_hook_1	1.21874	1.53196	2.09124	4.74015	1.8437	1.99972	4.72195	1.82903	3.52211	4.70219	2.15371	2.23759	3.3858	-0.597552	0.095112	1	-
ENSMUSG00000046079	Lrrc8d	leucine_rich_repeat_containing_8D	1.93694	0.778096	1.06235	1.01688	1.07375	1.97432	1.75294	0.42271	0.29574	0.31277	1.02481	1.30706	0.761793	0.778851	0.0951213	1	-
ENSMUSG00000000794	Kcnn3	potassium_intermediate_small_conductance_calcium_activated_channel_subfamily_N_member_3	0.32972	0.056659	0.178827	1.49786	0.154251	0.422531	1.29916	0.903159	0.82593	0.468313	0.627178	0.439974	0.824748	-0.906536	0.0951674	1	-
ENSMUSG00000044287	Nrn1l	neuritin_1_like	0.0672652	0.0917795	0	0	0.0345472	0	0.236139	0.0645093	0.208096	0.0816261	0	0.0322653	0.118074	-1.87164	0.0951902	1	-
ENSMUSG00000020286	1700093K21Rik	RIKEN_cDNA_1700093K21_gene	0	0.0452225	0	0.045056	0	0.352788	0	0.0158928	0	0	0.032419	0.0738444	0.00966237	2.93404	0.0952555	1	-
ENSMUSG00000087113	Gm11714	predicted_gene_11714	0.561985	0.127821	0	0.0849001	0.336645	1.08025	0.287734	0.0898417	0	0.0379053	0.0916317	0.365267	0.101423	1.84857	0.0955035	1	-
ENSMUSG00000030350	Prmt8	protein_arginine_N_methyltransferase_8	0.0602371	0.0959125	0.05655	0.273057	0.0464019	0.6547	0.10576	0.0866755	0	0.0487363	0.103129	0.19781	0.0688601	1.52237	0.0955153	1	-
ENSMUSG00000076761	Trav5-1	T_cell_receptor_alpha_variable_5_1	0	0.326446	0	0.433659	0.24563	0	0.419901	0.4589	1.90331	0	0.350972	0.167622	0.626617	-1.90237	0.0955399	1	-
ENSMUSG00000029544	Cabp1	calcium_binding_protein_1	0.144078	0.135925	0.195355	0.198335	0.186316	0.861615	0.121783	0.19963	0.113223	0.099298	0.193143	0.286938	0.145415	0.980558	0.0956947	1	-
ENSMUSG00000100053	Gm28154	predicted_gene_28154	0.00972289	0	0.0273857	0	0.0399483	0	0	0	0	0	0	0.0128428	0	Inf	0.095716	1	-
ENSMUSG00000042631	Xkr7	X_Kell_blood_group_precursor_related_family_member_7_homolog	0.0151277	0	0.042609	0.10975	0.0155469	0	0.092975	0.116122	0.120405	0.04897	0.0444055	0.0305055	0.0845754	-1.47117	0.095812	1	-
ENSMUSG00000022894	Adamts5	a_disintegrin_like_and_metallopeptidase_reprolysin_type_with_thrombospondin_type_1_motif_5_aggrecanase_2_	0.740275	0.447429	0.514031	1.50767	0.5259	4.40838	0.836716	0.452327	0.546889	5.95641	6.54237	1.35728	2.86694	-1.07879	0.0958371	1	-
ENSMUSG00000104671	Gm43062	predicted_gene_43062	0.497638	0.339537	0.613118	0.902262	0.702691	1.49007	0.272998	0.566871	0.467463	0.327125	0.365106	0.757552	0.399913	0.92166	0.0958575	1	-
ENSMUSG00000050671	Ism2	isthmin_2_homolog_zebrafish_	0	0.0226204	0.0116642	0	0	0.01103	0	0.119244	0	0.0201148	0.0608039	0.00755243	0.0400326	-2.40616	0.0960815	1	-
ENSMUSG00000032184	Lysmd2	LysM_putative_peptidoglycan_binding_domain_containing_2	4.20498	4.29196	4.23606	7.00424	5.54701	22.05	4.89134	4.03361	4.14077	3.40208	5.65194	7.88904	4.42395	0.834515	0.096116	1	-
ENSMUSG00000020325	Fstl3	follistatin_like_3	2.11779	1.5642	1.60416	3.75423	1.31351	15.803	2.63195	1.20682	2.71582	1.94243	2.22557	4.35947	2.14452	1.0235	0.0961274	1	-
ENSMUSG00000043421	Hilpda	hypoxia_inducible_lipid_droplet_associated	4.52769	5.05203	3.73356	9.11623	6.60196	34.5541	7.81679	4.96705	2.89716	3.62266	8.24667	10.5976	5.51007	0.943596	0.0961552	1	-
ENSMUSG00000103940	Gm38227	predicted_gene_38227	0.0256	0.186363	0.0480781	0.0696372	0.0263094	0.204466	0.0224701	0	0	0	0.100211	0.093409	0.0245363	1.92864	0.0961562	1	-
ENSMUSG00000002688	Prkd1	protein_kinase_D1	0.933847	0.691498	0.509658	1.33878	0.970157	5.29853	1.00081	0.916628	0.470411	0.658897	1.04101	1.62375	0.817552	0.989944	0.0962179	1	-
ENSMUSG00000023905	Tnfrsf12a	tumor_necrosis_factor_receptor_superfamily_member_12a	14.6972	8.25488	10.5572	18.8463	11.6369	61.2271	14.6956	12.0141	8.21059	11.6496	12.0438	20.8699	11.7227	0.832116	0.0963013	1	-
ENSMUSG00000047098	Rnf31	ring_finger_protein_31	6.21863	6.29659	7.08666	6.43239	7.12052	3.18335	7.72927	7.8323	9.59934	9.84107	7.16015	6.05636	8.43243	-0.477498	0.0963156	1	-
ENSMUSG00000086981	Gm12171	predicted_gene_12171	0.0776987	0	0	0.164359	0.0531888	0.18381	0.0454747	0	0	0.0209628	0	0.0798428	0.0132875	2.58709	0.0963976	1	-
ENSMUSG00000072774	Zfp951	zinc_finger_protein_951	0.510221	0.47671	0.336556	0.993835	0.573522	0.672867	0.375229	0.390214	0.323075	0.290074	0.418182	0.593952	0.359355	0.724937	0.0964258	1	-
ENSMUSG00000072934	Trpc5os	transient_receptor_potential_cation_channel_subfamily_C_member_5_opposite_strand	0	0	0	0	0	0.0933654	0	0	0	0	0	0.0155609	0	Inf	0.0964825	1	-
ENSMUSG00000018844	Fndc8	fibronectin_type_III_domain_containing_8	0.018934	0.137837	0.106677	0.0686727	0.0972529	0.0840235	0.116369	0.14534	0.184192	0.352448	0.0741176	0.0855662	0.174493	-1.02806	0.096526	1	-
ENSMUSG00000034462	Pkd2	polycystic_kidney_disease_2	4.1611	3.8481	2.80799	5.86684	4.06863	24.2673	4.29143	3.91856	3.16015	3.78848	5.58335	7.50333	4.1484	0.854977	0.0967729	1	-
ENSMUSG00000107835	RP23-170C11.4	-	0.0284055	0	0	0	0.014589	0.0629958	0	0	0	0	0	0.0176651	0	Inf	0.0968125	1	-
ENSMUSG00000054409	Tmem74	transmembrane_protein_74	0.13936	0.0253558	0.130798	0.202127	0.0572358	0.939573	0.146779	0.133664	0	0	0.0817822	0.249075	0.072445	1.78162	0.0970055	1	-
ENSMUSG00000108435	RP23-60P18.10	-	0.127803	0.426298	0.239941	0.424808	0.306231	1.54958	0.26174	0.16345	0	0.137858	0.416724	0.512444	0.195955	1.38688	0.0970532	1	-
ENSMUSG00000085562	2610028E06Rik	RIKEN_cDNA_2610028E06_gene	0.0739819	0.0144237	0.00495837	0.0143706	0	0.501661	0.0324688	0.010138	0.0467226	0.00855066	0.0361873	0.101566	0.0268135	1.92139	0.0970741	1	-
ENSMUSG00000105929	Gm43693	predicted_gene_43693	0.0328352	0.119531	0.215817	0.148897	0.337309	0.233111	0.201806	0.504124	0.755006	0.292313	0.128534	0.18125	0.376357	-1.05412	0.0971153	1	-
ENSMUSG00000045349	Sh2d5	SH2_domain_containing_5	0.225311	0.23651	0.0894798	0.117845	0.0800912	3.12911	0.228198	0.116381	0.45969	0.210332	0.127165	0.646391	0.228353	1.50114	0.0972135	1	-
ENSMUSG00000107171	Gm42572	predicted_gene_42572	0.133596	0.23202	0.125399	0.110096	0.174601	0.0754163	0.0106563	0.116491	0.0429493	0.0982516	0.0593999	0.141855	0.0655496	1.11375	0.0972795	1	-
ENSMUSG00000021477	Ctsl	cathepsin_L	113.436	98.1222	94.799	151.121	91.0983	817.149	119.594	89.5861	74.8027	136.048	166.535	227.621	117.313	0.956268	0.0973349	1	-
ENSMUSG00000097081	Gm10425	predicted_gene_10425	0.0365858	0.0221901	0	0.0221084	0.0250449	0.248842	0.0107007	0.0233952	0	0.0296028	0	0.0591285	0.0127397	2.21452	0.0974001	1	-
ENSMUSG00000000957	Mmp14	matrix_metallopeptidase_14_membrane_inserted_	27.4088	19.6724	17.337	35.6574	24.0968	198.366	31.5812	24.9352	28.6111	22.0545	31.0185	53.7564	27.6401	0.959674	0.0974524	1	-
ENSMUSG00000026020	Nop58	NOP58_ribonucleoprotein	4.01996	3.2258	5.3667	5.90004	4.82251	4.27326	3.66895	3.5951	3.81446	2.23558	2.70859	4.60138	3.20454	0.52195	0.0975238	1	-
ENSMUSG00000042750	Bex2	brain_expressed_X_linked_2	4.40682	4.29836	3.66759	6.96038	3.35914	17.533	4.62584	2.87626	2.0886	3.23454	5.51093	6.70422	3.66724	0.870375	0.0975242	1	-
ENSMUSG00000007989	Fzd3	frizzled_homolog_3_Drosophila_	0.0647633	0.202007	0.138964	0.167751	0.0950157	0.763385	0.154301	0.0798728	0.0572569	0.0523999	0.190069	0.238648	0.10678	1.16024	0.0975396	1	-
ENSMUSG00000076534	Igkv12-89	immunoglobulin_kappa_chain_variable_12_89	18.8595	2.83006	19.346	1.99763	6.38926	11.9596	7.67985	0.808214	5.959	2.93633	7.16422	10.2303	4.90952	1.0592	0.0975399	1	-
ENSMUSG00000100131	Gm28439	predicted_gene_28439	530.881	492.632	463.61	475.581	455.102	235.037	338.764	311.719	2020.13	469.182	525.887	442.141	733.136	-0.729576	0.0976193	1	-
ENSMUSG00000090779	Gm17110	predicted_gene_17110	0.111651	0	0.104791	0.354211	0.0573437	0.396129	0	0.160615	0	0	0	0.170688	0.032123	2.40968	0.0976997	1	-
ENSMUSG00000056758	Hmga2	high_mobility_group_AT_hook_2	0.32482	0.751713	0.502836	0.103321	0.514982	0.687576	0.140055	0.513839	0.272058	2.61415	1.32677	0.480875	0.973375	-1.01734	0.097948	1	-
ENSMUSG00000026532	Spta1	spectrin_alpha_erythrocytic_1	0	0	0	0	0	0.0317551	0.00698322	0	0	0.0868793	0.0700323	0.00529252	0.032779	-2.63074	0.0979772	1	-
ENSMUSG00000101848	4933417E11Rik	RIKEN_cDNA_4933417E11_gene	0	0	0	0	0	0	0	0.0720049	0	0.0607308	0.0367008	0	0.0338873	#NAME?	0.098122	1	-
ENSMUSG00000057060	Slc35f3	solute_carrier_family_35_member_F3	0.0533022	0.0161644	0	0.128857	0.127718	0.882718	0.124768	0.0681692	0	0	0.0347637	0.20146	0.0455402	2.14528	0.0981479	1	-
ENSMUSG00000105622	Gm42615	predicted_gene_42615	0	0	0	0	0	0	0	0.0216213	0	0.0364719	0.0441041	0	0.0204394	#NAME?	0.0982651	1	-
ENSMUSG00000037341	Slc9a7	solute_carrier_family_9_sodium_hydrogen_exchanger_member_7	0.15966	0.0764444	0.0946592	0.365659	0.241623	0.104373	0.154896	0.532009	0.430895	0.135973	0.320596	0.173736	0.314874	-0.857873	0.0983249	1	-
ENSMUSG00000011154	1700026D08Rik	RIKEN_cDNA_1700026D08_gene	0	0	0	0	0	0	0.0186322	0.0101787	0	0	0.0207629	0	0.00991474	#NAME?	0.0983464	1	-
ENSMUSG00000106254	Gm42907	predicted_gene_42907	0	0	0	0	0	0	0	0.0366394	0.0337716	0.0154586	0	0	0.0171739	#NAME?	0.0983524	1	-
ENSMUSG00000050147	F2rl3	coagulation_factor_II_thrombin_receptor_like_3	1.0543	0.554166	0.417865	0.509763	0.793976	10.2682	1.21335	1.07876	0.973541	0.246418	1.00845	2.26639	0.904106	1.32583	0.098406	1	-
ENSMUSG00000042812	Foxf1	forkhead_box_F1	13.5898	8.54603	8.49923	18.2026	11.2693	69.974	14.0461	10.9339	12.5855	7.69645	14.9561	21.6802	12.0436	0.848109	0.0984743	1	-
ENSMUSG00000105358	Gm43099	predicted_gene_43099	0.0234831	0	0	0	0	0.00694504	0	0.030033	0.110729	0.00633563	0	0.00507135	0.0294195	-2.53633	0.098523	1	-
ENSMUSG00000030218	Mgp	matrix_Gla_protein	71.2382	27.3465	29.7785	134.439	33.9058	701.09	96.54	35.423	32.4575	54.2468	135.913	166.3	70.9161	1.2296	0.0985696	1	-
ENSMUSG00000028637	Ccdc30	coiled_coil_domain_containing_30	0.0717338	0.0230346	0.043571	0.103287	0.056336	0.613964	0.0814853	0.0283331	0.00746158	0.0546247	0.111456	0.151988	0.0566721	1.42324	0.0985781	1	-
ENSMUSG00000028427	Aqp7	aquaporin_7	0	0.0122654	0.0379602	0.122216	0.0415375	0	0.0355008	0	0	0.0981663	0.606662	0.0356632	0.148066	-2.05373	0.0989122	1	-
ENSMUSG00000067750	Khdc1a	KH_domain_containing_1A	12.0368	22.2012	12.8688	9.8264	4.47371	0.0732742	41.5917	23.0529	14.0917	2.23835	41.0612	10.2467	24.4072	-1.25214	0.0989889	1	-
ENSMUSG00000057766	Ankrd29	ankyrin_repeat_domain_29	0.207686	0.163744	0.0974754	0.30124	0.0710934	0.288661	0.243067	0.245706	0.269301	0.36406	0.460512	0.188317	0.316529	-0.749178	0.0990271	1	-
ENSMUSG00000054191	Klf1	Kruppel_like_factor_1_erythroid_	0.240694	0.316279	0.125511	0.509123	0	0.450811	0.0234662	0.128262	0	0.129815	0.183131	0.273736	0.0929347	1.5585	0.0991381	1	-
ENSMUSG00000067377	Tspan6	tetraspanin_6	3.55219	2.6296	2.22297	5.03558	4.09491	19.2022	3.82109	3.54105	2.67866	2.50764	4.05409	6.12291	3.3205	0.882814	0.0991493	1	-
ENSMUSG00000042265	Trem1	triggering_receptor_expressed_on_myeloid_cells_1	2.06549	0.549965	0.126109	1.7659	0.629441	13.1029	2.99223	0.813463	0.831398	0.054342	0.673524	3.03997	1.07299	1.50242	0.0992607	1	-
ENSMUSG00000010066	Cacna2d2	calcium_channel_voltage_dependent_alpha_2_delta_subunit_2	0.255324	0.474367	0.324065	0.290143	0.210497	0.188232	0.239898	0.320808	0.982408	0.712815	0.225145	0.290438	0.496215	-0.772733	0.0992922	1	-
ENSMUSG00000063672	Nkx6-3	NK6_homeobox_3	0	0.0166772	0	0	0	0	0	0	0.064827	0.0296599	0.0358666	0.00277954	0.0260707	-3.22951	0.0995498	1	-
ENSMUSG00000097877	Gm26703	predicted_gene_26703	0	0.0164156	0.0112918	0.0163552	0	0.2081	0	0.0230762	0	0.00486806	0.011768	0.0420271	0.00794245	2.40366	0.099696	1	-
ENSMUSG00000063787	Chchd1	coiled_coil_helix_coiled_coil_helix_domain_containing_1	35.0838	34.5874	41.265	47.0743	38.2536	45.8206	34.5989	31.4417	16.2503	25.2183	30.6973	40.3474	27.6413	0.545651	0.0997082	1	-
ENSMUSG00000105801	C430019N01Rik	RIKEN_cDNA_C430019N01_gene	0	0.0714557	0	0	0.161326	0.0929138	0.022972	0	0	0	0	0.0542825	0.0045944	3.56254	0.0997992	1	-
ENSMUSG00000108053	RP24-317F6.7	-	0.0732898	0.0533386	0.123821	0.0531422	0.105359	0.0130043	0.0514563	0.0281177	0	0.0355783	0	0.0703259	0.0230305	1.61051	0.0998701	1	-
ENSMUSG00000044365	Cxxc4	CXXC_finger_4	0.170437	0.163913	0.0777091	0.136853	0.125019	0.192252	0.0833508	0.0537187	0.0947163	0.108344	0.0857479	0.144364	0.0851756	0.761198	0.0998729	1	-
ENSMUSG00000028007	Snx7	sorting_nexin_7	3.40579	3.50579	3.76793	4.09999	4.40597	9.77103	3.71261	3.36776	3.06483	2.33947	3.48317	4.82608	3.19357	0.595683	0.100027	1	-
ENSMUSG00000005980	Dnase1	deoxyribonuclease_I	0.00544854	0	0	0	0	0	0	0.0104559	0	0.0176375	0.0106642	0.000908089	0.00775152	-3.09357	0.100049	1	-
ENSMUSG00000085255	Taco1os	translational_activator_of_mitochondrially_encoded_cytochrome_c_oxidase_I_opposite_strand	0.19111	0.115912	0.358794	0.173228	0.261649	0.960785	0.335494	0.0611035	0	0.103073	0.0622888	0.34358	0.112392	1.61211	0.100051	1	-
ENSMUSG00000084866	A930006K02Rik	RIKEN_cDNA_A930006K02_gene	0.528654	0.384735	0.347365	0.718913	0.597169	0.656635	0.278425	0.304258	0.327161	0.342159	0.10344	0.538912	0.271089	0.991285	0.100067	1	-
ENSMUSG00000037653	Kctd8	potassium_channel_tetramerisation_domain_containing_8	0.0434707	0.0395462	0.0652859	0.0472894	0.0357072	0.385633	0.0763052	0.0416939	0	0.0421988	0.0255104	0.102822	0.0371417	1.46904	0.10011	1	-
ENSMUSG00000064360	mt-Nd3	mitochondrially_encoded_NADH_dehydrogenase_3	1291.2	1481.81	1252.12	1563.61	1410.97	1015.12	865.686	910.193	473.486	1169.31	1039.4	1335.8	891.616	0.583213	0.100126	1	-
ENSMUSG00000096986	4930509E16Rik	RIKEN_cDNA_4930509E16_gene	0.275578	0.470042	0.194008	0.218594	0.389087	0	0.151185	0.0660801	0	0.0836136	0.168474	0.257885	0.0938705	1.45798	0.100378	1	-
ENSMUSG00000079012	Serpina3m	serine_or_cysteine_peptidase_inhibitor_clade_A_member_3M	12.8029	2.96174	1.23615	49.2946	4.41389	109.497	19.795	4.21069	5.51403	0.665894	22.4547	30.0343	10.5281	1.51237	0.100434	1	-
ENSMUSG00000053007	Creb5	cAMP_responsive_element_binding_protein_5	0.0724617	0.0747103	0.075956	0.0952509	0.0632518	0.732873	0.0699649	0.0799352	0.0800793	0.0791451	0.127595	0.185751	0.0873438	1.08859	0.100457	1	-
ENSMUSG00000087466	A330041J22Rik	RIKEN_cDNA_A330041J22_gene	0.224786	0	0	0.020376	0	0	0	0	0	0	0	0.0408604	0	Inf	0.100529	1	-
ENSMUSG00000074652	Myh7b	myosin_heavy_chain_7B_cardiac_muscle_beta	0	0	0	0.0372614	0.00603229	0.0104191	0.0360749	0.0225279	0.0363356	0.0142527	0.0172296	0.00895212	0.0252842	-1.49793	0.100781	1	-
ENSMUSG00000032932	Hspa13	heat_shock_protein_70_family_member_13	7.10788	5.34528	7.05305	7.35639	8.59045	11.7543	5.49602	5.77072	6.26194	4.11341	5.82136	7.86789	5.49269	0.518464	0.100801	1	-
ENSMUSG00000097702	Gm26739	predicted_gene_26739	0.192186	0.262227	0.180377	0.348349	0	0.340974	0	0.0921562	0	0.155454	0	0.220686	0.049522	2.15585	0.100807	1	-
ENSMUSG00000078143	Gm17344	predicted_gene_17344	0.0461031	0.0629051	0.151435	0.188044	0.0710105	0	0.0809136	0.110536	0.285275	0.223766	0.270548	0.086583	0.194208	-1.16545	0.100817	1	-
ENSMUSG00000024786	1700123I01Rik	RIKEN_cDNA_1700123I01_gene	0.167034	0.121561	0.188162	0.0908627	0.0343042	0.103728	0.249258	0.160223	0.0738337	0.445968	0.245114	0.117609	0.234879	-0.997924	0.101035	1	-
ENSMUSG00000036634	Mag	myelin_associated_glycoprotein	0.125974	0.0343838	0.0827802	0.165596	0.0452788	0.217941	0.04976	0.0785505	0.0278421	0.0611552	0.055457	0.111992	0.054553	1.03767	0.101098	1	-
ENSMUSG00000072875	Gpr27	G_protein_coupled_receptor_27	1.15101	0.76581	1.06433	1.99346	0.970311	1.90515	0.965094	0.527329	0.637912	0.611556	1.12598	1.30835	0.773574	0.758132	0.101253	1	-
ENSMUSG00000095981	Ighv10-1	immunoglobulin_heavy_variable_10_1	9.37044	5.82168	157.042	29.7317	45.1804	16.1198	4.71439	6.90589	14.9524	25.9796	42.3679	43.8777	18.984	1.2087	0.101381	1	-
ENSMUSG00000070436	Serpinh1	serine_or_cysteine_peptidase_inhibitor_clade_H_member_1	66.6782	49.5189	37.3896	137.903	39.5012	119.635	57.4394	54.4126	29.5793	32.5558	58.4089	75.1043	46.4792	0.692309	0.101461	1	-
ENSMUSG00000031616	Ednra	endothelin_receptor_type_A	5.40806	3.25702	2.32219	9.44405	4.4952	24.892	5.71815	3.92865	5.56499	1.92919	5.51229	8.30309	4.53065	0.873929	0.101513	1	-
ENSMUSG00000059237	Ppp1r2-ps4	protein_phosphatase_1_regulatory_inhibitor_subunit_2_pseudogene_4	11.212	13.03	12.1673	12.2794	11.6471	35.4762	9.15894	11.5011	9.56879	8.65168	10.3342	15.9687	9.84294	0.698083	0.101555	1	-
ENSMUSG00000035164	Zc3h12c	zinc_finger_CCCH_type_containing_12C	0.521751	0.389463	0.320232	0.648848	0.453375	3.23429	0.522562	0.481236	0.372575	0.476242	0.477686	0.927993	0.46606	0.993598	0.10166	1	-
ENSMUSG00000054641	Mmrn1	multimerin_1	5.22442	3.84803	3.5929	8.58596	3.85601	20.3545	3.34987	4.96327	6.72831	2.18802	4.8539	7.57696	4.41667	0.77866	0.101708	1	-
ENSMUSG00000008658	Rbfox1	RNA_binding_protein_fox_1_homolog_C._elegans_1	0.0959839	0.157181	0.0720833	0.852753	0.0887112	1.55838	0.210629	0.0736559	0.203664	0.186377	0.253527	0.470848	0.185571	1.34329	0.101736	1	-
ENSMUSG00000005237	Dnah2	dynein_axonemal_heavy_chain_2	0.0444201	0.0736919	0.0564155	0.146869	0.0912357	0.396417	0.0642203	0.0526372	0.0854753	0.0465094	0.0869106	0.134841	0.0671506	1.00579	0.101752	1	-
ENSMUSG00000032262	Elovl4	elongation_of_very_long_chain_fatty_acids_FEN1_Elo2_SUR4_Elo3_yeast_like_4	0.359171	0.204224	0.200186	0.620687	0.265104	1.69285	0.364537	0.107663	0.0992359	0.272425	0.439208	0.557036	0.256614	1.11817	0.101847	1	-
ENSMUSG00000041134	Cyyr1	cysteine_and_tyrosine_rich_protein_1	0.878142	0.459843	0.482526	1.55721	0.743433	3.59515	0.80465	0.673885	0.624883	0.478266	0.934476	1.28605	0.703232	0.870874	0.101852	1	-
ENSMUSG00000046223	Plaur	plasminogen_activator_urokinase_receptor	5.62831	3.00179	3.03068	5.46732	4.23967	35.3386	7.08835	4.38426	4.07571	2.09479	6.45574	9.45106	4.81977	0.971513	0.101942	1	-
ENSMUSG00000028893	Sesn2	sestrin_2	3.91945	2.74943	3.80109	3.703	4.75242	4.45132	4.51808	4.99408	6.76338	5.77857	5.08148	3.89612	5.42712	-0.478148	0.101974	1	-
ENSMUSG00000048100	Taf13	TAF13_RNA_polymerase_II_TATA_box_binding_protein_TBP_associated_factor	5.49211	4.94198	5.41203	3.41475	5.73652	1.73531	2.80402	2.54811	2.21258	2.32192	4.50369	4.45545	2.87806	0.630474	0.102113	1	-
ENSMUSG00000002020	Ltbp2	latent_transforming_growth_factor_beta_binding_protein_2	0.382674	0.150765	0.152738	0.486224	0.547694	0.66029	0.428469	0.482692	0.73525	0.570451	0.928507	0.396731	0.629074	-0.665068	0.102207	1	-
ENSMUSG00000105572	Gm43300	predicted_gene_43300	0.341359	0.822056	0.1508	0.0546054	0.49491	0.855117	0.141013	0.327461	0.230789	0.146216	0.19643	0.453141	0.208382	1.12073	0.102439	1	-
ENSMUSG00000085526	Gm16083	predicted_gene_16083	0.0644232	0.0439619	0.0151126	0.0292	0.0496265	0.0142909	0.0141331	0.0154498	0	0	0.0157495	0.0361025	0.00906649	1.99348	0.102678	1	-
ENSMUSG00000100824	Gm29375	predicted_gene_29375	0.0917475	0.0834981	0.258418	0.0831907	0.09429	0.407147	0.0805304	0	0	0.0742841	0	0.169715	0.0309629	2.4545	0.102791	1	-
ENSMUSG00000103383	Gm37754	predicted_gene_37754	0	0	0	0	0	0	0.239002	0	0	0	0.266335	0	0.101067	#NAME?	0.102898	1	-
ENSMUSG00000033717	Adra2a	adrenergic_receptor_alpha_2a	1.47865	1.15862	0.749725	1.02736	3.5357	8.43593	1.53476	1.52191	1.66033	0.60252	1.64709	2.731	1.39332	0.970899	0.103038	1	-
ENSMUSG00000058252	Tcp11x2	t_complex_11_family_X_linked_2	0	0	0.0216733	0.0418764	0	0.0614847	0.0405585	0.0664707	0	0.261646	0.0451967	0.0208391	0.0827743	-1.98989	0.103145	1	-
ENSMUSG00000028633	Ctps	cytidine_5_triphosphate_synthase	15.6959	10.9087	16.8008	38.9314	15.4649	53.0341	21.9302	11.9228	13.683	6.04547	21.2554	25.1393	14.9674	0.748122	0.103154	1	-
ENSMUSG00000087481	Gm15608	predicted_gene_15608	0.0165584	0.015062	0	0.0150066	0.0169998	0	0.0217976	0.0555801	0.117097	0	0	0.0106045	0.0388949	-1.87491	0.10318	1	-
ENSMUSG00000034854	Mfsd12	major_facilitator_superfamily_domain_containing_12	4.29728	2.99477	2.81452	3.6618	2.84151	2.06016	4.84193	3.45645	2.96544	6.08969	4.8914	3.11167	4.44898	-0.515785	0.103261	1	-
ENSMUSG00000080058	Gm11175	predicted_gene_11175	0.302184	0.274944	0.638262	0.821872	0.775874	0.670264	0.795794	0.434814	1.93708	0.733525	1.55206	0.580566	1.09065	-0.909659	0.103301	1	-
ENSMUSG00000053469	Tg	thyroglobulin	0.0949936	0.0549938	0.089169	0.191804	0.221709	0.869583	0.204665	0.10769	0.0305406	0.0908279	0.130946	0.253709	0.112934	1.1677	0.103325	1	-
ENSMUSG00000051839	Gypa	glycophorin_A	0.0224473	0.0408579	0	0.122145	0.0461144	1.57378	0.078832	0.12923	0	0.0726642	0.0658913	0.300891	0.0693236	2.11782	0.10338	1	-
ENSMUSG00000007659	Bcl2l1	BCL2_like_1	1.76434	1.59568	1.57855	2.19301	1.70216	2.26539	2.11129	1.38171	3.3025	2.0882	4.29132	1.84985	2.63501	-0.510395	0.103389	1	-
ENSMUSG00000038026	Kcnj9	potassium_inwardly_rectifying_channel_subfamily_J_member_9	0.0185521	0	0	0.0224216	0.0190532	0.0932689	0.0379945	0.053385	0.136682	0.0400234	0.0544455	0.0255493	0.0645061	-1.33615	0.103399	1	-
ENSMUSG00000096746	Trav7d-3	T_cell_receptor_alpha_variable_7D_3	0	0	0.0957509	0	0.104845	0	0.447913	0.0978873	0	0	0.499136	0.0334326	0.208987	-2.64409	0.103467	1	-
ENSMUSG00000026970	Rbms1	RNA_binding_motif_single_stranded_interacting_protein_1	9.92334	8.05179	6.90063	13.9598	10.7789	51.4578	9.1787	8.7755	11.8516	6.36558	11.96	16.8454	9.62627	0.807304	0.10351	1	-
ENSMUSG00000070530	Wfdc16	WAP_four_disulfide_core_domain_16	0.220564	0.0668883	0.138031	0.166642	0	0	0.0645447	0.0705209	0.487493	0.416382	0.251722	0.0986875	0.258133	-1.38717	0.103582	1	-
ENSMUSG00000040280	Ndufa4l2	NADH_dehydrogenase_ubiquinone_1_alpha_subcomplex_4_like_2	3.0341	0.622025	1.04295	1.5496	1.00933	3.26047	2.88829	1.92663	6.98946	1.24467	2.8427	1.75308	3.17835	-0.858386	0.103646	1	-
ENSMUSG00000020740	Gga3	golgi_associated_gamma_adaptin_ear_containing_ARF_binding_protein_3	3.33371	1.81255	3.3429	2.9724	2.45687	1.87896	3.88328	3.93148	4.7851	3.91882	2.05265	2.6329	3.71426	-0.496425	0.103706	1	-
ENSMUSG00000039201	Tbc1d25	TBC1_domain_family_member_25	1.29011	1.02896	1.22762	1.73563	1.4035	1.3118	2.19245	1.78566	2.31243	1.6157	1.52138	1.33294	1.88552	-0.500355	0.103742	1	-
ENSMUSG00000064147	Rab44	RAB44_member_RAS_oncogene_family	0.5626	0.305435	0.204427	1.17634	0.214323	2.7613	0.605344	0.487441	0.449256	0.190877	0.301813	0.870739	0.406946	1.0974	0.103768	1	-
ENSMUSG00000074804	AU015228	expressed_sequence_AU015228	0	0.0282755	0.0291605	0	0.0638266	0	0.109111	0.0298111	0.0549556	0.0754423	0.0608102	0.0202104	0.066026	-1.70793	0.103825	1	-
ENSMUSG00000099662	Ppp1r2-ps2	protein_phosphatase_1_regulatory_inhibitor_subunit_2_pseudogene_2	8.39865	8.69851	7.2774	9.31231	10.5489	22.6401	6.91842	8.18037	6.39718	7.05633	5.62482	11.146	6.83542	0.705421	0.103907	1	-
ENSMUSG00000056004	9330182L06Rik	RIKEN_cDNA_9330182L06_gene	0.197291	0.118734	0.236484	0.156841	0.0997447	1.0502	0.178505	0.189251	0.0778213	0.093316	0.225661	0.309883	0.152911	1.01903	0.10391	1	-
ENSMUSG00000094862	Ighv1-56	immunoglobulin_heavy_variable_1_56	0.318044	0.0578662	0.17909	0.28833	0.261244	3.94999	1.61906	0.122018	8.37856	0.617526	1.43106	0.842427	2.43365	-1.5305	0.103984	1	-
ENSMUSG00000001435	Col18a1	collagen_type_XVIII_alpha_1	29.3862	13.9393	9.19725	39.4626	15.8816	156.286	30.7046	18.0706	27.685	6.64825	25.5904	44.0255	21.7398	1.018	0.103984	1	-
ENSMUSG00000022018	Rgcc	regulator_of_cell_cycle	3.66447	5.6104	3.43986	2.99795	4.26798	46.0304	5.25633	5.31556	6.59809	3.97711	4.3717	11.0018	5.10376	1.10811	0.103995	1	-
ENSMUSG00000034205	Loxl2	lysyl_oxidase_like_2	19.1929	9.37956	6.42039	21.2325	9.98346	95.0116	20.6772	11.9861	14.911	6.34919	14.8245	26.8701	13.7496	0.96661	0.103997	1	-
ENSMUSG00000062478	Ctrc	chymotrypsin_C_caldecrin_	0	0	0	0	0	0.0361459	0	0	0	0	0.478248	0.00602432	0.0956496	-3.98889	0.104082	1	-
ENSMUSG00000064115	Cadm2	cell_adhesion_molecule_2	0.0543696	0.0384698	0.0340249	0.0492884	0.0341189	0.294769	0.0371188	0.0260754	0.016023	0.0317684	0.0738702	0.0841735	0.0369712	1.18697	0.104328	1	-
ENSMUSG00000027955	Fam198b	family_with_sequence_similarity_198_member_B	0.964048	0.689094	0.470308	1.79097	0.655945	0.918487	1.0463	0.701542	0.934189	1.95953	2.2044	0.914809	1.36919	-0.581783	0.104523	1	-
ENSMUSG00000102771	Gm33320	predicted_gene_33320	0	0	0	0	0	0	0	0	0.0684011	0.187894	0.0756868	0	0.0663964	#NAME?	0.104575	1	-
ENSMUSG00000034098	Fstl5	follistatin_like_5	0.236386	0.100805	0.117882	0.304705	0.113793	0.432547	0.103747	0.0921183	0.107762	0.074708	0.213181	0.217686	0.118303	0.87976	0.104636	1	-
ENSMUSG00000025243	Slc6a20b	solute_carrier_family_6_neurotransmitter_transporter_member_20B	0	0	0	0	0	0	0	0	0.016149	0.00738856	0	0	0.00470752	#NAME?	0.104804	1	-
ENSMUSG00000023993	Treml1	triggering_receptor_expressed_on_myeloid_cells_like_1	0	0	0	0	0	0.874917	0	0.031531	0	0	0	0.145819	0.0063062	4.53127	0.104944	1	-
ENSMUSG00000036158	Prickle1	prickle_homolog_1_Drosophila_	3.20658	2.00245	1.65807	5.06659	2.39064	14.1197	4.11064	1.816	1.87394	1.63427	3.5356	4.74067	2.59409	0.869861	0.105206	1	-
ENSMUSG00000044303	Cdkn2a	cyclin_dependent_kinase_inhibitor_2A	0	0.079638	0.109561	0.0264483	0.149822	0.232969	0.102437	0	0.361159	0.448516	0.428165	0.0997396	0.268055	-1.42629	0.10521	1	-
ENSMUSG00000023990	Tfeb	transcription_factor_EB	1.90014	1.70433	1.3367	2.10985	1.33439	1.1449	2.36316	2.29652	2.39988	1.68493	2.3812	1.58839	2.22514	-0.486334	0.105238	1	-
ENSMUSG00000107688	RP23-236J3.5	-	0	0	0	0	0	0	0	0	0	0.204557	0.123682	0	0.0656478	#NAME?	0.105387	1	-
ENSMUSG00000084783	Gm15419	predicted_gene_15419	0	0	0	0	0.170119	0.342875	0	0	0	0	0	0.0854991	0	Inf	0.105431	1	-
ENSMUSG00000074896	Ifit3	interferon_induced_protein_with_tetratricopeptide_repeats_3	3.76154	8.70473	6.3116	4.47566	10.816	2.21089	6.50036	9.06571	13.427	10.4423	8.14142	6.04674	9.51537	-0.654103	0.105493	1	-
ENSMUSG00000078954	Arhgap8	Rho_GTPase_activating_protein_8	0.906442	0.895708	1.14428	1.11926	0.898754	0.866572	0.905393	1.28926	2.50088	1.8903	0.825573	0.971837	1.48228	-0.609032	0.105579	1	-
ENSMUSG00000036766	Dner	delta_notch_like_EGF_repeat_containing	0.695325	0.605931	0.645837	1.55265	0.556209	4.09741	0.822346	0.470404	0.330018	0.663229	1.20289	1.35889	0.697778	0.961592	0.105718	1	-
ENSMUSG00000067599	Klra7	killer_cell_lectin_like_receptor_subfamily_A_member_7	0.0391151	0.124531	0.146847	0.0886428	0.160652	0.138777	0.137317	0.112538	0.242035	0.26894	0.36344	0.116428	0.224854	-0.949555	0.105811	1	-
ENSMUSG00000020932	Gfap	glial_fibrillary_acidic_protein	1.86199	1.02423	0.967418	6.83045	1.32515	9.51201	2.40218	1.43719	1.31695	0.679652	3.0923	3.58688	1.78565	1.00628	0.105814	1	-
ENSMUSG00000094777	Hist1h2ap	histone_cluster_1_H2ap	0	0.077435	0	0	0.0874432	0.151033	0.0746828	0.0816404	0.752505	0.206605	0	0.0526519	0.223087	-2.08305	0.105837	1	-
ENSMUSG00000043467	Zbtb37	zinc_finger_and_BTB_domain_containing_37	0.352904	0.486969	0.400866	0.489297	0.287794	0.353871	0.462049	0.576055	0.622695	0.471466	0.689007	0.395284	0.564254	-0.513458	0.105876	1	-
ENSMUSG00000106403	Igkv20-101-2	immunoglobulin_kappa_chain_variable_20_101_2	14.0378	0	0.113545	0.219388	0.248528	0	0	0	0	1.17494	0.355113	2.43655	0.30601	2.99319	0.105975	1	-
ENSMUSG00000020953	Coch	coagulation_factor_C_homolog_Limulus_polyphemus_	0.33686	0.0799507	0.178728	0.0531042	0.541468	0.363834	0.411397	0.57603	0.194232	0.402892	0.916978	0.258991	0.500306	-0.949909	0.10607	1	-
ENSMUSG00000103747	Gm38236	predicted_gene_38236	0	0	0	0	0	0	0	0.0243733	0	0	0.0497178	0	0.0148182	#NAME?	0.106248	1	-
ENSMUSG00000076547	Igkv4-70	immunoglobulin_kappa_chain_variable_4_70	2.59788	20.8763	6.19812	65.4515	26.567	3.64921	14.3469	4.56863	88.9994	8.58237	123.785	20.89	48.0564	-1.20192	0.106617	1	-
ENSMUSG00000078862	Gm14326	predicted_gene_14326	1.52492	1.55914	1.27943	1.8106	0.637484	0.754261	1.65834	2.36891	2.31457	1.60496	1.82178	1.26097	1.95371	-0.631683	0.107102	1	-
ENSMUSG00000091617	Gm3752	predicted_gene_3752	0.0210098	0.0191207	0	0	0	0.111882	0	0	0	0	0	0.0253354	0	Inf	0.107105	1	-
ENSMUSG00000055114	Anxa13	annexin_A13	5.15608	3.83411	2.8619	1.30064	3.95968	0.357983	1.81035	5.97813	5.86658	10.6284	3.2018	2.91173	5.49704	-0.916778	0.107194	1	-
ENSMUSG00000038552	Fndc4	fibronectin_type_III_domain_containing_4	0.515926	0.461786	0.335882	1.00332	0.606725	4.68794	0.905725	0.526829	0.419346	0.410682	0.797759	1.2686	0.612068	1.05147	0.107231	1	-
ENSMUSG00000085538	Gm11455	predicted_gene_11455	0.0559497	0	0	0	0.0575002	0.297945	0	0	0	0	0	0.0685658	0	Inf	0.107245	1	-
ENSMUSG00000041164	Zmiz2	zinc_finger_MIZ_type_containing_2	15.0823	12.7095	14.1789	16.8646	14.5486	10.0032	17.6106	17.5271	27.9543	16.5273	16.2209	13.8978	19.1681	-0.463844	0.107255	1	-
ENSMUSG00000028524	Sgip1	SH3_domain_GRB2_like_endophilin_interacting_protein_1	0.247026	0.212471	0.153887	0.236156	0.179883	1.99234	0.285824	0.172333	0.212439	0.0817605	0.43278	0.503628	0.237027	1.0873	0.107255	1	-
ENSMUSG00000022098	Bmp1	bone_morphogenetic_protein_1	11.4436	5.65233	4.2538	17.7093	7.82705	90.8401	14.9426	9.15464	9.75042	9.03763	12.8397	22.9544	11.145	1.04237	0.107262	1	-
ENSMUSG00000038967	Pdk2	pyruvate_dehydrogenase_kinase_isoenzyme_2	11.7422	14.8483	10.076	7.66473	9.0277	4.40741	9.56023	11.6365	15.4699	21.0226	12.8431	9.62772	14.1065	-0.551089	0.107423	1	-
ENSMUSG00000024041	Cryaa	crystallin_alpha_A	0.138352	0	0	0	0.071038	0.521708	0	0	0	0	0.0676808	0.12185	0.0135362	3.17021	0.10744	1	-
ENSMUSG00000108129	RP23-402K14.12	-	0	0	0.00740228	0.035764	0.0972213	0.0209994	0.0830993	0.105952	0.0558011	0.0127652	0.0926106	0.0268978	0.0700456	-1.38081	0.107536	1	-
ENSMUSG00000067786	Nnat	neuronatin	0.222831	0.0519779	0.0965445	0.445458	0.17016	0.44608	0.265811	0.169904	0.146495	0.87369	0.765752	0.238842	0.44433	-0.895576	0.107564	1	-
ENSMUSG00000028226	Mmp16	matrix_metallopeptidase_16	0.0351018	0.0479011	0.0527226	0.0922842	0.0360486	0.0965427	0.0985986	0.0976478	0.201723	0.0567998	0.0652432	0.0601002	0.104003	-0.791179	0.107724	1	-
ENSMUSG00000028214	Gem	GTP_binding_protein_gene_overexpressed_in_skeletal_muscle_	13.5627	4.83144	5.25347	25.52	12.0986	67.171	14.7226	9.49552	11.3371	2.92341	16.3258	21.4062	10.9609	0.965667	0.107856	1	-
ENSMUSG00000078302	Foxd1	forkhead_box_D1	0	0	0.0312839	0	0	0	0	0	0	0.121332	0.114103	0.00521399	0.0470871	-3.17487	0.107878	1	-
ENSMUSG00000024268	Celf4	CUGBP_Elav_like_family_member_4	1.54885	1.2352	1.18012	2.90851	1.08447	5.92474	1.58906	0.762154	1.09369	0.935757	2.07597	2.31365	1.29133	0.841316	0.10804	1	-
ENSMUSG00000041754	Trem3	triggering_receptor_expressed_on_myeloid_cells_3	1.60959	1.27659	0.077486	2.91837	0.720523	5.16283	1.30417	0.67304	0.401368	0.434082	1.45349	1.9609	0.85323	1.20051	0.108058	1	-
ENSMUSG00000030317	Timp4	tissue_inhibitor_of_metalloproteinase_4	0.566486	0.425466	0.377181	0.39412	0.216466	0.187009	0.36426	0.543404	0.180535	1.47089	0.59283	0.361122	0.630384	-0.803747	0.108065	1	-
ENSMUSG00000085434	Gm11725	predicted_gene_11725	0.0221682	0	0	0	0	0	0	0.0212706	0.0784232	0	0.0650721	0.0036947	0.0329532	-3.15689	0.108103	1	-
ENSMUSG00000026833	Olfm1	olfactomedin_1	3.53153	2.48482	2.13782	5.45443	2.57579	23.9728	4.00485	3.34333	3.64601	2.45882	4.23751	6.69287	3.5381	0.919649	0.108131	1	-
ENSMUSG00000102478	BC085271	cDNA_sequence_BC085271	0.191711	0.237816	0.327192	0.410776	0.214762	0.340146	0.183567	0.100299	0.184897	0.140991	0.187537	0.287067	0.159458	0.84821	0.108362	1	-
ENSMUSG00000100277	1810053B23Rik	RIKEN_cDNA_1810053B23_gene	0	0	0	0	0	0	0	0	0	0	0.0723541	0	0.0144708	#NAME?	0.1084	1	-
ENSMUSG00000083937	Cct3-ps1	chaperonin_containing_Tcp1_subunit_3_gamma_pseudogene_1	0	0	0	0	0	0	0	0	0	0	0.219303	0	0.0438605	#NAME?	0.108454	1	-
ENSMUSG00000030760	Acer3	alkaline_ceramidase_3	1.34286	0.914325	1.1857	1.44753	1.02996	1.69024	0.537791	1.00836	0.933083	0.794464	1.05503	1.26844	0.865746	0.551034	0.108922	1	-
ENSMUSG00000032327	Stra6	stimulated_by_retinoic_acid_gene_6	1.31839	0.637971	0.833825	1.70377	1.14265	1.71715	2.10519	1.68173	2.30224	0.80566	2.17239	1.22563	1.81344	-0.565213	0.108935	1	-
ENSMUSG00000072720	Myo18b	myosin_XVIIIb	0.125074	0.0487648	0.0805066	0.129583	0.0550478	0.805279	0.100377	0.137117	0.088462	0.0780628	0.0594275	0.207376	0.0926892	1.16177	0.108977	1	-
ENSMUSG00000079547	H2-DMb1	histocompatibility_2_class_II_locus_Mb1	21.5266	20.7991	31.9597	40.6001	28.7891	8.80268	31.2535	30.4518	35.5478	40.4978	44.4406	25.4129	36.4383	-0.519895	0.109122	1	-
ENSMUSG00000032419	Tbx18	T_box18	0.0171144	0.0311355	0.0160628	0.0775608	0.0175706	0.197351	0.0300367	0.0328264	0	0.353021	0.426846	0.0594659	0.168546	-1.50301	0.109147	1	-
ENSMUSG00000022012	Enox1	ecto_NOX_disulfide_thiol_exchanger_1	0.258236	0.138819	0.308514	0.287311	0.313405	2.42641	0.463644	0.225194	0.124535	0.208926	0.35597	0.622116	0.275654	1.17433	0.109294	1	-
ENSMUSG00000042429	Adora1	adenosine_A1_receptor	0.997864	1.1247	0.726701	1.91063	0.961262	3.62995	0.870727	0.660721	0.78072	0.423907	1.85154	1.55852	0.917524	0.764357	0.109479	1	-
ENSMUSG00000107091	Gm43343	predicted_gene_43343	0	0	0	0.115867	0.0218835	0.925962	0.0934896	0	0	0	0	0.177285	0.0186979	3.24512	0.109662	1	-
ENSMUSG00000055639	Dach1	dachshund_1_Drosophila_	0.592514	0.371135	0.396629	0.488714	0.418948	2.61973	0.524355	0.456556	0.313445	0.424365	0.46085	0.814612	0.435914	0.902068	0.109711	1	-
ENSMUSG00000009246	Trpm5	transient_receptor_potential_cation_channel_subfamily_M_member_5	0.0371378	0.0150166	0.0426068	0	0	0	0.0253526	0.0158321	0.0620181	0.106832	0.0242213	0.0157935	0.0468512	-1.56875	0.109715	1	-
ENSMUSG00000034640	Tiparp	TCDD_inducible_poly_ADP_ribose_polymerase	7.53381	5.80098	7.72088	7.47755	7.3778	23.6554	6.96745	5.88572	6.97652	4.44892	7.79545	9.92774	6.41481	0.630058	0.109742	1	-
ENSMUSG00000028572	Hook1	hook_homolog_1_Drosophila_	7.91354	9.80776	4.87762	8.57221	9.74824	0.49683	9.44702	15.0089	15.4131	9.99987	8.56467	6.9027	11.6867	-0.759636	0.109782	1	-
ENSMUSG00000013974	Mcemp1	mast_cell_expressed_membrane_protein_1	4.38512	1.61551	0.476279	7.45784	1.48865	17.555	4.10361	2.88536	2.17874	0.645051	2.44621	5.4964	2.45179	1.16465	0.109793	1	-
ENSMUSG00000028889	Yrdc	yrdC_domain_containing_E.coli_	9.14056	6.4979	7.09552	8.81467	8.77123	12.718	7.58488	5.90925	5.96154	5.17261	5.91232	8.83964	6.10812	0.533259	0.110019	1	-
ENSMUSG00000022893	Adamts1	a_disintegrin_like_and_metallopeptidase_reprolysin_type_with_thrombospondin_type_1_motif_1	7.01381	1.542	2.41409	10.9976	2.70769	58.2787	7.2852	2.64758	3.6574	5.02304	11.3973	13.8257	6.00211	1.20381	0.110227	1	-
ENSMUSG00000018931	Natd1	N_acetyltransferase_domain_containing_1	4.70176	4.84374	3.54131	4.0181	3.93143	3.70968	4.60013	5.36583	6.27634	6.51791	5.41761	4.12434	5.63556	-0.450397	0.110292	1	-
ENSMUSG00000073804	Nps	neuropeptide_S	0	0	0	0.0885387	0	0.389945	0	0	0	0	0	0.0797473	0	Inf	0.110367	1	-
ENSMUSG00000041649	Klf8	Kruppel_like_factor_8	0.264893	0.127062	0.212484	0.240138	0.301702	0.175188	0.164872	0.143216	0.0851583	0.136379	0.131919	0.220244	0.132309	0.735196	0.1104	1	-
ENSMUSG00000026058	Khdrbs2	KH_domain_containing_RNA_binding_signal_transduction_associated_2	0.0546367	0.036449	0.010256	0.03302	0.0112225	0.24236	0.038366	0.0104814	0.00965942	0.00884168	0.0534493	0.0646574	0.0241596	1.42022	0.110439	1	-
ENSMUSG00000033931	Rbm34	RNA_binding_motif_protein_34	5.33591	5.80118	4.85161	7.33183	5.47962	6.36852	4.34765	3.91343	3.72322	3.89115	4.58787	5.86145	4.09266	0.518216	0.110541	1	-
ENSMUSG00000043366	Olfr78	olfactory_receptor_78	2.04182	3.1706	2.72079	1.41486	1.07251	0.551773	1.99826	2.03741	2.54178	4.63306	4.02929	1.82873	3.04796	-0.737004	0.110674	1	-
ENSMUSG00000028766	Alpl	alkaline_phosphatase_liver_bone_kidney	1.35432	0.987294	0.875606	4.71591	1.66712	24.4842	3.58209	1.63466	2.55331	0.732903	3.79913	5.68074	2.46042	1.20718	0.110935	1	-
ENSMUSG00000042846	Lrrtm3	leucine_rich_repeat_transmembrane_neuronal_3	0.20694	0.117024	0.0420019	0.410696	0.109128	0.352298	0.176735	0.0912068	0.0741708	0.0497749	0.12584	0.206348	0.103545	0.994817	0.111288	1	-
ENSMUSG00000020990	Cdkl1	cyclin_dependent_kinase_like_1_CDC2_related_kinase_	0.461492	0.243058	0.570009	0.594525	0.598639	0.560272	0.810172	0.978573	0.644219	0.648488	0.926672	0.504666	0.801625	-0.667599	0.111312	1	-
ENSMUSG00000020401	Fam71b	family_with_sequence_similarity_71_member_B	0.0627719	0	0.0147253	0.0569032	0.0322307	0.0278492	0.0413271	0.0150538	0.29138	0	0.138176	0.0324134	0.0971873	-1.58418	0.111327	1	-
ENSMUSG00000068606	Gm4841	predicted_gene_4841	0.173467	0.32876	0.529208	0.209677	0.23751	0.0769534	0.329903	0.526923	1.06074	0.444418	0.141404	0.259262	0.500678	-0.949469	0.111381	1	-
ENSMUSG00000079015	Serpina1c	serine_or_cysteine_peptidase_inhibitor_clade_A_member_1C	0	0	0	0	0.0309681	0	0.0529257	0.0289131	0	0.121942	0	0.00516136	0.0407561	-2.98119	0.111548	1	-
ENSMUSG00000039699	Batf2	basic_leucine_zipper_transcription_factor_ATF_like_2	1.99593	1.50879	2.45318	1.65971	2.73538	0.273897	2.55863	2.87189	4.44325	2.55583	1.92443	1.77115	2.87081	-0.69677	0.111655	1	-
ENSMUSG00000022122	Ednrb	endothelin_receptor_type_B	6.18575	2.83195	2.47547	5.73243	2.51386	11.9066	4.49369	2.46915	2.44805	1.13636	5.12587	5.27433	3.13462	0.750697	0.111689	1	-
ENSMUSG00000041483	Zfp281	zinc_finger_protein_281	2.29203	1.46689	1.30756	2.84315	2.16303	7.75182	1.91183	1.71273	2.18685	1.16795	2.0605	2.97075	1.80797	0.716453	0.11183	1	-
ENSMUSG00000071347	C1qtnf9	C1q_and_tumor_necrosis_factor_related_protein_9	1.18568	1.00021	0.647556	2.07157	1.35045	0.497267	2.57348	1.53025	1.3532	1.34298	2.15107	1.12546	1.7902	-0.669609	0.111835	1	-
ENSMUSG00000015672	Mrpl32	mitochondrial_ribosomal_protein_L32	26.1209	25.9986	35.4509	31.1375	36.4791	27.1549	24.3348	20.8547	21.6768	18.7131	21.7382	30.3903	21.4635	0.501724	0.111859	1	-
ENSMUSG00000104709	Gm42484	predicted_gene_42484	0	0	0	0.0176741	0	0	0	0	0.172389	0.0157819	0	0.00294568	0.0376342	-3.67537	0.111946	1	-
ENSMUSG00000039831	Arhgap29	Rho_GTPase_activating_protein_29	3.21229	2.14825	2.19498	4.06618	2.43177	13.8369	2.6778	1.91083	2.30348	2.32676	4.36198	4.6484	2.71617	0.775159	0.112053	1	-
ENSMUSG00000074156	Ces1h	carboxylesterase_1H	0	0	0	0.0992516	0	0.906671	0.0640854	0	0	0	0	0.167654	0.0128171	3.70935	0.112226	1	-
ENSMUSG00000103144	Pcdhga1	protocadherin_gamma_subfamily_A_1	0.356553	0.122225	1.30969	0.323232	0.780074	0.229223	4.13667	0.138791	0.534519	0.405531	0.505507	0.520166	1.1442	-1.1373	0.112473	1	-
ENSMUSG00000060275	Nrg2	neuregulin_2	0.336759	0.175064	0.0903208	0.218062	0.123512	0.0213421	0.221695	0.473016	0.265831	0.233532	0.305898	0.160843	0.299995	-0.899282	0.112513	1	-
ENSMUSG00000034057	Myrfl	myelin_regulatory_factor_like	0	0	0	0	0.0541111	0.0233776	0.0231316	0	0	0.0959281	0.19332	0.0129148	0.062476	-2.27428	0.112529	1	-
ENSMUSG00000044748	Defb1	defensin_beta_1	0.423422	0.214012	0.0883269	0.426495	0.144953	2.33738	0.660714	0.0451269	0	0	0.184104	0.605765	0.177989	1.76697	0.112619	1	-
ENSMUSG00000035896	Rnase1	ribonuclease_RNase_A_family_1_pancreatic_	0.380643	0.423222	0.238209	0.306733	0.217165	28.9293	0.18563	0.283974	3.51478	0.273727	106.371	5.08254	22.1258	-2.12211	0.112644	1	-
ENSMUSG00000009596	Taf7l	TAF7_like_RNA_polymerase_II_TATA_box_binding_protein_TBP_associated_factor	0	0	0	0	0	0.233312	0	0	0	0	0	0.0388853	0	Inf	0.112657	1	-
ENSMUSG00000049897	Stkld1	serine_threonine_kinase_like_domain_containing_1	0.105013	0.0318461	0.0328588	0	0.0359433	0.0155286	0.0307304	0.0671513	0.541562	0	0.0171135	0.0368649	0.131311	-1.83267	0.112689	1	-
ENSMUSG00000021228	Acot3	acyl_CoA_thioesterase_3	0	0	0.0124167	0.0719867	0	0.0821794	0	0	0	0.0107113	0	0.0277638	0.00214226	3.696	0.112722	1	-
ENSMUSG00000103509	Gm38372	predicted_gene_38372	0	0	0.0286775	0.04617	0	0	0.00893672	0.068385	0.0360186	0.049438	0.0398557	0.0124746	0.0405268	-1.69989	0.112771	1	-
ENSMUSG00000047907	Tshz2	teashirt_zinc_finger_family_member_2	2.32338	1.62299	1.50071	2.99641	2.10192	10.4339	2.48369	1.91296	2.26441	1.0719	2.54073	3.49656	2.05474	0.766982	0.112811	1	-
ENSMUSG00000020890	Gucy2e	guanylate_cyclase_2e	0	0.00348136	0	0.00693709	0.00393132	0.0135804	0.0100764	0.0110113	0.0507455	0.00309719	0.00374163	0.00465503	0.0157344	-1.75706	0.11282	1	-
ENSMUSG00000103899	Gm37940	predicted_gene_37940	0.075715	0.034442	0.142149	0.0572048	0.0388799	0.0111962	0.0110726	0.0121042	0	0.020418	0.0617203	0.0599312	0.021063	1.50859	0.112891	1	-
ENSMUSG00000053552	Ebf4	early_B_cell_factor_4	0.607371	0.358668	0.31008	0.521638	0.437702	2.47683	0.54249	0.327081	0.301462	0.318975	0.542047	0.785382	0.406411	0.950454	0.112924	1	-
ENSMUSG00000020407	Upp1	uridine_phosphorylase_1	30.0092	35.9631	62.2631	32.6413	34.4893	8.51468	43.8286	50.761	47.6719	87.1491	35.1862	33.9801	52.9193	-0.639104	0.112957	1	-
ENSMUSG00000004951	Hspb1	heat_shock_protein_1	19.4714	10.384	16.303	44.3122	16.6402	194.887	37.8566	11.6146	9.20098	20.3709	40.373	50.333	23.8832	1.07551	0.113085	1	-
ENSMUSG00000055333	Fat2	FAT_tumor_suppressor_homolog_2_Drosophila_	0.00499869	0	0	0	0	0	0	0.00479389	0	0.0202165	0.00244344	0.000833116	0.00549076	-2.72042	0.113211	1	-
ENSMUSG00000027651	Rprd1b	regulation_of_nuclear_pre_mRNA_domain_containing_1B	1.29243	1.04513	1.35236	1.79318	1.27967	1.06032	1.39063	1.34196	1.18769	1.09812	5.12527	1.30385	2.02874	-0.637804	0.113253	1	-
ENSMUSG00000029275	Gfi1	growth_factor_independent_1	1.15725	1.53247	0.694212	0.912535	1.32203	0.249082	0.96772	2.39096	1.24713	2.14403	1.19907	0.977931	1.58978	-0.701025	0.11342	1	-
ENSMUSG00000024737	Slc15a3	solute_carrier_family_15_member_3	2.02895	1.56381	1.10043	4.53195	1.96206	22.8557	3.06225	2.43283	4.06595	1.23115	2.878	5.67382	2.73404	1.05329	0.113508	1	-
ENSMUSG00000039239	Tgfb2	transforming_growth_factor_beta_2	0.668162	0.533923	0.508545	1.17461	0.584164	4.22158	0.641973	0.450383	0.654585	0.544234	1.10411	1.28183	0.679057	0.916602	0.113538	1	-
ENSMUSG00000024186	Rgs11	regulator_of_G_protein_signaling_11	0.37459	0.316725	0.277167	0.419488	0.45709	0.242406	0.417777	0.410052	0.736381	0.520558	0.50009	0.347911	0.516971	-0.571366	0.113589	1	-
ENSMUSG00000034009	Rxfp1	relaxin_insulin_like_family_peptide_receptor_1	0.0103712	0	0.0162243	0.0282058	0.0532526	0	0	0.00663195	0	0.00839166	0.00676409	0.018009	0.00435754	2.04713	0.113593	1	-
ENSMUSG00000054871	Tmem158	transmembrane_protein_158	5.09252	2.88745	3.60194	4.70251	2.18917	25.3848	5.57197	3.20363	2.53385	2.91284	4.91225	7.30973	3.82691	0.933639	0.113716	1	-
ENSMUSG00000105650	Gm42889	predicted_gene_42889	0.372954	0.169653	0.583493	0.957953	1.40432	20.2936	1.09122	1.31175	0.714396	0.854902	2.7363	3.96366	1.34171	1.56276	0.113752	1	-
ENSMUSG00000097476	Gm26583	predicted_gene_26583	0.0556836	0.0101313	0.0418138	0	0.0571796	0.444573	0.0293238	0.0534075	0	0.0360363	0.0217887	0.101564	0.0281113	1.85316	0.113837	1	-
ENSMUSG00000106676	Gm42895	predicted_gene_42895	0	0.0124578	0	0.012412	0	0	0	0.0262688	0.0968511	0.0110831	0	0.00414497	0.0268406	-2.69498	0.114058	1	-
ENSMUSG00000031584	Gsr	glutathione_reductase	50.8255	50.2006	74.1078	62.1468	54.0347	82.4049	55.6484	46.7177	46.6289	30.1016	38.0689	62.2867	43.4331	0.520129	0.114306	1	-
ENSMUSG00000025650	Col7a1	collagen_type_VII_alpha_1	1.99279	0.306596	0.226951	1.44127	0.643281	11.2156	2.49198	0.657103	1.20802	0.40307	0.8063	2.63774	1.11329	1.24447	0.114311	1	-
ENSMUSG00000047798	Cd300lf	CD300_antigen_like_family_member_F	1.8886	0.861808	0.572065	2.02937	1.16492	9.90334	2.0285	1.06499	1.85643	0.473527	1.40483	2.73669	1.36566	1.00284	0.114346	1	-
ENSMUSG00000078161	Erich3	glutamate_rich_3	0.0692074	0.0887174	0.0236243	0.0798512	0.106606	0.0948896	0.0358955	0.0694047	0	0.0279962	0.0492381	0.0771494	0.0365069	1.07949	0.114594	1	-
ENSMUSG00000024059	Clip4	CAP_GLY_domain_containing_linker_protein_family_member_4	2.83275	2.31015	1.74742	6.20913	2.88826	18.4359	4.26258	2.18354	3.08582	1.11319	4.58229	5.73727	3.04548	0.913693	0.114677	1	-
ENSMUSG00000016918	Sulf1	sulfatase_1	3.13696	1.69148	1.32331	9.1877	2.92408	15.637	4.12695	2.49744	2.44777	1.73034	4.37575	5.65008	3.03565	0.896267	0.114687	1	-
ENSMUSG00000097195	Snhg5	small_nucleolar_RNA_host_gene_5	1.9379	1.93782	2.45054	3.09256	2.2697	5.46332	1.96814	1.57471	2.49916	1.43182	1.75475	2.85864	1.84572	0.631149	0.114744	1	-
ENSMUSG00000018167	Stard3	START_domain_containing_3	8.917	8.13305	9.02592	9.46113	10.946	4.94268	10.7841	11.4833	12.6598	14.5467	8.78313	8.57097	11.6514	-0.442972	0.114765	1	-
ENSMUSG00000097378	B230208H11Rik	RIKEN_cDNA_B230208H11_gene	0.119316	0.0180919	0.0559927	0.144223	0.122539	2.2935	0.244376	0.190745	0.158225	0.0321759	0.116727	0.458944	0.14845	1.62834	0.114772	1	-
ENSMUSG00000033107	Rnf125	ring_finger_protein_125	3.93637	3.52509	3.29092	2.36972	4.23186	17.4614	2.6454	4.30693	3.01793	2.38856	3.82069	5.80256	3.2359	0.842522	0.115057	1	-
ENSMUSG00000058715	Fcer1g	Fc_receptor_IgE_high_affinity_I_gamma_polypeptide	24.1545	16.2772	12.7406	33.6222	14.0168	69.0733	20.0578	16.3294	19.1404	11.9529	20.3786	28.3141	17.5718	0.688255	0.115316	1	-
ENSMUSG00000105561	Gm43462	predicted_gene_43462	0	0.0204625	0.0105515	0	0.0692975	0.00997779	0	0.0107869	0.328102	0.0181959	0.0220037	0.0183816	0.0758177	-2.04428	0.115393	1	-
ENSMUSG00000021396	Nxnl2	nucleoredoxin_like_2	0.77604	0.385081	0.231776	0.223857	0.543378	0.907564	0.309617	0	0.374246	0.171226	0.310569	0.511282	0.233132	1.13298	0.115393	1	-
ENSMUSG00000048337	Npy4r	neuropeptide_Y_receptor_Y4	2.14906	0.998111	1.52892	1.38426	1.19639	0.592047	2.86928	1.28028	2.29998	1.44587	2.25722	1.30813	2.03052	-0.634344	0.115561	1	-
ENSMUSG00000011831	Evi5	ecotropic_viral_integration_site_5	3.97553	3.92312	3.60683	3.51525	4.21131	7.961	3.27644	3.69703	2.90531	2.49392	3.46376	4.53217	3.16729	0.516952	0.11561	1	-
ENSMUSG00000106304	Gm42518	predicted_gene_42518	0	0	0	0.158577	0.0449335	0.0776097	0	0	0	0	0	0.0468533	0	Inf	0.115675	1	-
ENSMUSG00000038384	Setd1b	SET_domain_containing_1B	3.13658	2.79689	3.33425	3.03063	3.16486	2.78935	3.27938	4.05621	6.68525	3.53382	3.18273	3.04209	4.14748	-0.44717	0.115714	1	-
ENSMUSG00000093456	Gm20662	predicted_gene_20662	0.149363	0.0754929	0.0467285	0.0752317	0.119296	0.132506	0.160242	0.159186	0.410819	0.120841	0.0974143	0.0997696	0.1897	-0.927051	0.115734	1	-
ENSMUSG00000050677	Ccdc96	coiled_coil_domain_containing_96	0.0686609	0.0208221	0.0322212	0.269726	0.023501	0.0203063	0.200894	0.197588	0.17199	0.111103	0.0783604	0.0725395	0.151987	-1.06711	0.115767	1	-
ENSMUSG00000027500	Stmn2	stathmin_like_2	3.2483	1.83663	1.76756	4.68109	2.27923	12.3999	2.99893	2.08555	1.78488	1.86895	3.9056	4.36879	2.52878	0.788791	0.115796	1	-
ENSMUSG00000018217	Pmp22	peripheral_myelin_protein_22	43.4021	22.6099	29.7609	43.2941	56.4249	31.0939	39.6485	60.8856	39.9828	100.509	31.2287	37.7643	54.4509	-0.527933	0.115919	1	-
ENSMUSG00000079808	AC168977.1	-	0.0214718	0.0390824	0.322601	0.253122	0.352907	0.114342	0.0754064	0.103012	0.0379798	0.0695066	0.0840517	0.183921	0.0739913	1.31366	0.115958	1	-
ENSMUSG00000028420	Tmem38b	transmembrane_protein_38B	5.56182	4.66191	3.98037	8.06731	4.20805	22.1329	6.11709	4.15867	3.53031	3.32294	7.21727	8.10206	4.86926	0.734586	0.116116	1	-
ENSMUSG00000068250	Amn1	antagonist_of_mitotic_exit_network_1	0.244932	0.335827	0.443414	0.223629	0.474311	0.270072	0.340918	0.500108	0.69913	0.502485	0.415885	0.332031	0.491705	-0.566477	0.116195	1	-
ENSMUSG00000050549	5730508B09Rik	RIKEN_cDNA_5730508B09_gene	4.38974	3.30363	4.31116	5.1027	5.6048	4.26406	3.2063	3.10434	3.03113	2.35905	3.84499	4.49601	3.10916	0.53212	0.116251	1	-
ENSMUSG00000059713	Rcan3	regulator_of_calcineurin_3	6.94868	1.0694	6.15057	5.41654	1.3143	6.4733	7.02126	7.22595	6.37087	8.21614	6.58662	4.56213	7.08417	-0.63489	0.116316	1	-
ENSMUSG00000066366	Serpina1a	serine_or_cysteine_peptidase_inhibitor_clade_A_member_1A	0	0	0	0	0	0	0.0146033	0	0	0.0673276	0	0	0.0163862	#NAME?	0.116355	1	-
ENSMUSG00000024810	Il33	interleukin_33	2.74744	1.59056	1.31149	12.0148	6.09976	10.9479	4.26829	2.62799	2.38762	0.650434	5.19977	5.78532	3.02682	0.934595	0.116394	1	-
ENSMUSG00000020658	Efr3b	EFR3_homolog_B_S._cerevisiae_	0.990045	0.712567	0.629377	0.874804	0.875142	4.38066	1.00104	0.703258	0.747888	0.527242	0.956255	1.41043	0.787137	0.841451	0.116437	1	-
ENSMUSG00000025372	Baiap2	brain_specific_angiogenesis_inhibitor_1_associated_protein_2	2.8095	2.62818	2.69056	3.2107	3.92266	2.48247	3.85607	3.87099	3.29177	5.58846	3.40912	2.95734	4.00328	-0.436881	0.116472	1	-
ENSMUSG00000017446	C1qtnf1	C1q_and_tumor_necrosis_factor_related_protein_1	6.31332	2.47102	2.00989	9.90492	4.24684	39.9782	7.06666	4.23686	5.75468	2.36583	7.51655	10.8207	5.38812	1.00594	0.116603	1	-
ENSMUSG00000027596	a	nonagouti	0.242392	0.073508	0.170643	0.201423	0.1452	1.23651	0.177294	0.174375	0	0.0980484	0.217361	0.344946	0.133416	1.37044	0.116612	1	-
ENSMUSG00000085129	5031425F14Rik	RIKEN_cDNA_5031425F14_gene	0.0586629	0.0533704	0.0367117	0.212715	0	0.0346987	0.120141	0.206319	0.259315	0.0632782	0.09564	0.0660265	0.148939	-1.1736	0.116632	1	-
ENSMUSG00000028218	Fam92a	family_with_sequence_similarity_92_member_A	1.42831	1.17167	1.16314	2.09719	1.68617	5.05246	1.41446	1.00123	1.28436	0.962986	1.75552	2.09983	1.28371	0.709949	0.116706	1	-
ENSMUSG00000087395	Gm12705	predicted_gene_12705	0	0	0	0	0	0	0	0.225635	0	0.0380791	0	0	0.0527428	#NAME?	0.116755	1	-
ENSMUSG00000044387	2410080I02Rik	RIKEN_cDNA_2410080I02_gene	0	0	0	0	0	0	0.0869495	0.47525	0	0	0	0	0.11244	#NAME?	0.117033	1	-
ENSMUSG00000066141	Gm11232	predicted_gene_11232	0	0	0	0	0	0	0.0214268	0.117115	0	0	0	0	0.0277084	#NAME?	0.117071	1	-
ENSMUSG00000054013	Tmem179	transmembrane_protein_179	0.777952	0.503282	0.535537	1.78665	0.514855	4.67796	1.13811	0.51408	0.198694	0.57347	1.08237	1.46604	0.701343	1.06373	0.117192	1	-
ENSMUSG00000048277	Syngr2	synaptogyrin_2	25.0156	38.6082	22.3071	20.5559	23.9126	7.21422	35.6704	34.8812	38.933	31.75	29.559	22.9356	34.1587	-0.574665	0.1172	1	-
ENSMUSG00000059327	Eda	ectodysplasin_A	0.11623	0.0607432	0.062678	0.136754	0.0482519	0.78106	0.132414	0.0616769	0.0655908	0.0960367	0.108865	0.200953	0.0929166	1.11285	0.117206	1	-
ENSMUSG00000035504	Reep6	receptor_accessory_protein_6	1.88125	1.53128	1.87436	0.8602	1.67772	0.197647	1.79615	1.82041	2.66989	3.63151	1.29954	1.33708	2.2435	-0.746669	0.117239	1	-
ENSMUSG00000021596	Mctp1	multiple_C2_domains_transmembrane_1	0.714866	0.463069	0.361873	0.688776	0.45354	3.90492	0.542071	0.430826	0.747827	0.360342	0.779868	1.09784	0.572187	0.940111	0.117357	1	-
ENSMUSG00000037660	Gdf7	growth_differentiation_factor_7	0	0	0.13684	0	0	0.0776097	0.127975	0.0839034	0	0.18871	0.25671	0.0357416	0.13146	-1.87894	0.117391	1	-
ENSMUSG00000073234	Gm8773	predicted_gene_8773	0.163209	0.074239	0.17234	0.573296	0.0209585	0.506762	0.179057	0.156542	0	0.0990236	0.0399152	0.251801	0.0949076	1.40769	0.117706	1	-
ENSMUSG00000057246	BC051142	cDNA_sequence_BC051142	0.105984	0.0890002	0.237243	0.221723	0.251172	0.0867947	0.250467	0.3832	0.302729	0.197876	0.231289	0.16532	0.273112	-0.724237	0.117711	1	-
ENSMUSG00000010136	Pifo	primary_cilia_formation	0	0	0	0	0	0	0.026449	0	0	0	0.14743	0	0.0347759	#NAME?	0.117761	1	-
ENSMUSG00000079186	Gzmc	granzyme_C	0.175681	0	0.371066	0.039814	0.0451259	0	0.269866	0.252788	0.466005	0.24876	0.171883	0.105281	0.28186	-1.42073	0.117766	1	-
ENSMUSG00000032503	Arpp21	cyclic_AMP_regulated_phosphoprotein_21	0.0147842	0.00733635	0.00504642	0.00731069	0.00966096	0.0417315	0.00707807	0.00515652	0	0.00761151	0.00920302	0.0143117	0.00580982	1.30063	0.117958	1	-
ENSMUSG00000046613	Vwa5b2	von_Willebrand_factor_A_domain_containing_5B2	0.437958	0.404651	0.47856	0.443558	0.491919	0.127493	0.420464	0.439803	0.862122	0.905208	0.468598	0.397356	0.619239	-0.640063	0.118127	1	-
ENSMUSG00000044071	Fam19a2	family_with_sequence_similarity_19_member_A2	0.0846068	0.068413	0.00882032	0.247141	0.270303	0.467048	0.0742638	0.126249	0.0166227	0.0380299	0.137947	0.191055	0.0786224	1.28098	0.11819	1	-
ENSMUSG00000027692	Tnik	TRAF2_and_NCK_interacting_kinase	0.877594	1.15174	1.3791	0.480297	0.802764	0.260971	1.42938	1.54959	1.50579	0.796803	1.11606	0.825411	1.27953	-0.632424	0.118332	1	-
ENSMUSG00000027364	Usp50	ubiquitin_specific_peptidase_50	0.160879	0.0770282	0.214606	0.145846	0.0782563	0.383117	0.0966178	0.0812192	0.0973171	0.123311	0.0662699	0.176622	0.0929469	0.926186	0.118369	1	-
ENSMUSG00000031871	Cdh5	cadherin_5	10.2715	5.70213	3.56499	11.0191	7.97982	61.342	10.6331	8.65831	9.09016	4.26337	11.1657	16.6466	8.76214	0.925872	0.118432	1	-
ENSMUSG00000033860	Fgg	fibrinogen_gamma_chain	0.154811	0	0	0	0	4.34922	0.407657	0.0164992	0	0	0.0168193	0.750673	0.0881951	3.08941	0.118467	1	-
ENSMUSG00000072952	Gm5878	predicted_gene_5878	0	0	0.0148718	0.0071802	0	0.0281127	0	0	0	0	0	0.00836079	0	Inf	0.118469	1	-
ENSMUSG00000050370	Ch25h	cholesterol_25_hydroxylase	3.61622	0.967599	1.31218	7.38302	4.21293	16.6074	3.25422	2.6235	1.98812	1.35222	4.96449	5.68323	2.83651	1.00259	0.118676	1	-
ENSMUSG00000107071	Gm43816	predicted_gene_43816	0.25881	0	0	0	0	0.287058	0	0	0	0	0	0.0909781	0	Inf	0.118967	1	-
ENSMUSG00000089697	Gm15947	predicted_gene_15947	0.0748134	0.0680592	0	0.0542469	0.0614523	0	0.131322	0.186579	0	0.217885	0.0585481	0.0430953	0.118867	-1.46374	0.119042	1	-
ENSMUSG00000008333	Snrpb2	U2_small_nuclear_ribonucleoprotein_B	9.06814	9.66415	10.5791	12.9118	12.6464	14.4459	9.31366	8.37641	8.55603	5.75659	9.29684	11.5526	8.2599	0.484019	0.119113	1	-
ENSMUSG00000106547	B230303O12Rik	RIKEN_cDNA_B230303O12_gene	0.135061	0.266213	0.221866	0.0714253	0.0462283	1.00851	0.128426	0.205131	0.11941	0.109274	0.0880871	0.29155	0.130066	1.1645	0.119166	1	-
ENSMUSG00000078915	Hsp25-ps1	heat_shock_protein_25_pseudogene_1	17.6114	12.252	15.0408	49.9631	13.3338	206.735	38.1923	9.53997	7.26614	21.6803	43.9157	52.4893	24.1189	1.12186	0.119227	1	-
ENSMUSG00000105986	Gm43065	predicted_gene_43065	0	0.0713646	0	0	0.0201471	0.0347982	0	0	0	0	0	0.0210516	0	Inf	0.119342	1	-
ENSMUSG00000038546	Ranbp9	RAN_binding_protein_9	18.477	17.0528	14.4286	21.5205	18.6309	40.126	15.7484	15.0397	11.861	14.1906	17.8394	21.706	14.9358	0.539313	0.119429	1	-
ENSMUSG00000108239	RP23-171B16.2	-	0.0637722	0.130539	0.0598687	0.0433575	0.09825	0	0.153952	0.214127	0.26783	0	0.171574	0.0659646	0.161497	-1.29174	0.11978	1	-
ENSMUSG00000097239	Gm27029	predicted_gene_27029	0.271688	0.247161	0.476052	0.738891	0.241809	0.144616	0.667729	0.330112	0.720586	0.410302	0.885921	0.353369	0.60293	-0.770813	0.120123	1	-
ENSMUSG00000022434	Fam118a	family_with_sequence_similarity_118_member_A	4.03307	3.94787	3.48297	6.05463	4.52271	18.0335	4.40388	4.03892	3.62269	3.4718	4.71864	6.67912	4.05119	0.721314	0.120302	1	-
ENSMUSG00000092418	Gm20406	predicted_gene_20406	0	0.0882356	0	0	0	0.77436	0	0	0	0	0	0.143766	0	Inf	0.120346	1	-
ENSMUSG00000104524	Gm37333	predicted_gene_37333	0	0	0.0170999	0	0	0.145515	0	0	0	0	0	0.0271025	0	Inf	0.120545	1	-
ENSMUSG00000097121	D130020L05Rik	RIKEN_cDNA_D130020L05_gene	0.270006	0.214931	0.158414	0.275374	0.155965	0.299427	0.281436	0.372318	0.552021	0.273064	0.396212	0.22902	0.37501	-0.711459	0.120649	1	-
ENSMUSG00000015647	Lama5	laminin_alpha_5	11.7777	6.5822	6.23074	11.3784	7.33468	59.3267	12.5561	8.31003	8.04655	6.67849	11.5573	17.1051	9.42969	0.859142	0.120712	1	-
ENSMUSG00000031779	Ccl22	chemokine_C_C_motif_ligand_22	2.08321	1.74594	2.04789	2.42386	2.15616	4.46765	2.31812	3.85499	6.11988	1.43327	5.64834	2.48745	3.87492	-0.639498	0.120857	1	-
ENSMUSG00000030786	Itgam	integrin_alpha_M	3.55768	3.40226	1.88621	7.4309	1.71276	27.0787	2.98292	3.24888	5.68176	1.9665	5.43485	7.51141	3.86298	0.95937	0.121045	1	-
ENSMUSG00000034755	Pcdh11x	protocadherin_11_X_linked	0.00974193	0.00738585	0.00304829	0.014719	0.00833695	0.0259289	0.0242283	0.00622958	0.0129188	0.0236451	0.0460618	0.0115268	0.0226167	-0.972396	0.121112	1	-
ENSMUSG00000026177	Slc11a1	solute_carrier_family_11_proton_coupled_divalent_metal_ion_transporters_member_1	2.3418	1.27436	0.767885	3.37347	1.22989	8.39108	2.22451	1.30782	1.56934	1.18524	1.86199	2.89641	1.62978	0.829592	0.12117	1	-
ENSMUSG00000021028	Mbip	MAP3K12_binding_inhibitory_protein_1	7.58501	8.16172	5.94615	8.23171	6.25378	12.1562	6.20448	4.64195	3.74954	5.98274	6.22329	8.05576	5.3604	0.58768	0.121258	1	-
ENSMUSG00000028161	Ppp3ca	protein_phosphatase_3_catalytic_subunit_alpha_isoform	10.9136	9.40763	9.16976	12.6283	9.75237	23.5519	8.5871	8.48831	8.25044	7.63117	9.87464	12.5706	8.56633	0.553303	0.121276	1	-
ENSMUSG00000108297	RP23-392K24.6	-	0.0218377	0.0198742	0.0615085	0	0.0224428	0	0	0	0	0	0	0.0209439	0	Inf	0.12136	1	-
ENSMUSG00000082088	Gm15753	predicted_gene_15753	4.01744	2.77627	3.33606	4.06224	2.77689	1.67929	4.81488	3.66844	5.19115	4.46923	4.9126	3.10803	4.61126	-0.56916	0.121427	1	-
ENSMUSG00000066952	Myo1h	myosin_1H	0.210656	0.196556	0.177465	0.249731	0.171955	0.11501	0.227579	0.243524	0.39159	0.249095	0.322327	0.186896	0.286823	-0.617928	0.121432	1	-
ENSMUSG00000024538	Ppic	peptidylprolyl_isomerase_C	27.2113	14.5396	10.6905	36.0627	15.9541	119.773	26.0974	18.3298	18.8399	16.1309	25.7145	37.3719	21.0225	0.83002	0.121468	1	-
ENSMUSG00000108780	RP23-331I23.5	-	0.0461823	0	0.0216778	0	0	0.0102446	0	0	0	0	0	0.0130174	0	Inf	0.121621	1	-
ENSMUSG00000104830	5830487J09Rik	RIKEN_cDNA_5830487J09_gene	0.142048	0.0469923	0.07273	0.070242	0.159128	0.0458281	0.0113305	0.0619306	0.0570776	0.0313452	0.0378922	0.0894948	0.0399152	1.16487	0.121643	1	-
ENSMUSG00000030898	Cckbr	cholecystokinin_B_receptor	0.0262017	0	0	0.023746	0	0.174313	0.0114933	0	0	0	0.0128078	0.0373768	0.00486022	2.94305	0.121648	1	-
ENSMUSG00000041592	Sdk2	sidekick_homolog_2_chicken_	0.203594	0.11576	0.132477	0.306216	0.125922	1.45732	0.296494	0.128718	0.171818	0.0786159	0.276117	0.390215	0.190352	1.0356	0.121849	1	-
ENSMUSG00000026691	Fmo3	flavin_containing_monooxygenase_3	0	0.0139789	0	0.0417823	0.252454	0	0	0	0	0.609123	0.721476	0.0513692	0.26612	-2.3731	0.121877	1	-
ENSMUSG00000037855	Zfp365	zinc_finger_protein_365	0.0979666	0.142601	0.0965615	0.213152	0.120728	0.299862	0.124692	0.11747	0.155906	0.471607	0.522318	0.161812	0.278398	-0.782832	0.121916	1	-
ENSMUSG00000069117	Gm10260	predicted_gene_10260	59.3467	50.2496	69.3005	78.1894	70.2154	159.223	56.3292	57.0995	37.0599	68.1897	51.4111	81.0875	54.0179	0.586042	0.121921	1	-
ENSMUSG00000050711	Scg2	secretogranin_II	5.27237	5.08997	3.87328	9.4208	3.0603	22.4086	6.14076	3.92546	3.03248	3.81916	7.33375	8.18755	4.85032	0.755352	0.122041	1	-
ENSMUSG00000098234	Snhg6	small_nucleolar_RNA_host_gene_6	2.42536	3.62609	2.52377	3.68157	3.61052	9.79125	2.52499	3.02988	1.84506	2.85971	2.8692	4.27643	2.62577	0.703667	0.122085	1	-
ENSMUSG00000032125	Robo4	roundabout_homolog_4_Drosophila_	1.516	1.26904	0.730475	1.83419	1.66339	12.5497	2.17567	1.42657	1.46261	0.97003	2.36271	3.26046	1.67952	0.957029	0.12224	1	-
ENSMUSG00000042622	Maff	v_maf_musculoaponeurotic_fibrosarcoma_oncogene_family_protein_F_avian_	10.2028	9.75742	8.03268	12.8122	9.84142	49.2095	10.5362	10.4742	12.358	6.3124	10.4734	16.6427	10.0308	0.730447	0.122287	1	-
ENSMUSG00000094797	Igkv6-15	immunoglobulin_kappa_variable_6_15	126.265	47.2162	71.3593	111.358	161.839	329.453	386.043	113.861	234.237	29.8432	470.599	141.248	246.917	-0.805789	0.122305	1	-
ENSMUSG00000070527	Mkrn3	makorin_ring_finger_protein_3	0.128863	0.322374	0.0302399	0.175216	0.132332	0.614466	0.0848285	0.169948	0.0284811	0.0912216	0.141811	0.233915	0.103258	1.17973	0.122316	1	-
ENSMUSG00000060613	Cyp2c70	cytochrome_P450_family_2_subfamily_c_polypeptide_70	0	0.0911074	0.0626697	0.0302573	0	0	0	0	0	0	0.0163198	0.0306724	0.00326395	3.23225	0.122324	1	-
ENSMUSG00000024245	Tmem178	transmembrane_protein_178	0.0967487	0.286069	0.204349	0.241209	0.0993526	0.107308	0.0636964	0.139212	0.128316	0	0.0473287	0.172506	0.0757107	1.18808	0.122464	1	-
ENSMUSG00000085419	Gm11734	predicted_gene_11734	0	0.205075	0.0528734	0.20432	0	0.149996	0.197838	0.108106	0.249087	0.273539	0.441041	0.102044	0.253922	-1.31519	0.122704	1	-
ENSMUSG00000099422	Gm4275	predicted_gene_4275	0	0	0	0	0.117341	0.0506949	0.0501352	0.219224	0	0.0462465	0.335387	0.028006	0.130199	-2.2169	0.12316	1	-
ENSMUSG00000073590	3222401L13Rik	RIKEN_cDNA_3222401L13_gene	0.0629531	0.147274	0.0422126	0.175295	0.0831248	0.115696	0.0710484	0.0258801	0.031806	0.0727632	0.0747811	0.104426	0.0552558	0.918284	0.123183	1	-
ENSMUSG00000029231	Pdgfra	platelet_derived_growth_factor_receptor_alpha_polypeptide	11.7827	6.2011	4.93463	10.5698	6.40889	57.106	10.6192	7.14589	6.69516	6.25102	13.0494	16.1672	8.75212	0.885364	0.123425	1	-
ENSMUSG00000107461	RP23-406J21.4	-	0	0	0	0	0	0	0	0	0.115145	0	0	0	0.023029	#NAME?	0.123518	1	-
ENSMUSG00000090100	Ttbk2	tau_tubulin_kinase_2	0.997654	1.04196	0.826156	1.06837	1.16071	2.46545	0.849253	0.861585	0.346415	0.894944	1.07621	1.26005	0.80568	0.6452	0.123568	1	-
ENSMUSG00000044518	Foxe3	forkhead_box_E3	0	0	0	0	0	0	0	0	0.334678	0	0	0	0.0669356	#NAME?	0.123576	1	-
ENSMUSG00000104699	Rps4x-ps	Rps4x_retrotransposed_pseudogene	3.82827	3.05914	2.91374	4.73678	4.09073	8.35322	3.40571	2.67972	1.14344	3.18098	3.03646	4.49698	2.68926	0.741745	0.123648	1	-
ENSMUSG00000032788	Pdxk	pyridoxal_pyridoxine_vitamin_B6_kinase	8.74239	5.76921	6.08047	7.85014	5.44253	4.68849	8.71421	6.14836	5.84026	16.003	7.96143	6.42887	8.93345	-0.474653	0.123723	1	-
ENSMUSG00000085933	Tmem61	transmembrane_protein_61	0.0359286	0	0	0	0	0	0.007882	0	0.0714733	0.0145344	0.0439354	0.0059881	0.027565	-2.20267	0.12383	1	-
ENSMUSG00000030020	Prickle2	prickle_homolog_2_Drosophila_	0.947367	0.677337	0.563943	1.00547	0.416572	4.50083	1.01636	0.731437	0.651442	0.469438	0.896624	1.35192	0.753061	0.84417	0.123957	1	-
ENSMUSG00000102376	Gm37975	predicted_gene_37975	0	0	0	0	0	0.0173411	0	0	0.24192	0	0	0.00289018	0.048384	-4.0653	0.123994	1	-
ENSMUSG00000086216	Gm13610	predicted_gene_13610	0.0862919	0.0784935	0.0404751	0.0391023	0	0	0.265042	0.0413782	0	0.0349159	0.379802	0.0407271	0.144228	-1.82429	0.124119	1	-
ENSMUSG00000050304	Slc25a2	solute_carrier_family_25_mitochondrial_carrier_ornithine_transporter_member_2	0.0599442	0	0.0843776	0.108652	0	0.026588	0	0.0574882	0.635837	0	0.175901	0.0465937	0.173845	-1.8996	0.124122	1	-
ENSMUSG00000055360	Prl2c5	prolactin_family_2_subfamily_c_member_5	0	0	0	0	0	0	0	0	0	0.154639	0	0	0.0309278	#NAME?	0.124271	1	-
ENSMUSG00000020227	Irak3	interleukin_1_receptor_associated_kinase_3	1.85358	1.12241	0.861748	3.00557	1.65131	11.2934	1.72453	1.78364	1.9696	1.2773	2.17935	3.298	1.78689	0.884142	0.124344	1	-
ENSMUSG00000040007	Bahd1	bromo_adjacent_homology_domain_containing_1	8.22672	7.58355	6.74797	7.88956	7.12574	8.10188	9.16005	9.59851	10.0542	11.4173	9.46037	7.61257	9.93808	-0.384584	0.124564	1	-
ENSMUSG00000074063	Osgin1	oxidative_stress_induced_growth_inhibitor_1	1.67506	1.20974	2.48961	3.783	1.4033	2.37905	2.15389	3.96061	3.31259	2.33003	3.7013	2.15663	3.09168	-0.519616	0.124566	1	-
ENSMUSG00000016458	Wt1	Wilms_tumor_1_homolog	0.0894306	0.140527	0.0419736	0.313239	0.0751435	0.180321	0.103477	0.0545927	0	0.0789315	0.0835084	0.140106	0.064102	1.12807	0.124611	1	-
ENSMUSG00000029163	Emilin1	elastin_microfibril_interfacer_1	12.4139	6.95541	5.784	18.5269	9.15314	65.0632	15.8548	10.007	8.28919	6.1938	13.7185	19.6494	10.8127	0.861767	0.124739	1	-
ENSMUSG00000022722	Arl6	ADP_ribosylation_factor_like_6	1.54898	1.15986	0.794131	2.33319	0.991128	4.58783	1.32828	0.925799	0.716334	0.64589	1.83002	1.90252	1.08926	0.804559	0.124886	1	-
ENSMUSG00000041775	Mapk1ip1	mitogen_activated_protein_kinase_1_interacting_protein_1	2.99776	2.64047	0.95969	1.22528	3.7903	2.68263	2.97358	3.47398	4.77978	3.06324	3.42416	2.38269	3.54295	-0.57236	0.124958	1	-
ENSMUSG00000025889	Snca	synuclein_alpha	0.0898229	0.163422	0.252932	0.488546	0.14989	2.69933	0.354775	0.236934	0.158821	0.345172	0.263599	0.640657	0.27186	1.23669	0.12539	1	-
ENSMUSG00000105815	Gm43541	predicted_gene_43541	0	0	0	0	0	0	0	0	0	0	0.552629	0	0.110526	#NAME?	0.125404	1	-
ENSMUSG00000072714	Rpl21-ps4	ribosomal_protein_L21_pseudogene_4	0	0	0	0	0.0955729	0.0825373	0.0816261	0.0892306	0.246698	0.150519	0.0909615	0.029685	0.131807	-2.15062	0.125416	1	-
ENSMUSG00000051079	Rgs13	regulator_of_G_protein_signaling_13	0.0458038	0.111111	0.157647	0.0138393	0.391979	0.040639	0.13401	0.175753	0.242961	0.222345	0.597434	0.126836	0.274501	-1.11384	0.125429	1	-
ENSMUSG00000041216	Clvs1	clavesin_1	0.0898443	0.0923962	0.0366697	0.0956154	0.10029	0.783233	0.123438	0.0861842	0.00345197	0.0632088	0.137571	0.199675	0.0827708	1.27046	0.125601	1	-
ENSMUSG00000100954	Gm10138	predicted_gene_10138	0.30716	0.435914	0.588194	0.378706	0.428991	0.272507	0.506879	0.659994	0.945032	0.586479	0.444708	0.401912	0.628618	-0.645304	0.125644	1	-
ENSMUSG00000106192	Amd-ps2	S_adenosylmethionine_decarboxylase_pseudogene_2	0.0831445	0	0.0780355	0.0753521	0.0853607	0.0737568	0.109452	0.119607	0.110227	0.134506	0.284622	0.0659416	0.151683	-1.2018	0.125734	1	-
ENSMUSG00000035104	Eva1a	eva_1_homolog_A_C._elegans_	1.10559	0.663396	0.861166	0.884986	1.12328	4.64342	0.825914	0.834883	0.779878	0.961095	0.920461	1.54697	0.864446	0.8396	0.125752	1	-
ENSMUSG00000050428	Fbxo46	F_box_protein_46	1.94797	1.56961	1.59869	2.15444	2.12618	1.11099	2.47687	2.92033	2.56855	2.30549	1.82394	1.75131	2.41904	-0.465994	0.125919	1	-
ENSMUSG00000027722	Spata5	spermatogenesis_associated_5	2.1487	1.72549	2.25355	2.13428	2.1589	4.47744	1.88607	1.67944	1.92899	1.42186	1.4078	2.48306	1.66483	0.576744	0.126019	1	-
ENSMUSG00000027215	Cd82	CD82_antigen	24.4738	25.8429	24.964	23.0818	21.6506	14.4895	28.6715	27.5288	31.4685	34.7428	30.1961	22.4171	30.5215	-0.445229	0.126174	1	-
ENSMUSG00000090544	Gm6576	predicted_gene_6576	0.848413	0.63564	0.468498	0.407199	0.768795	0.309922	1.00759	0.765999	0.705999	0.807566	1.56232	0.573078	0.969894	-0.759096	0.126202	1	-
ENSMUSG00000021250	Fos	FBJ_osteosarcoma_oncogene	23.3683	19.5267	32	19.4192	40.6516	9.95326	23.1614	25.2802	19.8182	85.9359	30.9881	24.1532	37.0368	-0.616746	0.12622	1	-
ENSMUSG00000022995	Enah	enabled_homolog_Drosophila_	1.30956	0.844519	1.27984	1.72809	0.87181	4.79187	1.53514	0.97069	0.488675	1.0102	1.48073	1.80428	1.09709	0.717748	0.126359	1	-
ENSMUSG00000045201	Lrrc3b	leucine_rich_repeat_containing_3B	0	0.0485196	0.137666	0.0483409	0.123221	0.177429	0.22235	0.140675	0.40077	0.0862903	0.0912974	0.089196	0.188277	-1.0778	0.126453	1	-
ENSMUSG00000053977	Cd8a	CD8_antigen_alpha_chain	0.271895	0.213403	0.455408	0.367315	0.58581	0.122976	0.449248	0.460263	0.612742	0.444273	0.667565	0.336134	0.526818	-0.648267	0.12655	1	-
ENSMUSG00000093838	Ighv3-1	immunoglobulin_heavy_variable_3_1	0.820459	1.17293	26.6266	4.67543	18.0554	8.52713	38.0676	6.85861	21.7618	13.5609	22.1301	9.97967	20.4758	-1.03685	0.126714	1	-
ENSMUSG00000029844	Hoxa1	homeobox_A1	0.238847	0.347658	0.331828	0.18188	0.156975	0.237331	0.150949	0.082477	0.135149	0.231885	0.102809	0.249087	0.140654	0.824499	0.126829	1	-
ENSMUSG00000108741	RP23-8I8.3	-	0	0	0	0	0	0.0178689	0	0.115908	0	0.0163009	0.0196927	0.00297815	0.0303803	-3.35065	0.12685	1	-
ENSMUSG00000101438	Gm19412	predicted_gene_19412	0.408194	0.371345	0.191576	0.518059	0.586867	3.33179	0.573276	0.352394	0	0.363283	0.519135	0.901305	0.361617	1.31755	0.12685	1	-
ENSMUSG00000024028	Tff2	trefoil_factor_2_spasmolytic_protein_1_	0	0	0	0	0	3.17843	0.123342	0.202144	1.98737	0.227325	10.1017	0.529738	2.52838	-2.25486	0.126885	1	-
ENSMUSG00000035355	Kcnh4	potassium_voltage_gated_channel_subfamily_H_eag_related_member_4	0	0	0	0.00727573	0	0	0	0.0307969	0	0.0324716	0	0.00121262	0.0126537	-3.38336	0.126935	1	-
ENSMUSG00000050910	Cdr2l	cerebellar_degeneration_related_protein_2_like	5.26663	3.54048	3.55954	10.0616	4.75946	35.8748	6.18007	4.42448	7.02847	5.18497	6.16083	10.5104	5.79576	0.858748	0.127036	1	-
ENSMUSG00000023903	Mmp25	matrix_metallopeptidase_25	1.17977	0.199167	0.137008	0.62848	0.637	5.2981	1.07827	0.478345	0.817226	0.118086	0.39263	1.34659	0.576911	1.22289	0.127249	1	-
ENSMUSG00000053398	Phgdh	3_phosphoglycerate_dehydrogenase	4.1482	4.37237	4.25647	6.6134	7.84415	3.62946	7.08144	7.60154	6.51285	6.39979	7.58424	5.14401	7.03597	-0.451857	0.127261	1	-
ENSMUSG00000104212	Gm37986	predicted_gene_37986	0.535609	0.292352	0.100501	0.291276	0.439953	0.570219	0.56412	0.513716	1.60988	0.606635	0.419161	0.371652	0.742703	-0.998833	0.127323	1	-
ENSMUSG00000090556	Olfr753-ps1	olfactory_receptor_753_pseudogene_1	0.0928321	0	0	0	0.28597	0	0	0	0	0	0	0.0631337	0	Inf	0.127328	1	-
ENSMUSG00000030543	Mesp2	mesoderm_posterior_2	0.0844063	0.0767977	0	0	0	0	0	0.101211	0.0932796	0.341471	0.0206348	0.0268673	0.111319	-2.05078	0.127384	1	-
ENSMUSG00000079853	Klra1	killer_cell_lectin_like_receptor_subfamily_A_member_1	0.0602421	0	0.0565408	0.0182018	0	0	0.0528777	0.0577837	0	0.0649817	0.19643	0.0224975	0.0744145	-1.72582	0.127502	1	-
ENSMUSG00000047878	A4galt	alpha_1_4_galactosyltransferase	16.5363	11.3336	11.5896	29.1042	15.3371	53.5616	17.016	11.1823	9.91118	12.6858	21.3504	22.9104	14.4291	0.66702	0.127647	1	-
ENSMUSG00000023033	Scn8a	sodium_channel_voltage_gated_type_VIII_alpha	0.0320424	0.0267211	0.0238116	0.0580951	0.0342765	0.0698827	0.0328124	0.0320166	0.00117979	0.0118816	0.0261212	0.0408049	0.0208023	0.971997	0.127725	1	-
ENSMUSG00000035357	Pdzrn3	PDZ_domain_containing_RING_finger_3	3.75653	2.35886	1.71575	4.59042	2.39538	19.525	3.98296	2.78795	2.91717	2.11501	4.20501	5.72366	3.20162	0.838137	0.127867	1	-
ENSMUSG00000005054	Cstb	cystatin_B	109.855	91.216	87.7557	139.263	88.3377	360.559	113.2	89.8076	44.2018	90.9288	120.262	146.164	91.6801	0.672911	0.128075	1	-
ENSMUSG00000079469	Pigb	phosphatidylinositol_glycan_anchor_biosynthesis_class_B	0.551466	0.530046	0.616693	1.03899	0.625413	0.12125	0.582977	0.69229	1.58137	0.779822	0.858466	0.580643	0.898984	-0.630645	0.128269	1	-
ENSMUSG00000029602	Rasal1	RAS_protein_activator_like_1_GAP1_like_	0.324547	0.167578	0.378757	1.04964	0.648557	0.217896	0.608251	1.11065	0.581615	0.525153	0.926718	0.464496	0.750478	-0.692145	0.128311	1	-
ENSMUSG00000053030	Spink2	serine_peptidase_inhibitor_Kazal_type_2	0	0	0	0.169703	0.0961207	0.774979	0	0.0897734	0	0.0504782	0	0.173467	0.0280503	2.62857	0.128312	1	-
ENSMUSG00000043903	Gm22	predicted_gene_22	0.439546	0.0787618	0.118779	0.295833	0.143621	2.27476	0.303982	0.153321	0.376827	0.167032	0.241052	0.55855	0.248443	1.16877	0.128313	1	-
ENSMUSG00000030162	Olr1	oxidized_low_density_lipoprotein_lectin_like_receptor_1	0.422934	0.125269	0.0738634	0.472577	0.202014	2.29494	0.48347	0.150959	0.0956509	0.111408	0.442597	0.5986	0.256817	1.22085	0.128514	1	-
ENSMUSG00000009214	Tmem8c	transmembrane_protein_8C	0.0556647	0.0337618	0	0.235481	0.0762108	0.148148	0.0651407	0.160179	0.426505	0.0600441	0.308561	0.0915443	0.204086	-1.15663	0.128662	1	-
ENSMUSG00000104252	Pcdha4	protocadherin_alpha_4	0.00335113	0.0579437	0.0188808	0.0121544	0	0.0475851	0.00882734	0.0128618	0	0.00542399	0.0131181	0.0233192	0.00804624	1.53513	0.129347	1	-
ENSMUSG00000016487	Ppfibp1	PTPRF_interacting_protein_binding_protein_1_liprin_beta_1_	4.63656	3.61547	3.56147	4.31857	4.44038	19.2276	4.48379	4.45014	4.12964	2.94311	4.44761	6.63334	4.09086	0.697332	0.129426	1	-
ENSMUSG00000102374	Gm38387	predicted_gene_38387	0.0477589	0.18827	0.179327	0.101026	0.0817422	0.0141245	0.0419205	0.16797	0.76001	0.103033	0.109011	0.102042	0.236389	-1.212	0.129454	1	-
ENSMUSG00000045092	S1pr1	sphingosine_1_phosphate_receptor_1	10.0339	4.16587	3.69167	23.528	9.41892	68.5146	10.9236	8.88852	11.4786	4.05353	15.9027	19.8921	10.2494	0.956662	0.129456	1	-
ENSMUSG00000071669	Snx29	sorting_nexin_29	0.445165	0.346485	0.306441	0.569471	0.604456	0.443212	0.655593	0.94419	0.550997	0.412187	0.754835	0.452538	0.66356	-0.552187	0.129534	1	-
ENSMUSG00000003452	Bicd1	bicaudal_D_homolog_1_Drosophila_	0.384353	0.358457	0.400504	0.352819	0.328922	0.402114	0.124129	0.253909	0.367591	0.199486	0.295594	0.371195	0.248142	0.581013	0.129553	1	-
ENSMUSG00000055963	Triqk	triple_QxxK_R_motif_containing	1.38898	1.42155	0.574306	0.966869	0.899981	2.80929	0.921656	1.01513	0.4605	0.809375	0.889667	1.3435	0.819266	0.713587	0.129736	1	-
ENSMUSG00000092373	Gm20535	predicted_gene_20535	0.0647189	0.11774	0.0303564	0.0879801	0.066444	0.114823	0	0.093101	0	0.0261869	0	0.0803438	0.0238576	1.75174	0.129761	1	-
ENSMUSG00000037221	Mospd3	motile_sperm_domain_containing_3	10.0882	9.67156	10.3014	9.75427	10.9028	7.78377	13.3328	10.4583	16.9536	11.977	12.2172	9.75034	12.9878	-0.41363	0.129763	1	-
ENSMUSG00000070000	Fcho1	FCH_domain_only_1	1.35574	0.889169	1.15425	2.50573	2.39597	1.10955	1.84039	2.4548	2.43904	1.63255	2.69364	1.5684	2.21208	-0.49611	0.12978	1	-
ENSMUSG00000102672	Gm37105	predicted_gene_37105	0	0.017901	0	0	0	0	0.0172648	0	0	0.0159257	0.115496	0.00298351	0.0297372	-3.31719	0.129797	1	-
ENSMUSG00000048015	Neurod4	neurogenic_differentiation_4	0.0122641	0	0	0.0667341	0.0629933	0	0.0107647	0	0	0	0	0.0236653	0.00215294	3.45839	0.129856	1	-
ENSMUSG00000047986	Palm3	paralemmin_3	0.077617	0.0235382	0.0566649	0.140726	0.0708531	0.053554	0.0756957	0.0661773	0.205863	0.167454	0.109676	0.0704923	0.124973	-0.826082	0.129997	1	-
ENSMUSG00000107549	RP23-365O8.4	-	0	0	0	0	0.0225148	0	0	0	0	0.0886552	0.0857579	0.00375246	0.0348826	-3.2166	0.13002	1	-
ENSMUSG00000100444	C530043A13Rik	RIKEN_cDNA_C530043A13_gene	0.0226824	0.0137573	0	0.0342744	0	0.214651	0.0199095	0	0	0.0244669	0	0.0475608	0.00887529	2.42191	0.130055	1	-
ENSMUSG00000103767	Gm37858	predicted_gene_37858	0	0	0	0.0302082	0	0	0	0.0639329	0	0.0539227	0.0977932	0.00503469	0.0431297	-3.09871	0.1301	1	-
ENSMUSG00000018776	Slc35g3	solute_carrier_family_35_member_G3	0.0253468	0.0461356	0.0476026	0	0.260383	0.0899851	0	0.0729617	0	0.0205223	0	0.0782422	0.0186968	2.06516	0.130137	1	-
ENSMUSG00000001036	Epn2	epsin_2	4.58621	2.84028	3.06234	6.88701	5.29421	21.1893	6.05294	3.99181	3.00454	3.61373	5.25304	7.30989	4.38321	0.737861	0.130251	1	-
ENSMUSG00000002633	Shh	sonic_hedgehog	0	0.0524393	0.0405736	0	0.0443971	0	0	0	0	0.0116632	0	0.0229017	0.00233263	3.29542	0.130361	1	-
ENSMUSG00000058385	Hist1h2bg	histone_cluster_1_H2bg	0.946096	0.704146	1.69539	1.01355	1.14821	0.915621	1.50987	1.48502	1.59679	2.43538	1.59853	1.0705	1.72511	-0.688403	0.130475	1	-
ENSMUSG00000022225	Cma1	chymase_1_mast_cell	1.5661	1.91123	2.90437	2.83952	0.823745	0.169455	1.74351	2.27175	4.28888	6.08809	1.19574	1.7024	3.11759	-0.872859	0.130533	1	-
ENSMUSG00000038167	Plekhg6	pleckstrin_homology_domain_containing_family_G_with_RhoGef_domain_member_6	3.92958	5.93927	3.4319	2.63796	3.10319	0.0992889	3.02357	4.79529	3.99087	12.3045	5.01195	3.1902	5.82524	-0.868671	0.13059	1	-
ENSMUSG00000034471	Caskin2	CASK_interacting_protein_2	13.8099	13.1259	16.0204	12.5194	10.5835	7.86317	14.3111	14.954	17.5001	24.8251	13.3617	12.3204	16.9904	-0.463674	0.130707	1	-
ENSMUSG00000086443	4933421A08Rik	RIKEN_cDNA_4933421A08_gene	0.47586	0.478487	0.423193	0.113536	0.257204	0.199972	0.285783	0.26426	0	0.10132	0.122499	0.324709	0.154772	1.069	0.130709	1	-
ENSMUSG00000038860	Garnl3	GTPase_activating_RANGAP_domain_like_3	0.344363	0.207998	0.214621	0.593656	0.321753	1.55762	0.379078	0.287005	0.217109	0.17356	0.447324	0.540001	0.300815	0.844085	0.130709	1	-
ENSMUSG00000042354	Gnl3	guanine_nucleotide_binding_protein_like_3_nucleolar_	16.6668	14.6867	19.7763	27.3942	19.5544	50.1582	20.0607	17.7849	18.9149	11.2105	15.5584	24.7061	16.7059	0.564511	0.130715	1	-
ENSMUSG00000051177	Plcb1	phospholipase_C_beta_1	0.963424	0.498558	0.660072	1.14335	0.740101	2.31111	0.786357	0.76093	0.581855	0.491973	0.746634	1.05277	0.67355	0.644332	0.130841	1	-
ENSMUSG00000048070	Pirt	phosphoinositide_interacting_regulator_of_transient_receptor_potential_channels	3.58474	1.92826	1.76961	6.72973	1.99612	15.0524	4.0554	2.27681	1.23489	1.19329	5.23629	5.17681	2.79934	0.886978	0.131028	1	-
ENSMUSG00000083618	Gm11771	predicted_gene_11771	0.728566	0.662804	0.683905	0.457265	0.460449	0	0.541146	1.07521	0.495502	2.17644	0.657889	0.498831	0.989237	-0.987765	0.131152	1	-
ENSMUSG00000074782	4833422C13Rik	RIKEN_cDNA_4833422C13_gene	0.0983053	0.083843	0.0403707	0.206089	0.138812	0.90486	0.156402	0.135556	0.141231	0.0397656	0.0901602	0.24538	0.112623	1.12352	0.131269	1	-
ENSMUSG00000035262	Amh	anti_Mullerian_hormone	0	0	0.231294	0.290368	0.0506012	0.131167	0.259529	0.23634	0.566368	0.159469	0.120512	0.117239	0.268444	-1.19517	0.131341	1	-
ENSMUSG00000003545	Fosb	FBJ_osteosarcoma_oncogene_B	2.19832	0.497488	0.903453	2.03255	1.10068	1.2711	1.16161	1.01764	1.30536	6.1763	1.28389	1.33393	2.18896	-0.714562	0.131364	1	-
ENSMUSG00000097295	Hmgb1-ps8	high_mobility_group_box_1_pseudogene_8	0.524302	0.536546	0.246074	0.534693	1.21142	0.348872	0.517711	3.52032	1.10084	0.15908	0.576983	0.566984	1.17499	-1.05126	0.131392	1	-
ENSMUSG00000024750	Zfand5	zinc_finger_AN1_type_domain_5	11.1936	13.5518	11.7165	11.9032	11.0283	26.5367	9.55526	9.59737	7.26733	10.2323	12.5112	14.3217	9.8327	0.542542	0.131404	1	-
ENSMUSG00000085976	Gm13816	predicted_gene_13816	0.0573582	0	0	0	0	0	0.15109	0	0.30437	0	0	0.00955971	0.0910919	-3.25228	0.131501	1	-
ENSMUSG00000053044	Cd8b1	CD8_antigen_beta_chain_1	0.414952	0.402659	0.363552	0.451406	0.994271	0.294505	0.339952	1.22064	0.929367	0.537139	1.08247	0.486891	0.821914	-0.755389	0.131588	1	-
ENSMUSG00000095426	Trav6d-5	T_cell_receptor_alpha_variable_6D_5	0	0	0	0.220037	0	0	0.213112	0.465689	0	0.0982397	0.237483	0.0366728	0.202905	-2.46802	0.131623	1	-
ENSMUSG00000033578	Tmem35	transmembrane_protein_35	0.449178	0.408635	0.361413	0.310252	0.263582	0.872892	0.675886	0.205165	0.132365	1.54014	1.63206	0.444325	0.837125	-0.913827	0.131658	1	-
ENSMUSG00000042345	Ubash3a	ubiquitin_associated_and_SH3_domain_containing_A	0.315819	0.248998	0.365633	0.32448	0.497293	0.364242	0.554422	0.828041	0.530505	0.187374	0.700281	0.352744	0.560125	-0.667126	0.131763	1	-
ENSMUSG00000097565	Gm26965	predicted_gene_26965	0	1.15402	1.01341	1.2723	0.942369	0.766246	0.379041	0.802573	0	0	0.316826	0.858057	0.299688	1.51761	0.131766	1	-
ENSMUSG00000106241	Gm43143	predicted_gene_43143	0.283896	0.0368993	0.0570998	0.0551452	0.0624808	0.26987	0.106801	0.0583549	0	0.0656241	0	0.127565	0.046156	1.46665	0.13187	1	-
ENSMUSG00000031939	Taf1d	TATA_box_binding_protein_Tbp_associated_factor_RNA_polymerase_I_D	13.5718	14.6604	17.2691	17.3456	17.7695	27.2865	11.5999	13.5203	15.1929	11.4611	12.0443	17.9838	12.7637	0.494652	0.131924	1	-
ENSMUSG00000072844	G530011O06Rik	RIKEN_cDNA_G530011O06_gene	0.137905	0.156807	0.0647236	0.421913	0.283215	0.443486	0.136171	0.281093	0.0761914	0.0557805	0.0337266	0.251342	0.116593	1.10817	0.131966	1	-
ENSMUSG00000029638	Glcci1	glucocorticoid_induced_transcript_1	2.2638	1.44403	2.36982	3.34733	1.50586	1.311	1.54589	0.56917	2.663	0.412784	1.09435	2.04031	1.25704	0.698758	0.132008	1	-
ENSMUSG00000022991	Lalba	lactalbumin_alpha	0	0	0	0	0	0.695155	0	0	0	0	0	0.115859	0	Inf	0.132048	1	-
ENSMUSG00000096197	4930555G01Rik	RIKEN_cDNA_4930555G01_gene	0	0	0	0	0	0.246755	0	0	0	0	0	0.0411258	0	Inf	0.132092	1	-
ENSMUSG00000070330	Tmem235	transmembrane_protein_235	0	0	0	0	0.0694498	0	0	0	0.318863	0.0182445	0.0220407	0.011575	0.0718297	-2.63357	0.132113	1	-
ENSMUSG00000106961	Gm43128	predicted_gene_43128	0.101225	0.46048	0.0950291	0.183548	0.181925	0.0449093	0.266574	0.267031	0.78311	0.327614	0.148555	0.177853	0.358577	-1.0116	0.13216	1	-
ENSMUSG00000074345	Tnfaip8l3	tumor_necrosis_factor_alpha_induced_protein_8_like_3	0.331887	0.654165	0.900005	1.42077	0.378696	1.35771	0.517898	0.371418	0.440131	0.358012	0.721485	0.840537	0.481789	0.802911	0.132164	1	-
ENSMUSG00000003863	Ppfia3	protein_tyrosine_phosphatase_receptor_type_f_polypeptide_PTPRF_interacting_protein_liprin_alpha_3	0.880223	0.995132	0.906488	0.503572	1.75081	0.48144	0.780131	1.18865	1.02753	3.60223	0.731501	0.919611	1.46601	-0.672796	0.132184	1	-
ENSMUSG00000048191	Muc6	mucin_6_gastric	0.00575562	0.0418813	0.0243075	0	0	0	0.0126288	0.0055198	0.101753	0.00698442	0.0788111	0.0119907	0.0411394	-1.7786	0.132276	1	-
ENSMUSG00000029223	Uchl1	ubiquitin_carboxy_terminal_hydrolase_L1	7.36596	4.97927	3.52125	10.4492	4.14988	30.3301	7.66296	4.80864	2.53254	4.71792	9.00722	10.1326	5.74586	0.818413	0.13242	1	-
ENSMUSG00000048978	Nrsn1	neurensin_1	0.26757	0.369053	0.251169	0.657273	0.345687	2.09816	0.477301	0.281499	0.122098	0.293292	0.531946	0.664818	0.341227	0.962228	0.132544	1	-
ENSMUSG00000026582	Sele	selectin_endothelial_cell	0.281755	0.281966	0	0.587491	0.434031	3.16216	0.222587	0.283793	0.523123	0.0114028	0.385882	0.791234	0.285358	1.47133	0.132574	1	-
ENSMUSG00000025328	Padi3	peptidyl_arginine_deiminase_type_III	0	0	0.00786511	0.0303933	0	0.0594923	0	0	0	0	0.00819657	0.0162918	0.00163931	3.31298	0.132713	1	-
ENSMUSG00000079502	1700101E01Rik	RIKEN_cDNA_1700101E01_gene	0.0463694	0	0.07834	0.0168111	0	0.00822761	0.0407009	0.124537	0.0245918	0.120041	0.0272114	0.024958	0.0674164	-1.43359	0.132731	1	-
ENSMUSG00000022996	Wnt10b	wingless_type_MMTV_integration_site_family_member_10B	0.013363	0.109442	0.0250965	0	0.0137333	0	0.0234708	0.0641099	0.0945473	0.0757059	0.11769	0.0269392	0.0751049	-1.4792	0.132784	1	-
ENSMUSG00000050705	2310061I04Rik	RIKEN_cDNA_2310061I04_gene	5.42991	7.06171	6.81487	5.5412	5.97665	1.59025	6.24083	5.29495	16.1788	6.97192	5.84741	5.40243	8.10678	-0.58552	0.132789	1	-
ENSMUSG00000045625	Pigz	phosphatidylinositol_glycan_anchor_biosynthesis_class_Z	0.52058	0.288772	0.297971	0.437401	0.273817	0.0788475	0.334352	0.438473	0.808239	0.328729	0.745254	0.316231	0.531009	-0.747757	0.132896	1	-
ENSMUSG00000057137	Tmem140	transmembrane_protein_140	2.60481	3.20394	2.5138	2.89691	2.95228	0.883448	4.03951	3.26497	2.47203	4.00549	4.08916	2.5092	3.57423	-0.510407	0.132897	1	-
ENSMUSG00000043165	Lor	loricrin	0.184493	0	0.0432946	0.0836116	0.0236918	0.265964	0.0404901	0.0442391	0.0611546	0	0	0.100176	0.0291768	1.77964	0.132941	1	-
ENSMUSG00000085611	Ap3s1-ps1	adaptor_related_protein_complex_3_sigma_1_subunit_pseudogene_1	47.3303	45.0563	45.0942	48.1101	51.37	67.4491	34.6417	34.2549	34.8289	39.6113	39.0924	50.735	36.4858	0.475644	0.13303	1	-
ENSMUSG00000071657	Bscl2	Berardinelli_Seip_congenital_lipodystrophy_2_homolog_seipin_	5.02539	4.92289	4.74819	5.89943	4.75177	3.22364	6.10856	5.67916	7.53561	6.39438	5.66718	4.76188	6.27698	-0.398538	0.133076	1	-
ENSMUSG00000092021	Gbp11	guanylate_binding_protein_11	0.0402336	0.158605	0.201428	0.036469	0.0964043	0.154675	0.0235475	0.0643195	0	0.043399	0.118075	0.114636	0.0498682	1.20086	0.133325	1	-
ENSMUSG00000022514	Il1rap	interleukin_1_receptor_accessory_protein	0.990899	1.03519	0.756394	1.06612	0.883398	3.36429	0.955804	0.817338	1.03971	0.669545	0.833534	1.34938	0.863187	0.644552	0.13334	1	-
ENSMUSG00000020829	Slc46a1	solute_carrier_family_46_member_1	6.78041	9.5463	4.64433	5.17397	2.25274	1.06155	8.30228	4.78241	9.42844	9.19666	7.12531	4.90988	7.76702	-0.661672	0.133353	1	-
ENSMUSG00000044313	Mab21l3	mab_21_like_3_C._elegans_	0.142558	0.122484	0.0892136	0.0717961	0.0975966	1.6301	0.16684	0.182328	0.0210027	0.147375	0.209184	0.358957	0.145346	1.30432	0.133377	1	-
ENSMUSG00000021091	Serpina3n	serine_or_cysteine_peptidase_inhibitor_clade_A_member_3N	254.534	87.1734	60.8803	905.17	168.415	1978.86	409.979	139.812	205.616	58.5505	499.163	575.839	262.624	1.13267	0.133419	1	-
ENSMUSG00000000901	Mmp11	matrix_metallopeptidase_11	1.36172	1.16484	0.906219	1.65824	1.00183	7.70836	1.48071	1.23798	0.655851	1.02771	1.85898	2.3002	1.25225	0.877241	0.133539	1	-
ENSMUSG00000041828	Abca8a	ATP_binding_cassette_sub_family_A_ABC1_member_8a	1.10916	0.628437	0.812845	2.47408	0.619472	0.470437	1.36217	0.690637	1.03222	2.0978	2.72687	1.01907	1.58194	-0.634439	0.133539	1	-
ENSMUSG00000027820	Mme	membrane_metallo_endopeptidase	0.109727	0.0870266	0.0211292	0.25251	0.138687	2.15416	0.175345	0.207813	0.0895487	0.0933299	0.366063	0.460541	0.18642	1.30477	0.133883	1	-
ENSMUSG00000051242	Pcdhb9	protocadherin_beta_9	0.765427	0.684119	0.415983	1.41214	0.592979	3.94341	1.02548	0.708468	0.747955	0.217289	0.748783	1.30234	0.689595	0.917289	0.133926	1	-
ENSMUSG00000085596	Gm11476	predicted_gene_11476	0.304791	0.0739449	0.400546	0.239456	0.229521	1.17174	0.303208	0.116941	0.269461	0.0986312	0.178896	0.403334	0.193428	1.06018	0.133958	1	-
ENSMUSG00000068263	Efcc1	EF_hand_and_coiled_coil_domain_containing_1	0.0728236	0.0903372	0.0683552	0.186041	0.16316	0.10572	0.273111	0.311161	0.251668	0.0696269	0.077711	0.114406	0.196656	-0.781506	0.133996	1	-
ENSMUSG00000095682	Igkv3-1	immunoglobulin_kappa_variable_3_1	13.2558	28.1729	43.2295	11.2918	48.2315	17.1336	28.0857	3.06925	10.7092	2.95856	27.5	26.8858	14.4645	0.894326	0.134059	1	-
ENSMUSG00000047414	Flrt2	fibronectin_leucine_rich_transmembrane_protein_2	0.262314	0.216942	0.171619	0.381922	0.269381	0.920306	0.282579	0.209685	0.393549	0.964666	1.27916	0.370414	0.625928	-0.756857	0.134337	1	-
ENSMUSG00000002900	Lamb1	laminin_B1	14.3799	8.20945	6.43386	14.4875	7.7649	64.0533	12.7041	10.1056	10.6186	7.58963	13.6898	19.2215	10.9415	0.812905	0.134466	1	-
ENSMUSG00000107877	RP23-207N15.7	-	0.0141956	0.103342	0.0399837	0.0514867	0.0437517	0.0125992	0.0124601	0.24519	0.0502191	0.0804228	0.125023	0.0442264	0.102663	-1.21493	0.134603	1	-
ENSMUSG00000087624	9230111E07Rik	RIKEN_cDNA_9230111E07_gene	0.252945	2.02483	0.617285	0.412722	0.935078	0	0.133205	0.194085	0.357788	0.491127	0.296927	0.707143	0.294626	1.26312	0.134627	1	-
ENSMUSG00000051243	Islr2	immunoglobulin_superfamily_containing_leucine_rich_repeat_2	0.167221	0.108661	0.104648	0.584716	0.22896	3.86426	0.419367	0.21387	0.330875	0.347888	0.444009	0.843078	0.351202	1.26336	0.134875	1	-
ENSMUSG00000046807	Lrrc75b	leucine_rich_repeat_containing_75B	0.713316	0.373133	0.368273	0.937644	0.384579	2.74494	0.735696	0.53029	0.244376	0.440048	0.532074	0.920314	0.496497	0.890341	0.13494	1	-
ENSMUSG00000085183	Gm12603	predicted_gene_12603	0	0	0	0	0	0.0702683	0.0347462	0	0	0.128144	0.23244	0.0117114	0.0790662	-2.75515	0.134954	1	-
ENSMUSG00000037161	Mgarp	mitochondria_localized_glutamic_acid_rich_protein	0.546985	0.216912	0.368635	0.597593	0.244855	1.79181	0.32009	0.376704	0.173603	0.272334	0.507651	0.627799	0.330077	0.927501	0.134977	1	-
ENSMUSG00000048215	A630023P12Rik	RIKEN_cDNA_A630023P12_gene	0.208864	0.0894143	0.16147	0.256174	0.277583	0.0436046	0.291183	0.388923	0.33674	0.0596395	0.504802	0.172852	0.316257	-0.871565	0.135096	1	-
ENSMUSG00000079610	Ankrd39	ankyrin_repeat_domain_39	0.732588	0.666424	0.458459	0.221347	0.250791	0.21666	0.142921	0.156153	0	0.197587	0.398121	0.424378	0.178956	1.24574	0.135167	1	-
ENSMUSG00000063334	Krr1	KRR1_small_subunit_SSU_processome_component_homolog_yeast_	4.5019	4.17721	5.03069	5.92039	5.02877	4.58734	4.13286	3.92232	3.53569	2.52382	3.77611	4.87438	3.57816	0.446001	0.135271	1	-
ENSMUSG00000030930	Chst15	carbohydrate_N_acetylgalactosamine_4_sulfate_6_O_sulfotransferase_15	5.82485	6.16997	3.60834	9.69319	6.45059	29.4253	6.98738	6.36448	5.51434	3.6581	8.57247	10.1954	6.21935	0.713077	0.135289	1	-
ENSMUSG00000045631	Tmprss12	transmembrane_C_terminal_protease_serine_12	0.0304011	0	0.0856286	0	0	0	0.0533965	0.0875108	0	0.123026	0.089239	0.0193383	0.0706345	-1.86891	0.135326	1	-
ENSMUSG00000039648	Ccbl1	cysteine_conjugate_beta_lyase_1	4.21027	10.4828	9.67248	5.06901	3.44376	1.37616	3.68268	6.20682	5.36796	24.5376	8.13626	5.70907	9.58627	-0.747713	0.135575	1	-
ENSMUSG00000041608	Entpd3	ectonucleoside_triphosphate_diphosphohydrolase_3	1.16511	0.632246	0.575634	1.32493	0.461809	7.09062	1.0855	0.911753	0.551186	0.512665	1.61968	1.87506	0.936157	1.00211	0.135756	1	-
ENSMUSG00000097990	Gm19557	predicted_gene_19557	0.178047	0.161971	0.181055	0.255559	0.259024	0.315914	0.117211	0.0426951	0.144289	0.120034	0.203199	0.225262	0.125486	0.84408	0.135831	1	-
ENSMUSG00000046768	Rhoj	ras_homolog_gene_family_member_J	4.34549	2.84113	2.71195	8.43726	3.02569	31.0072	4.74068	2.86291	5.10418	3.73596	7.16128	8.72813	4.721	0.886579	0.135906	1	-
ENSMUSG00000039753	Fbxl5	F_box_and_leucine_rich_repeat_protein_5	5.55966	4.51091	4.33444	6.7026	5.92211	10.6492	5.48319	4.30572	3.79647	2.98986	5.27814	6.27983	4.37068	0.522869	0.135924	1	-
ENSMUSG00000076500	Gm20730	predicted_gene_20730	0.114237	0	0.214543	0.414331	0	6.38705	0	0.657672	0	0	0.447183	1.18836	0.220971	2.42704	0.135988	1	-
ENSMUSG00000041423	Paqr6	progestin_and_adipoQ_receptor_family_member_VI	0.288105	0.216524	0.188143	0.283902	0.231557	0.277832	0.60475	0.228306	0.31009	0.253368	0.575947	0.247677	0.394492	-0.671536	0.136121	1	-
ENSMUSG00000096438	Gapdh-ps15	glyceraldehyde_3_phosphate_dehydrogenase_pseudogene_15	0.122829	0.0372492	0	0.074224	0	0.0363263	0	0.0785443	0.579173	0.165631	0	0.0451048	0.16467	-1.86822	0.13615	1	-
ENSMUSG00000086894	Gm15708	predicted_gene_15708	0.146083	0.332237	0.399955	0.231749	0.150015	0.723605	0.0854867	0.175163	0.258297	0.196979	0.178635	0.330607	0.178912	0.885867	0.136191	1	-
ENSMUSG00000020091	Eif4ebp2	eukaryotic_translation_initiation_factor_4E_binding_protein_2	22.6842	21.5752	23.3453	24.5271	24.8984	14.1995	24.5349	26.8122	46.3992	25.7993	25.0328	21.8716	29.7157	-0.442165	0.136239	1	-
ENSMUSG00000024379	Tslp	thymic_stromal_lymphopoietin	0.579333	0.527046	0.441852	0.459531	0.557766	3.30874	0.413163	0.382045	0.608231	0.439414	0.602143	0.979045	0.488999	1.00154	0.136258	1	-
ENSMUSG00000068631	Gm7676	predicted_gene_7676	0	0	0	0.393505	0	0.481468	0	0	0	0	0	0.145829	0	Inf	0.136566	1	-
ENSMUSG00000027560	Dok5	docking_protein_5	0.232034	0.253308	0.130692	0.736247	0.405091	2.12036	0.50918	0.178057	0.205151	0.356682	0.249695	0.646289	0.299753	1.1084	0.136608	1	-
ENSMUSG00000021109	Hif1a	hypoxia_inducible_factor_1_alpha_subunit	48.3014	35.3776	49.324	64.9538	51.6933	126.394	47.0496	39.5449	42.2546	33.764	48.6135	62.6741	42.2453	0.569077	0.136652	1	-
ENSMUSG00000026751	Nr5a1	nuclear_receptor_subfamily_5_group_A_member_1	0	0.073623	0	0.0366857	0.00692876	0	0.0118415	0	0	0	0	0.0195396	0.0023683	3.04447	0.136992	1	-
ENSMUSG00000023274	Cd4	CD4_antigen	2.49835	1.96428	1.87927	3.9523	3.03289	4.433	3.55089	4.30107	6.63371	2.2221	4.11923	2.96002	4.1654	-0.49285	0.137193	1	-
ENSMUSG00000081044	AU015836	expressed_sequence_AU015836	0	0	0.0106811	0	0.00584491	0	0.0249703	0.0163711	0.0201197	0	0	0.00275433	0.0122922	-2.15797	0.137235	1	-
ENSMUSG00000040183	Ankrd6	ankyrin_repeat_domain_6	0.447866	0.397253	0.378368	0.471989	0.281707	1.69862	0.32924	0.316836	0.133637	0.371405	0.564084	0.612633	0.34304	0.836646	0.137336	1	-
ENSMUSG00000052160	Pld4	phospholipase_D_family_member_4	12.2783	8.01898	8.79997	20.0431	12.1617	6.82657	15.0193	13.7276	17.5481	11.1923	20.1472	11.3548	15.5269	-0.451473	0.137394	1	-
ENSMUSG00000091968	Gm17115	predicted_gene_17115	0	0.253042	0.0434936	0.0840367	0.0476244	0	0	0	0	0	0.0453266	0.0713661	0.00906531	2.97681	0.137568	1	-
ENSMUSG00000042275	Pelo	pelota_homolog_Drosophila_	8.64073	6.20466	9.12196	8.67005	8.50485	42.1285	10.6004	8.73131	6.91391	7.44721	8.2271	13.8785	8.38399	0.727139	0.137665	1	-
ENSMUSG00000000214	Th	tyrosine_hydroxylase	0	0	0.0214543	0.051803	0.0821451	0.0608339	0	0.0219224	0	0.0184899	0	0.0360394	0.00808246	2.15671	0.137735	1	-
ENSMUSG00000066072	Cyp4a10	cytochrome_P450_family_4_subfamily_a_polypeptide_10	0	0	0	0.0390066	0	0	0.0377724	0	0	0.0464187	0.0982245	0.00650109	0.0364831	-2.48848	0.137814	1	-
ENSMUSG00000033278	Ptprm	protein_tyrosine_phosphatase_receptor_type_M	2.70352	2.51311	2.26812	3.88668	2.2241	15.1166	3.5887	2.43081	2.81352	2.0383	3.32933	4.78535	2.84013	0.752666	0.137924	1	-
ENSMUSG00000097585	Gm26529	predicted_gene_26529	0	0.169653	0	0.101417	0.0765919	0.16545	0.130933	0.178867	0.329734	0.0603444	0.328356	0.0855186	0.205647	-1.26586	0.137987	1	-
ENSMUSG00000021720	Rnf180	ring_finger_protein_180	2.96762	3.0453	2.25085	5.05776	1.95043	10.1732	2.12559	1.84463	3.23236	2.78513	2.67082	4.24086	2.53171	0.744248	0.13812	1	-
ENSMUSG00000084950	Gm5577	predicted_gene_5577	0.189597	0.150923	0.233594	0.0859421	0.219049	0.346926	0.0936127	0.125031	0.0942861	0.0958677	0.162289	0.204338	0.114217	0.83918	0.13831	1	-
ENSMUSG00000028927	Padi2	peptidyl_arginine_deiminase_type_II	0.675656	0.52066	0.499932	1.19621	0.840788	0.888569	0.893093	1.01412	1.34228	0.778167	1.54743	0.770302	1.11502	-0.533572	0.138316	1	-
ENSMUSG00000055471	Alk	anaplastic_lymphoma_kinase	0.109599	0.0843661	0.0474852	0.28279	0.0432901	0.478699	0.103606	0.0808686	0	0.0272827	0.148455	0.174372	0.0720426	1.27524	0.138379	1	-
ENSMUSG00000003233	Dvl3	dishevelled_3_dsh_homolog_Drosophila_	4.50811	4.07519	3.98505	3.87445	4.18945	3.85251	4.60906	5.7768	8.36021	4.85383	3.72815	4.0808	5.46561	-0.421532	0.138553	1	-
ENSMUSG00000024451	Arap3	ArfGAP_with_RhoGAP_domain_ankyrin_repeat_and_PH_domain_3	3.63596	2.4719	1.83555	4.25015	2.72582	18.6161	3.81881	2.8776	3.40202	2.0522	3.941	5.58924	3.21833	0.796342	0.138613	1	-
ENSMUSG00000037989	Wnk2	WNK_lysine_deficient_protein_kinase_2	0.688082	0.662435	0.442098	0.651034	0.696324	0.400054	0.627433	0.996465	1.13989	1.02421	0.457457	0.590005	0.849091	-0.525193	0.138631	1	-
ENSMUSG00000106103	Gm43081	predicted_gene_43081	0.148651	0.405667	0.334874	0.242549	0.610579	0.105504	0.365325	0.684389	0.47307	0.649392	0.494368	0.307971	0.533309	-0.792178	0.138779	1	-
ENSMUSG00000059479	B3gnt8	UDP_GlcNAc_betaGal_beta_1_3_N_acetylglucosaminyltransferase_8	0.524018	0.358493	0.373841	0.714474	0.632843	0.576477	0.588757	0.671556	0.693074	0.847918	0.92682	0.530024	0.745625	-0.492391	0.13892	1	-
ENSMUSG00000019923	Zwint	ZW10_interactor	8.82312	7.43735	7.65433	12.4288	8.95228	45.3296	10.625	8.57836	9.21994	7.01306	10.7598	15.1042	9.23922	0.709112	0.139019	1	-
ENSMUSG00000018417	Myo1b	myosin_IB	3.57247	3.38897	3.41131	2.5909	3.42074	5.64598	2.68814	3.45997	2.90576	2.06708	2.05108	3.67173	2.6344	0.478982	0.13902	1	-
ENSMUSG00000056257	Gm5447	predicted_gene_5447	0	0.126307	0.0434411	0.0629209	0	0	0	0	0	0.0187282	0	0.0387781	0.00374563	3.37196	0.139118	1	-
ENSMUSG00000087589	D430040D24Rik	RIKEN_cDNA_D430040D24_gene	0.598889	0.467008	0.174007	0.762682	0.439311	2.50485	0.48814	0.533458	0.201714	0.242275	0.669566	0.824458	0.42703	0.949107	0.139152	1	-
ENSMUSG00000108526	RP23-292C5.8	-	0	0	0	0	0	0	0	0.0428657	0.059256	0	0	0	0.0204243	#NAME?	0.13936	1	-
ENSMUSG00000086596	Susd5	sushi_domain_containing_5	0.624791	0.163776	0.377739	0.979208	0.184874	2.52725	0.548421	0.386011	0.112351	0.188487	0.714793	0.809606	0.390013	1.0537	0.139462	1	-
ENSMUSG00000039358	Drd5	dopamine_receptor_D5	0	0	0	0.035393	0	0.0692874	0	0	0	0	0	0.0174467	0	Inf	0.139518	1	-
ENSMUSG00000060591	Ifitm2	interferon_induced_transmembrane_protein_2	183.072	160.773	158.952	407.377	195.595	1525.21	305.481	210.319	189.62	195.228	318.817	438.497	243.893	0.846318	0.139598	1	-
ENSMUSG00000094690	1600014C23Rik	RIKEN_cDNA_1600014C23_gene	0	0	0	0	0	0	0.20855	0.151933	0	0	0	0	0.0720967	#NAME?	0.139633	1	-
ENSMUSG00000027833	Shox2	short_stature_homeobox_2	0.00543842	0	0	0	0	0	0	0.00521823	0	0.0132056	0.0159639	0.000906404	0.00687755	-2.92367	0.139641	1	-
ENSMUSG00000104861	RP24-490H13.4	-	0	0	0	0	0	0	0	0	0	0.0793496	0.0639597	0	0.0286619	#NAME?	0.139961	1	-
ENSMUSG00000037171	Nodal	nodal	0	0	0	0	0	0	0	0.0563494	0	0.0316844	0	0	0.0176068	#NAME?	0.13999	1	-
ENSMUSG00000024806	Mlana	melan_A	0	0	0	0	0	0	0	0	0	0.159846	0.128843	0	0.0577378	#NAME?	0.14	1	-
ENSMUSG00000050763	Olfr1395	olfactory_receptor_1395	0	0	0	0	0	0	0	0.0601386	0	0.033815	0	0	0.0187907	#NAME?	0.140008	1	-
ENSMUSG00000037962	Fam101a	family_with_sequence_similarity_101_member_A	0.118448	0.215508	0.151611	0.0585719	0.0442263	0.0382141	0.113416	0.0722978	0.475984	0.252635	0.115869	0.10443	0.20604	-0.980392	0.140065	1	-
ENSMUSG00000096805	Ighv9-1	immunoglobulin_heavy_variable_9_1	2.54416	6.1913	2.80611	4.20919	23.4487	4.68356	2.34482	3.17258	39.1375	2.36709	28.2481	7.31384	15.054	-1.04145	0.140094	1	-
ENSMUSG00000071230	Npw	neuropeptide_W	0	0	0	0	0	0	0.169325	0	0	0	0.125814	0	0.0590277	#NAME?	0.140183	1	-
ENSMUSG00000029754	Dlx6	distal_less_homeobox_6	0	0	0	0	0	0	0	0	0	0.0213849	0.0387833	0	0.0120336	#NAME?	0.140355	1	-
ENSMUSG00000076525	Igkv1-99	immunoglobulin_kappa_variable_1_99	2.51167	0.507757	0.104791	1.61916	90.9074	18.0248	2.1557	1.01728	5.03334	0.451556	19.7658	18.9459	5.68473	1.73672	0.140392	1	-
ENSMUSG00000098108	Gm27008	predicted_gene_27008	0	0	0	0	0	0	0.0581114	0	0	0.0357067	0	0	0.0187636	#NAME?	0.14044	1	-
ENSMUSG00000097689	4930471D02Rik	RIKEN_cDNA_4930471D02_gene	0	0	0	0	0	0	0.0520622	0	0	0.0319898	0	0	0.0168104	#NAME?	0.140498	1	-
ENSMUSG00000039717	Ralyl	RALY_RNA_binding_protein_like	0.112603	0.182111	0.0587173	0.374282	0.0513883	0.344097	0.0549134	0.0840057	0	0.0607308	0.20806	0.1872	0.0815419	1.19896	0.140511	1	-
ENSMUSG00000055254	Ntrk2	neurotrophic_tyrosine_kinase_receptor_type_2	0.0891458	0.062174	0.0251033	0.255911	0.125112	1.1995	0.151281	0.0370563	0.0866953	0.0841428	0.270339	0.292824	0.125903	1.21772	0.14057	1	-
ENSMUSG00000008845	Cd163	CD163_antigen	1.1856	0.407825	0.27685	3.54527	0.490648	6.4524	1.71895	0.458307	0.53192	0.439048	1.72531	2.05977	0.974707	1.07944	0.140574	1	-
ENSMUSG00000108234	RP24-359O2.8	-	0.234712	0.341595	0.044041	0.340425	0	0.124939	0	0	0	0	0.22958	0.180952	0.045916	1.97854	0.140604	1	-
ENSMUSG00000096972	Gm26883	predicted_gene_26883	0	0	0	0	0	0	0	0.0118431	0	0	0.00805271	0	0.00397916	#NAME?	0.140655	1	-
ENSMUSG00000086418	Gm13362	predicted_gene_13362	0	0	0	0	0	0	0.0858545	0	0	0	0.143484	0	0.0458678	#NAME?	0.140678	1	-
ENSMUSG00000038994	Hils1	histone_H1_like_protein_in_spermatids_1	0	0	0	0	0	0	0.0833703	0	0	0	0.139333	0	0.0445406	#NAME?	0.140682	1	-
ENSMUSG00000085888	Gm12224	predicted_gene_12224	0	0	0	0	0	0	0.0579501	0	0	0.0801157	0	0	0.0276132	#NAME?	0.140684	1	-
ENSMUSG00000044716	Dok7	docking_protein_7	0.645035	0.766305	0.719473	0.522842	0.787098	0.0201992	0.532887	1.01184	1.26803	2.13046	0.341486	0.576826	1.05694	-0.873686	0.140884	1	-
ENSMUSG00000099517	Hist1h3g	histone_cluster_1_H3g	0.288231	0.349636	0.270522	0.348349	0.690634	0.426217	0.758986	0.368625	1.52889	0.466362	0.563954	0.395598	0.737364	-0.89834	0.140892	1	-
ENSMUSG00000015484	Fam163a	family_with_sequence_similarity_163_member_A	0.528392	0.442242	0.376961	1.27418	0.358128	2.87831	0.686432	0.425762	0.16817	0.222297	0.992448	0.976368	0.499022	0.968323	0.140907	1	-
ENSMUSG00000107826	RP24-568N16.1	-	0.0150721	0	0	0.0683472	0	0.147134	0	0	0	0.0122032	0.0147424	0.0384256	0.00538912	2.83394	0.140935	1	-
ENSMUSG00000063060	Sox7	SRY_sex_determining_region_Y_box_7	0.920502	0.826092	0.443712	0.868306	0.76645	5.69448	0.753386	0.739801	1.09975	0.59377	0.997828	1.58659	0.836906	0.922792	0.140941	1	-
ENSMUSG00000041734	Kirrel	kin_of_IRRE_like_Drosophila_	2.98703	1.42784	1.32772	4.03793	1.81882	21.7672	3.34343	2.10359	2.13625	2.9512	3.98408	5.56109	2.90371	0.937471	0.141071	1	-
ENSMUSG00000079323	Gm20661	predicted_gene_20661	0.208037	0.16402	0.0911275	0.113157	0.0854623	0	0.0486904	0.0665157	0	0.0673213	0.0406976	0.110301	0.044645	1.30487	0.141108	1	-
ENSMUSG00000022537	Tmem44	transmembrane_protein_44	0.240604	0.229694	0.136627	0.269284	0.195225	0.200283	0.315487	0.26499	0.291501	0.355677	0.287674	0.211953	0.303066	-0.515889	0.141128	1	-
ENSMUSG00000057594	Arl16	ADP_ribosylation_factor_like_16	0.663752	0.52265	0.623067	0.915227	0.670171	0.653202	0.861693	0.957729	1.15886	0.916081	0.813008	0.674678	0.941473	-0.480721	0.141167	1	-
ENSMUSG00000045326	Fndc7	fibronectin_type_III_domain_containing_7	0.0032621	0	0.00918811	0.00887359	0	0.0318447	0.0229152	0.0250402	0.0259639	0.0158397	0.0127696	0.00886142	0.0205057	-1.21042	0.141235	1	-
ENSMUSG00000026163	Sphkap	SPHK1_interactor_AKAP_domain_containing	0.210396	0.165085	0.0789986	0.243186	0.151244	0.438647	0.166209	0.108479	0.0348768	0.0255339	0.244411	0.214593	0.115902	0.888696	0.141269	1	-
ENSMUSG00000037902	Sirpa	signal_regulatory_protein_alpha	7.66149	2.89416	3.78499	11.2008	5.87133	18.0613	2.90792	2.18033	6.63545	4.70214	8.31111	8.24568	4.94739	0.736971	0.141274	1	-
ENSMUSG00000102321	Gm37792	predicted_gene_37792	0.0240444	0	0.022567	0	0	0.0213296	0	0	0	0	0	0.0113235	0	Inf	0.141321	1	-
ENSMUSG00000024485	Slc4a9	solute_carrier_family_4_sodium_bicarbonate_cotransporter_member_9	0.0814255	0	0	0.0369033	0.02787	0	0	0	0	0.0109841	0	0.0243665	0.00219683	3.47141	0.14139	1	-
ENSMUSG00000057400	Ces1c	carboxylesterase_1C	0.283691	0.143374	0.192324	0.228607	0.258952	3.02019	0.0553308	0.226777	0.181138	0.752306	0.0154107	0.687856	0.246192	1.48232	0.141509	1	-
ENSMUSG00000085887	Arhgap27os3	Rho_GTPase_activating_protein_27_opposite_strand_3	0.932032	0.519675	0.550345	3.21619	1.51288	0.280068	1.60982	1.80251	3.44223	0.620277	2.48528	1.16853	1.99202	-0.769536	0.141564	1	-
ENSMUSG00000046321	Hs3st2	heparan_sulfate_glucosamine_3_O_sulfotransferase_2	0.143653	0.217811	0.0786563	0.249596	0.172104	0.44606	0.147111	0.114825	0	0.0871667	0.175664	0.21798	0.104953	1.05445	0.141604	1	-
ENSMUSG00000020190	Mknk2	MAP_kinase_interacting_serine_threonine_kinase_2	40.1035	34.0775	37.0507	38.0431	41.1434	13.7775	42.5102	44.6582	41.0213	64.8444	43.8502	34.0326	47.3769	-0.477266	0.141629	1	-
ENSMUSG00000026678	Rgs5	regulator_of_G_protein_signaling_5	68.8654	45.9246	30.6685	82.162	53.3643	175.416	69.4465	41.2751	41.4767	21.3605	66.3571	76.0668	47.9832	0.664737	0.14169	1	-
ENSMUSG00000032002	Dcun1d5	DCN1_defective_in_cullin_neddylation_1_domain_containing_5_S._cerevisiae_	35.149	30.2361	37.5156	45.118	37.0429	63.3977	33.8211	28.2446	34.9711	22.634	29.9738	41.4099	29.9289	0.468437	0.141825	1	-
ENSMUSG00000026180	Cxcr2	chemokine_C_X_C_motif_receptor_2	2.10341	1.02056	0.197449	1.9351	0.440012	8.1556	2.17455	0.724872	1.5428	0.0315159	0.434397	2.30869	0.981626	1.23383	0.141882	1	-
ENSMUSG00000021700	Rab3c	RAB3C_member_RAS_oncogene_family	1.24038	0.961571	0.75207	1.90766	0.936754	4.5174	1.23281	1.1065	0.524844	0.503722	1.71388	1.71931	1.01635	0.758429	0.141959	1	-
ENSMUSG00000037188	Grhl3	grainyhead_like_3_Drosophila_	0.823724	1.11067	1.17365	0.666733	1.07248	0.0783054	0.723039	1.35455	1.52153	1.73749	1.6404	0.820927	1.3954	-0.765354	0.14196	1	-
ENSMUSG00000020191	4930415F15Rik	RIKEN_cDNA_4930415F15_gene	0.0388927	0.0176889	0.0730057	0.0176238	0.099834	0.206991	0	0.0186496	0	0	0.0950961	0.0756727	0.0227491	1.73396	0.142047	1	-
ENSMUSG00000105893	Wdr46-ps	Wdr46_retrotransposed_pseudogene	0	0	0	0.0217209	0.0492121	0	0.0210263	0.0919408	0.169489	0	0	0.0118222	0.0564913	-2.25653	0.142203	1	-
ENSMUSG00000104413	Gm37065	predicted_gene_37065	0.0934508	0.0708498	0.0584822	0.0988402	0.127961	0.0829134	0.0546796	0.029879	0	0.0252008	0.091423	0.0887495	0.0402365	1.14123	0.142222	1	-
ENSMUSG00000062078	Qk	quaking	4.62832	3.06324	2.63462	6.62437	3.92343	26.4067	4.04813	3.94552	4.92996	3.17772	6.5637	7.88012	4.53301	0.79775	0.1423	1	-
ENSMUSG00000030249	Abcc9	ATP_binding_cassette_sub_family_C_CFTR_MRP_member_9	10.4775	7.38658	4.74535	15.4521	6.37142	42.5554	11.82	7.76178	7.53825	2.75031	12.1271	14.4981	8.39948	0.787486	0.142355	1	-
ENSMUSG00000019326	Aoc3	amine_oxidase_copper_containing_3	4.71374	3.37031	3.08353	6.28301	3.32042	3.999	6.55548	4.16132	5.86045	4.44532	6.49896	4.12833	5.50431	-0.415001	0.142408	1	-
ENSMUSG00000039194	Rlbp1	retinaldehyde_binding_protein_1	0	0.00738352	0	0.0147127	0	0	0.0427415	0.00778451	0	0.00656875	0.0238147	0.0036827	0.0161819	-2.13555	0.142409	1	-
ENSMUSG00000096498	Ighv2-5	immunoglobulin_heavy_variable_2_5	0.941298	0.356823	0.294536	5.33327	6.68586	2.01816	2.54758	0.827643	0.832215	12.1848	11.1265	2.60499	5.50376	-1.07914	0.142494	1	-
ENSMUSG00000030091	Nup210	nucleoporin_210	1.59631	1.58694	1.92381	2.65801	2.65817	0.85131	2.55022	3.07956	3.8909	1.3538	2.33515	1.87909	2.64193	-0.491555	0.142626	1	-
ENSMUSG00000076522	Igkv16-104	immunoglobulin_kappa_variable_16_104	174.191	54.9946	26.3862	62.4763	110.227	121.609	130.512	38.6237	24.8514	15.1906	59.7736	91.6473	53.7902	0.768748	0.142658	1	-
ENSMUSG00000020116	Pno1	partner_of_NOB1_homolog_S._cerevisiae_	17.9707	15.4199	20.782	25.0251	18.1927	20.5094	17.1742	15.6267	15.4931	9.60112	13.6894	19.65	14.3169	0.456806	0.142729	1	-
ENSMUSG00000031253	Srpx2	sushi_repeat_containing_protein_X_linked_2	8.14629	4.07554	3.05471	8.03404	5.01274	31.2283	8.88345	5.69163	5.13069	3.0014	6.20764	9.92527	5.78296	0.779297	0.142826	1	-
ENSMUSG00000032965	Ift57	intraflagellar_transport_57	1.64756	1.22906	0.86608	2.42959	1.33099	10.3195	2.06322	1.33808	1.68967	1.08415	1.93408	2.97047	1.62184	0.87306	0.142876	1	-
ENSMUSG00000031758	Cdyl2	chromodomain_protein_Y_chromosome_like_2	0.842097	0.646094	0.500001	1.10371	0.958546	2.84886	0.890563	0.802911	0.385702	0.389901	0.992512	1.14989	0.692318	0.731984	0.142891	1	-
ENSMUSG00000052387	Trpm3	transient_receptor_potential_cation_channel_subfamily_M_member_3	0.0414337	0.0527721	0.00777912	0.0488297	0.0297849	0.0771947	0.0181861	0.0278209	0	0.0033537	0.0445875	0.0429657	0.0187897	1.19325	0.143008	1	-
ENSMUSG00000029309	Sparcl1	SPARC_like_1	65.5066	50.5854	44.3504	121.717	48.7454	293.795	68.9731	56.757	59.0536	59.9766	70.8615	104.117	63.1244	0.721931	0.14305	1	-
ENSMUSG00000104113	Gm37292	predicted_gene_37292	0.162368	0.295438	0.152392	0.0490584	0.0556037	0	0.190008	0.519138	0	0.437855	0.423585	0.119143	0.314117	-1.39861	0.143065	1	-
ENSMUSG00000108614	RP23-178C20.6	-	1.07252	0.670793	1.63601	0.972325	0.757194	0.594695	0.647253	1.60753	5.39305	0.596567	0.786887	0.95059	1.80626	-0.926108	0.143102	1	-
ENSMUSG00000027168	Pax6	paired_box_6	0.0471226	0.0346261	0.0408312	0.0345038	0.0353634	0.011255	0.0349989	0.039987	0.0384564	0.108511	0.0585086	0.0339504	0.0560923	-0.724376	0.143127	1	-
ENSMUSG00000085609	1700016P03Rik	RIKEN_cDNA_1700016P03_gene	0.237704	0	0.401595	0.430943	0.146464	2.10869	0.208645	0.0911951	0.126065	0.269225	0.325518	0.554233	0.20413	1.44101	0.143155	1	-
ENSMUSG00000094561	Ighv1-22	immunoglobulin_heavy_variable_1_22	20.1031	28.7087	29.5131	40.7932	74.2962	41.6845	62.8891	52.0214	83.5959	12.1984	89.5255	39.1831	60.0461	-0.615837	0.143205	1	-
ENSMUSG00000030107	Usp18	ubiquitin_specific_peptidase_18	2.35649	3.11822	3.4633	1.97443	4.39992	1.30929	5.22336	3.33359	4.08258	2.35909	5.53025	2.77027	4.10577	-0.567625	0.143276	1	-
ENSMUSG00000060204	Gm5868	predicted_gene_5868	0.0593803	0	0	0.21529	0.0914607	0.579381	0.0260471	0	0.0524902	0	0.116164	0.157585	0.0389403	2.0168	0.143318	1	-
ENSMUSG00000022144	Gdnf	glial_cell_line_derived_neurotrophic_factor	0.818378	0.457342	0.779194	0.625317	0.57629	4.05554	0.66704	0.628019	0.971598	0.520232	0.514665	1.21868	0.660311	0.884099	0.143398	1	-
ENSMUSG00000071072	Ptges3	prostaglandin_E_synthase_3_cytosolic_	20.0971	17.7619	26.273	30.2803	27.842	27.4345	21.6326	17.3379	18.7912	12.9018	19.4084	24.9482	18.0144	0.469783	0.14354	1	-
ENSMUSG00000049191	Rgag4	retrotransposon_gag_domain_containing_4	0.62178	0.427208	0.216322	0.819889	0.424193	1.48516	0.236631	0.254426	0.668884	0.460839	0.289242	0.665759	0.382004	0.801411	0.143666	1	-
ENSMUSG00000026135	Zfp142	zinc_finger_protein_142	1.13555	0.706453	1.00184	0.969298	1.15612	0.744333	1.22625	1.47108	1.89404	0.939247	0.923806	0.952267	1.29088	-0.438922	0.143723	1	-
ENSMUSG00000008153	Clstn3	calsyntenin_3	0.318067	0.271274	0.130625	0.913095	0.238169	1.09935	0.354808	0.311462	0.0351517	0.128667	0.421349	0.495096	0.250288	0.984123	0.143754	1	-
ENSMUSG00000036026	Tmem63b	transmembrane_protein_63b	19.2272	16.6838	18.2065	15.0275	17.2856	12.528	17.7215	20.6248	30.4706	25.511	16.7689	16.4931	22.2194	-0.429955	0.143767	1	-
ENSMUSG00000051236	Msrb3	methionine_sulfoxide_reductase_B3	8.54639	5.43724	5.1788	13.2329	5.88478	31.0937	9.13038	6.67817	5.63969	5.26061	9.37246	11.5623	7.21626	0.680104	0.143823	1	-
ENSMUSG00000070570	Slc17a7	solute_carrier_family_17_sodium_dependent_inorganic_phosphate_cotransporter_member_7	0.0279223	0.0507978	0.0262066	0.0253054	0.0573331	0.136221	0	0	0	0.045171	0.0409607	0.0539643	0.0172263	1.64739	0.143842	1	-
ENSMUSG00000091722	Siah3	seven_in_absentia_homolog_3_Drosophila_	0.271988	0	0	0.0410898	0.139667	0.160879	0	0	0	0	0.0886955	0.102271	0.0177391	2.52739	0.143868	1	-
ENSMUSG00000035557	Krt17	keratin_17	0.290966	0.288748	0.670384	0.359688	0.407446	1.14984	0.65007	0.380594	0.748309	1.79757	0.879753	0.527846	0.891259	-0.75573	0.144011	1	-
ENSMUSG00000022935	Grik1	glutamate_receptor_ionotropic_kainate_1	0.470786	0.237947	0.11048	0.6402	0.228307	1.29944	0.367333	0.150541	0.138747	0.0740648	0.511733	0.497861	0.248484	1.00259	0.144037	1	-
ENSMUSG00000011263	Exoc3l2	exocyst_complex_component_3_like_2	1.11441	1.09302	0.931683	1.53119	1.10866	1.12772	1.74242	1.00219	1.49328	1.29609	2.96391	1.15111	1.69958	-0.562148	0.144168	1	-
ENSMUSG00000032511	Scn5a	sodium_channel_voltage_gated_type_V_alpha	0.271322	0.186993	0.177512	0.407459	0.126649	1.54882	0.351221	0.202427	0.0363446	0.073171	0.44505	0.453126	0.221643	1.03168	0.144189	1	-
ENSMUSG00000041377	Ninj2	ninjurin_2	0	0	0	0.0295363	0	0	0.0572136	0	0	0.0263741	0.127513	0.00492272	0.0422201	-3.1004	0.144238	1	-
ENSMUSG00000039954	Stk32a	serine_threonine_kinase_32A	0.468541	0.317208	0.276166	0.651947	0.268553	1.16971	0.526045	0.167238	0.154139	0.158683	0.45835	0.525354	0.292891	0.842926	0.144325	1	-
ENSMUSG00000025221	Kcnip2	Kv_channel_interacting_protein_2	0.152293	0.138547	0.156571	0.0197205	0.0148932	0.019303	0.165505	0.0626049	0.21799	0.234689	0.170265	0.0835547	0.170211	-1.02653	0.144328	1	-
ENSMUSG00000090958	Lrrc32	leucine_rich_repeat_containing_32	2.15593	1.15524	0.996324	3.91751	1.37706	17.7903	2.23346	1.53173	1.62539	2.67582	3.62014	4.56539	2.33731	0.96589	0.14434	1	-
ENSMUSG00000048915	Efna5	ephrin_A5	1.56836	1.16737	0.660265	2.58508	1.46418	4.55373	1.52683	0.82972	1.02523	0.65367	1.91548	1.99983	1.19019	0.748691	0.144394	1	-
ENSMUSG00000024164	C3	complement_component_3	143.65	93.8157	75.6836	387.647	168.613	510.424	191.296	109.528	109.473	43.7793	221.059	229.972	135.027	0.768209	0.144398	1	-
ENSMUSG00000101389	Ms4a4a	membrane_spanning_4_domains_subfamily_A_member_4A	9.91255	4.19643	3.96152	22.8215	7.91185	57.2064	10.1655	7.34329	10.9763	2.97765	14.5455	17.6684	9.20165	0.941204	0.144402	1	-
ENSMUSG00000085241	Snhg3	small_nucleolar_RNA_host_gene_3	3.46715	3.66294	4.38851	5.59684	3.97402	10.0615	3.63241	3.02546	4.05412	3.27567	2.99787	5.19183	3.39711	0.611937	0.144455	1	-
ENSMUSG00000027351	Spred1	sprouty_protein_with_EVH_1_domain_1_related_sequence	7.54029	6.96009	6.64185	9.68473	8.64419	22.3933	6.20051	7.09368	7.4265	6.26502	8.05257	10.3107	7.00766	0.557143	0.14453	1	-
ENSMUSG00000026919	Lcn4	lipocalin_4	0	0	0	0	0.108851	0	0.0465079	0.0508407	0	0.128661	0.207414	0.0181419	0.0866849	-2.25645	0.144658	1	-
ENSMUSG00000005339	Fcer1a	Fc_receptor_IgE_high_affinity_I_alpha_polypeptide	0.318023	0.361641	0.298531	0.985014	0.0816529	0	0.674608	0.966025	0.679479	0.214402	0.959225	0.34081	0.698748	-1.0358	0.144702	1	-
ENSMUSG00000070345	Hsf5	heat_shock_transcription_factor_family_member_5	0.108535	0.0718024	0.138922	0.0178866	0.0607978	0	0.025981	0.0189277	0	0.039914	0.0386096	0.066324	0.0246865	1.42581	0.144703	1	-
ENSMUSG00000076934	Iglv1	immunoglobulin_lambda_variable_1	310.358	121.7	349.147	438.107	1728.27	1510.39	500.27	332.13	411.025	175.802	649.196	742.995	413.685	0.844822	0.14471	1	-
ENSMUSG00000063564	Col23a1	collagen_type_XXIII_alpha_1	2.85769	1.36861	1.3735	2.71519	2.24332	11.6404	2.52045	2.08227	2.58115	1.12267	2.5133	3.69979	2.16397	0.773764	0.144767	1	-
ENSMUSG00000033436	Armcx2	armadillo_repeat_containing_X_linked_2	1.94496	1.29838	1.29746	2.46115	1.63672	5.68789	1.94039	1.23084	0.815986	1.23482	2.32108	2.38776	1.50862	0.662425	0.144801	1	-
ENSMUSG00000004612	Nkg7	natural_killer_cell_group_7_sequence	0.692295	0.583138	0.938682	0.557871	1.15856	0.477691	1.17033	1.45111	0.634715	0.705314	1.90627	0.734707	1.17355	-0.675635	0.14493	1	-
ENSMUSG00000033420	Antxr1	anthrax_toxin_receptor_1	5.45793	3.59482	2.37677	8.76386	3.92702	22.9876	5.2409	4.07947	4.52826	2.88057	6.58052	7.85133	4.66194	0.752005	0.145002	1	-
ENSMUSG00000090231	Cfb	complement_factor_B	38.4517	45.4387	34.5544	50.9899	18.651	95.3351	30.3158	28.2845	37.9245	32.0293	28.0925	47.2368	31.3293	0.592398	0.145067	1	-
ENSMUSG00000046449	C77370	expressed_sequence_C77370	0.0240698	0.0328455	0.00988467	0.0231848	0.0262633	0.0480474	0.0211273	0.015873	0.0186208	0.0146059	0.00588701	0.0273826	0.0152228	0.847023	0.145131	1	-
ENSMUSG00000089997	1810020O05Rik	Riken_cDNA_1810020O05_gene	0.15672	0.0712964	0	0.0710339	0	0.173825	0	0	0	0.063399	0	0.0788126	0.0126798	2.63589	0.145242	1	-
ENSMUSG00000063632	Sox11	SRY_sex_determining_region_Y_box_11	0.0493605	0.00898175	0.00926736	0.0939711	0.0354832	0.582445	0.0823212	0.0378782	0.0261851	0.0239606	0.0772607	0.129918	0.0495211	1.39149	0.14531	1	-
ENSMUSG00000041120	Nbl1	neuroblastoma_suppression_of_tumorigenicity_1	21.127	15.7633	8.95401	41.1498	16.6606	133.989	27.0974	16.5909	12.8798	20.3967	32.1736	39.6072	21.8277	0.859605	0.14534	1	-
ENSMUSG00000105970	Gm43360	predicted_gene_43360	0.0284252	0.0129282	0.0933686	0	0.0291829	0	0	0.0136303	0	0	0.0138947	0.0273175	0.005505	2.31101	0.145393	1	-
ENSMUSG00000020642	Rnf144a	ring_finger_protein_144A	2.2884	1.50355	0.999477	4.10588	2.14604	12.3083	2.35044	2.42379	2.15665	1.17644	2.93043	3.89194	2.20755	0.818041	0.145468	1	-
ENSMUSG00000007035	Msh5	mutS_homolog_5_E._coli_	0.13309	0.263033	0.318795	0.282912	0.245073	0.0855023	0.213506	0.387406	0.397631	0.382445	0.332225	0.221401	0.342643	-0.630044	0.145567	1	-
ENSMUSG00000098053	Gm27033	predicted_gene_27033	0.0753881	0.137219	0	0.136714	0.232351	0	0.198583	0.217007	0.400045	0.183058	0.147554	0.0969454	0.229249	-1.24167	0.145649	1	-
ENSMUSG00000103565	Sgsm3	small_G_protein_signaling_modulator_3	7.09794	4.78981	1.23137	5.164	1.08875	0.669578	5.52058	7.27408	0.508378	7.12376	10.5121	3.34024	6.18777	-0.889468	0.145773	1	-
ENSMUSG00000046402	Rbp1	retinol_binding_protein_1_cellular	5.30593	2.40646	1.88773	12.4249	4.78164	47.1557	10.0616	4.18453	2.73527	4.74335	8.9586	12.3271	6.13667	1.0063	0.145841	1	-
ENSMUSG00000046240	Hepacam	hepatocyte_cell_adhesion_molecule	0.24661	0.302876	0.486145	0.0894293	0.0886386	0.120334	0.454586	0.437648	0.316151	0.438953	0.301565	0.222339	0.38978	-0.809901	0.145848	1	-
ENSMUSG00000017386	Traf4	TNF_receptor_associated_factor_4	10.928	8.84022	11.8567	9.59215	9.82987	3.47993	10.4565	12.5187	19.0946	11.9495	9.32442	9.08781	12.6688	-0.479271	0.145881	1	-
ENSMUSG00000025330	Padi4	peptidyl_arginine_deiminase_type_IV	0.68901	0.0831487	0.0527994	0.376047	0.180505	2.13948	0.518391	0.222556	0.310797	0.0796371	0.178821	0.586832	0.26204	1.16316	0.145946	1	-
ENSMUSG00000021792	Fam213a	family_with_sequence_similarity_213_member_A	1.51837	1.3899	1.63777	2.49648	1.67548	10.5005	2.1192	1.54695	1.84267	1.51839	2.20496	3.20308	1.84644	0.794717	0.145982	1	-
ENSMUSG00000026579	F5	coagulation_factor_V	0.209814	0.0602758	0.0725636	0.145158	0.0623692	0.685794	0.0630031	0.0847445	0.0927491	0.0804092	0.183647	0.205996	0.100911	1.02954	0.146037	1	-
ENSMUSG00000067203	H2-K2	histocompatibility_2_K_region_locus_2	5.436	8.93007	11.0867	8.96972	11.3656	3.33083	8.27302	13.1675	7.81404	20.25	10.9799	8.18649	12.0969	-0.563319	0.146145	1	-
ENSMUSG00000107760	RP23-234N16.5	-	0.0172678	0	0.0162071	0.0313147	0	0	0	0.0662748	0	0.181675	0	0.0107983	0.0495899	-2.19925	0.146179	1	-
ENSMUSG00000028417	Tal2	T_cell_acute_lymphocytic_leukemia_2	0.0414253	0.0879386	0	0.150211	0.0141863	0.343015	0.0484773	0.0264899	0	0.0223422	0.0810529	0.106129	0.0356725	1.57294	0.146179	1	-
ENSMUSG00000031565	Fgfr1	fibroblast_growth_factor_receptor_1	2.43913	1.20978	1.22243	3.56665	1.42223	21.7089	2.89902	1.92334	2.17675	2.54943	3.83751	5.26152	2.67721	0.974749	0.146183	1	-
ENSMUSG00000103790	Ighv1-17	immunoglobulin_heavy_variable_1_17	0	0.639834	0	0.212493	0	0	0	0	0	0	0	0.142055	0	Inf	0.146193	1	-
ENSMUSG00000089739	Gm20431	predicted_gene_20431	6.22212	7.01647	25.9171	24.4481	6.78125	24.8945	28.6771	23.4917	31.1977	8.0909	30.2475	15.8799	24.341	-0.616183	0.146402	1	-
ENSMUSG00000069670	Nkain2	Na+_K+_transporting_ATPase_interacting_2	0.215815	0.162195	0.140935	0.357271	0.0192706	0.607709	0.123546	0.144019	0	0.0986912	0.183589	0.250533	0.109969	1.1879	0.146667	1	-
ENSMUSG00000104818	Gm43661	predicted_gene_43661	0.417992	0.380299	0.560561	0.649602	0.674531	0	0.157248	0.343674	0	0.144955	0.292071	0.447164	0.187589	1.25323	0.146676	1	-
ENSMUSG00000027004	Frzb	frizzled_related_protein	2.21784	1.26999	0.961681	3.25571	1.65325	10.6671	2.36179	1.51189	1.24416	1.63951	2.55507	3.3376	1.86248	0.841584	0.146688	1	-
ENSMUSG00000091378	Gm4219	predicted_gene_4219	0	0.0348331	0	0.121486	0	0	0	0	0	0	0	0.0260532	0	Inf	0.146832	1	-
ENSMUSG00000103002	Gm38075	predicted_gene_38075	0	0	0	0	0	0	0	0	0.275953	0	0	0	0.0551906	#NAME?	0.146855	1	-
ENSMUSG00000097283	Gm26686	predicted_gene_26686	0	0	0	0	0	0	0	0	0.0732267	0	0	0	0.0146453	#NAME?	0.146889	1	-
ENSMUSG00000030699	Tbx6	T_box_6	0.413836	0.311015	0.591162	0.815579	0.868445	0.877981	0.568574	1.0356	1.49532	0.844333	0.968098	0.646336	0.982385	-0.604004	0.146914	1	-
ENSMUSG00000021996	Esd	esterase_D_formylglutathione_hydrolase	21.2899	22.2826	21.3346	22.1512	21.6561	59.5512	22.4296	19.7367	14.1317	18.9595	20.3334	28.0443	19.1182	0.552762	0.146942	1	-
ENSMUSG00000039438	Ttc36	tetratricopeptide_repeat_domain_36	0.429598	0.732749	0.856885	0.340766	0.27572	0.666949	0.989795	0.669633	1.37674	0.825411	0.787958	0.550444	0.929908	-0.756491	0.146951	1	-
ENSMUSG00000104867	Gm43728	predicted_gene_43728	0	0	0	0	0	0	0	0	0.0968257	0	0	0	0.0193651	#NAME?	0.14696	1	-
ENSMUSG00000096551	Trav10	T_cell_receptor_alpha_variable_10	0	0	0	0.274775	0	0	0	0	1.25071	0.408775	0	0.0457959	0.331898	-2.85745	0.147002	1	-
ENSMUSG00000045532	C1ql1	complement_component_1_q_subcomponent_like_1	0.529165	0.405393	0.418309	1.64114	0.514832	2.59443	0.708957	0.320603	0.344732	0.337988	0.926339	1.01721	0.527724	0.946765	0.147064	1	-
ENSMUSG00000076757	Tcrg-C4	T_cell_receptor_gamma_constant_4	0.916278	0.682021	0.977406	0.641877	0.641573	0	1.38922	1.11864	1.43604	1.04459	0.855601	0.643193	1.16882	-0.861728	0.147148	1	-
ENSMUSG00000021200	Asb2	ankyrin_repeat_and_SOCS_box_containing_2	4.11345	3.55003	4.02506	5.88491	3.39448	1.36852	6.06075	4.79134	5.11412	3.43201	6.85336	3.72274	5.25032	-0.496039	0.147329	1	-
ENSMUSG00000056515	Rab31	RAB31_member_RAS_oncogene_family	15.1894	11.3918	9.57201	16.7443	10.5081	66.6355	16.969	12.1703	9.15089	9.73958	17.8724	21.6735	13.1804	0.717536	0.147373	1	-
ENSMUSG00000022876	Samsn1	SAM_domain_SH3_domain_and_nuclear_localization_signals_1	1.846	0.762265	0.675929	2.80695	1.13609	6.67291	1.31583	1.37517	1.37162	0.640836	1.87629	2.31669	1.31595	0.815964	0.147486	1	-
ENSMUSG00000032243	Itga11	integrin_alpha_11	1.18545	0.654029	0.567165	0.721071	0.494808	0.284983	1.05398	0.792333	1.41319	0.897222	0.763141	0.651251	0.983973	-0.595405	0.147615	1	-
ENSMUSG00000097736	9530059O14Rik	RIKEN_cDNA_9530059O14_gene	0	0.0084923	0	0.00423052	0	0.0414054	0	0.00447676	0	0	0	0.00902136	0.000895351	3.33282	0.147786	1	-
ENSMUSG00000066607	6030419C18Rik	RIKEN_cDNA_6030419C18_gene	0.824711	0.697916	0.612118	0.956284	0.452994	6.87426	1.41412	0.643906	0.254344	0.558616	1.31335	1.73638	0.836869	1.05301	0.147797	1	-
ENSMUSG00000050050	Ccdc158	coiled_coil_domain_containing_158	0.0935076	0.0510375	0.0175525	0.0847708	0.0128022	0.143793	0.0383004	0.0418561	0	0.0302593	0.0365914	0.0672439	0.0294014	1.19352	0.147817	1	-
ENSMUSG00000020848	Doc2b	double_C2_beta	0.714936	0.453569	0.476847	1.39006	0.560308	2.8042	0.644062	0.433138	0.424158	0.42621	1.0859	1.06665	0.602693	0.823595	0.147867	1	-
ENSMUSG00000015653	Steap2	six_transmembrane_epithelial_antigen_of_prostate_2	0.942519	0.737774	0.805446	1.13889	0.654357	1.56852	0.823077	0.49778	0.767131	0.706897	0.623338	0.974585	0.683645	0.511541	0.147942	1	-
ENSMUSG00000105976	Gm42782	predicted_gene_42782	0.314341	0.143003	0.5902	0.213714	0.322801	0.209189	0.06896	0	0	0.254325	0.23062	0.298875	0.110781	1.43183	0.148079	1	-
ENSMUSG00000015452	Ager	advanced_glycosylation_end_product_specific_receptor	0.271911	0.327757	0.395628	0.363585	0.328095	3.31696	0.375909	0.391245	0.53488	0.423478	0.392345	0.83399	0.423572	0.977424	0.148152	1	-
ENSMUSG00000009115	Spatc1l	spermatogenesis_and_centriole_associated_1_like	0	0	0.0343844	0.016601	0	0	0.0160701	0.105404	0	0.0444571	0.017908	0.00849757	0.0367678	-2.11332	0.148257	1	-
ENSMUSG00000075044	Slc22a29	solute_carrier_family_22._member_29	0.0193091	0	0	0.0262491	0.00991709	0	0	0	0	0	0	0.00924588	0	Inf	0.1483	1	-
ENSMUSG00000086589	Gm12915	predicted_gene_12915	0	0	0	0	0	0	0	0	0	0	0.187406	0	0.0374813	#NAME?	0.14838	1	-
ENSMUSG00000025491	Ifitm1	interferon_induced_transmembrane_protein_1	87.77	40.7531	29.0076	199.718	55.7849	523.965	119.84	61.8481	53.9737	28.0788	143	156.166	81.348	0.940905	0.148443	1	-
ENSMUSG00000000215	Ins2	insulin_II	0	0	0	0	0	0	0	0	0	0	0.101306	0	0.0202612	#NAME?	0.148443	1	-
ENSMUSG00000030748	Il4ra	interleukin_4_receptor_alpha	13.5912	9.1775	9.48234	19.5821	17.3982	63.3534	16.9315	14.5885	11.8615	9.51368	15.1843	22.0975	13.6159	0.698589	0.148472	1	-
ENSMUSG00000096105	Bhmt-ps1	betaine_homocysteine_methyltransferase_pseudogene_1	0	0	0	0	0	0	0	0	0	0	0.229512	0	0.0459023	#NAME?	0.148502	1	-
ENSMUSG00000106651	Gm42608	predicted_gene_42608	0	0	0	0	0	0	0	0	0	0	0.139208	0	0.0278416	#NAME?	0.148548	1	-
ENSMUSG00000108011	RP23-114E15.17	-	0	0	0	0	0	0	0	0	0	0	0.434192	0	0.0868384	#NAME?	0.148581	1	-
ENSMUSG00000024430	Cabyr	calcium_binding_tyrosine_Y_phosphorylation_regulated_fibrousheathin_2_	0	0.0254248	0	0.0253312	0.0286959	0.942133	0.0858499	0.0402085	0	0.0565268	0.0273397	0.170264	0.041985	2.01983	0.14879	1	-
ENSMUSG00000050345	4930486L24Rik	RIKEN_cDNA_4930486L24_gene	0.300759	0.16418	0.282335	0.790708	0.0617676	2.00125	0.237601	0.201946	0	0.194659	0.559016	0.600166	0.238644	1.3305	0.148857	1	-
ENSMUSG00000036022	Fam122b	family_with_sequence_similarity_122_member_B	0.914766	0.361208	1.24602	1.15041	1.27519	0.448951	1.06947	0.414473	0.23058	0.639318	0.361758	0.899423	0.543119	0.727731	0.148895	1	-
ENSMUSG00000042401	Crtac1	cartilage_acidic_protein_1	0.752735	0.542123	0.529947	2.71537	1.03068	7.91644	1.65183	1.12822	0.346617	0.35525	1.93297	2.24788	1.08298	1.05356	0.149189	1	-
ENSMUSG00000031273	Col4a6	collagen_type_IV_alpha_6	1.16229	0.617182	0.707072	0.836605	0.911844	0.526647	1.17347	1.14842	1.02758	1.07758	1.12237	0.793606	1.10988	-0.483914	0.149219	1	-
ENSMUSG00000049097	Ankrd34a	ankyrin_repeat_domain_34A	0.333536	0.115584	0.149092	0.388755	0.21204	2.07133	0.264875	0.213298	0.0561684	0.282694	0.419502	0.545056	0.247308	1.1401	0.149357	1	-
ENSMUSG00000041642	Kif21b	kinesin_family_member_21B	6.28489	5.92687	5.6311	6.46491	5.6243	3.55065	6.42534	6.88879	7.03751	8.49221	8.11298	5.58045	7.39137	-0.405459	0.149387	1	-
ENSMUSG00000106290	Gm43429	predicted_gene_43429	0.382729	0.348184	0.444796	0.462612	0.580187	0.468901	0.303941	0.349646	0.290021	0.162194	0.285257	0.447902	0.278212	0.686998	0.149593	1	-
ENSMUSG00000086451	4933431K23Rik	RIKEN_cDNA_4933431K23_gene	0.0305162	0	0	0.0276632	0	0.17599	0.0133963	0.021955	0	0	0	0.0390283	0.00707026	2.46468	0.149827	1	-
ENSMUSG00000033721	Vav3	vav_3_oncogene	1.62314	1.26974	1.11762	1.90804	1.61648	5.18645	1.51868	1.74519	1.30886	0.779267	1.4875	2.12024	1.3679	0.632267	0.149843	1	-
ENSMUSG00000031197	Vbp1	von_Hippel_Lindau_binding_protein_1	18.2843	18.1842	18.03	25.2336	21.6571	22.4739	15.5664	16.4323	16.7459	11.2743	16.5321	20.6439	15.3102	0.43122	0.149858	1	-
ENSMUSG00000103686	Gm37073	predicted_gene_37073	0.0335607	0	0	0.0608613	0.103436	0	0	0	0	0	0	0.0329763	0	Inf	0.149968	1	-
ENSMUSG00000030757	Zkscan2	zinc_finger_with_KRAB_and_SCAN_domains_2	0.0286665	0.0231797	0.0209282	0.0923978	0.022896	0.141289	0.0223672	0.0366653	0.0478714	0.0154609	0.00934654	0.0548929	0.0263423	1.05924	0.150142	1	-
ENSMUSG00000030057	Cnbp	cellular_nucleic_acid_binding_protein	19.5741	18.8415	25.2665	23.7512	29.4818	32.1478	19.5461	19.1416	15.4288	17.8619	17.5814	24.8438	17.912	0.471961	0.150155	1	-
ENSMUSG00000039328	Rnf122	ring_finger_protein_122	0.703581	0.492364	0.508045	1.50136	0.800344	5.82434	0.850367	0.768357	1.00483	0.858237	0.947709	1.63834	0.8859	0.887018	0.15018	1	-
ENSMUSG00000106815	Gm43658	predicted_gene_43658	0	0	0	0	0	0.00871623	0	0.00942306	0.0694841	0	0	0.0014527	0.0157814	-3.44142	0.150222	1	-
ENSMUSG00000097997	Gm27017	predicted_gene_27017	0.187614	0.170688	0.11741	0.170059	0.128431	0	0.219552	0.0599858	0.995178	0.354179	0	0.129034	0.325779	-1.33615	0.150485	1	-
ENSMUSG00000026204	Ptprn	protein_tyrosine_phosphatase_receptor_type_N	3.01722	2.41579	1.85989	6.23073	1.83208	26.3525	4.82056	2.2949	2.166	2.92666	6.09622	6.95137	3.66087	0.925112	0.150602	1	-
ENSMUSG00000102749	Gm37598	predicted_gene_37598	0	0	0	0	0	0	0	0.0302465	0.111516	0	0	0	0.0283526	#NAME?	0.150613	1	-
ENSMUSG00000089682	Bcl2l2	BCL2_like_2	9.93487	4.48508	3.78646	2.91187	3.91222	2.6641	9.3019	3.94575	3.7159	8.23126	8.49118	4.61577	6.7372	-0.545579	0.150667	1	-
ENSMUSG00000059201	Lep	leptin	0	0	0.032966	0.180436	0	0.0934801	0.215811	0	0	0.217866	0.446675	0.0511471	0.176071	-1.78343	0.150675	1	-
ENSMUSG00000026764	Kif5c	kinesin_family_member_5C	1.36423	1.74499	0.991747	1.79467	1.24823	4.01317	1.48559	1.27419	0.938593	0.850626	1.5503	1.85951	1.21986	0.608204	0.150732	1	-
ENSMUSG00000020978	Klhdc2	kelch_domain_containing_2	3.75435	4.18522	3.80007	5.10297	4.2457	9.60584	3.57564	3.88324	2.66076	3.14406	4.7086	5.11569	3.59446	0.509155	0.150909	1	-
ENSMUSG00000070717	Gm10300	predicted_gene_10300	0.0893459	0.130032	0	0.161979	0.0366947	0	0	0.0685552	0	0	0.0174713	0.0696753	0.0172053	2.0178	0.150923	1	-
ENSMUSG00000031997	Trpc6	transient_receptor_potential_cation_channel_subfamily_C_member_6	0.717825	0.468205	0.241559	0.945418	0.598069	3.29236	0.90352	0.454709	0.550814	0.317775	0.569722	1.04391	0.559308	0.900276	0.151022	1	-
ENSMUSG00000026471	Mr1	major_histocompatibility_complex_class_I_related	0.994089	0.744969	0.668582	1.46746	0.895702	4.10221	0.992939	0.745326	0.750918	0.865906	1.16995	1.47884	0.905007	0.70846	0.15106	1	-
ENSMUSG00000044957	Pp2d1	protein_phosphatase_2C_like_domain_containing_1	0	0	0	0	0	0	0	0	0	0.0536178	0.0162011	0	0.0139638	#NAME?	0.151105	1	-
ENSMUSG00000070880	Gad1	glutamate_decarboxylase_1	0.028142	0.0438895	0.0150962	0.0364469	0.0454138	0.196178	0.0176461	0.0347076	0	0.03578	0.0432635	0.060861	0.0262794	1.21158	0.151166	1	-
ENSMUSG00000070778	Rpl7a-ps8	ribosomal_protein_L7A_pseudogene_8	0.0511999	0	0	0	0	0	0.0899275	0.0982539	0.0452591	0.0414544	0	0.00853332	0.054979	-2.6877	0.151172	1	-
ENSMUSG00000010435	Spaca7	sperm_acrosome_associated_7	0	0	0	0	0	0	0	0.0517092	0	0.174451	0	0	0.0452321	#NAME?	0.15118	1	-
ENSMUSG00000034472	Rasd2	RASD_family_member_2	3.72851	5.27313	2.88647	1.44722	1.73842	0.617851	2.52981	3.68961	4.77407	7.84482	2.45258	2.61527	4.25818	-0.703279	0.151273	1	-
ENSMUSG00000075256	Cerkl	ceramide_kinase_like	0.0687432	0.019244	0.0992795	0.172579	0.0705979	0.023459	0.0835491	0.111595	0.21038	0.124071	0.113808	0.0756505	0.128681	-0.766373	0.151367	1	-
ENSMUSG00000066438	Plekhd1	pleckstrin_homology_domain_containing_family_D_with_coiled_coil_domains_member_1	0.972744	1.30817	1.19896	0.29139	1.03368	0.285165	0.608829	1.55787	2.31827	2.13517	0.529578	0.848351	1.42994	-0.753224	0.151441	1	-
ENSMUSG00000025492	Ifitm3	interferon_induced_transmembrane_protein_3	174.323	119.505	109.622	318.698	183.554	1398.03	273.314	179.814	144.597	161.892	297.439	383.955	211.411	0.860887	0.151491	1	-
ENSMUSG00000036256	Igfbp7	insulin_like_growth_factor_binding_protein_7	95.1379	48.7726	40.021	169.234	73.5436	548.854	110.14	70.9627	78.8431	60.461	131.912	162.594	90.4639	0.84586	0.151527	1	-
ENSMUSG00000074179	Gm10639	predicted_gene_10639	0	0	0.0978667	0	0	0	0.0457636	0.100002	0	0.0843441	0.101994	0.0163111	0.0664207	-2.02578	0.151552	1	-
ENSMUSG00000090894	Olfr110	olfactory_receptor_110	0	0	0	0	0	0	0	0	0.131178	0.0300226	0	0	0.0322401	#NAME?	0.151673	1	-
ENSMUSG00000087282	Gm15317	predicted_gene_15317	0	0	0	0	0	0	0	0	0.207558	0.0475036	0	0	0.0510123	#NAME?	0.151739	1	-
ENSMUSG00000097536	2610037D02Rik	RIKEN_cDNA_2610037D02_gene	0.00753051	0.0411205	0.106067	0.0273127	0.05415	0.0133672	0.033063	0.151745	0.139858	0.0365656	0.0663224	0.0415913	0.0855109	-1.03983	0.151772	1	-
ENSMUSG00000050917	Fgf4	fibroblast_growth_factor_4	0	0	0	0	0	0	0	0.0519481	0	0.0109588	0	0	0.0125814	#NAME?	0.151789	1	-
ENSMUSG00000076545	Igkv4-72	immunoglobulin_kappa_chain_variable_4_72	8.36813	10.6765	67.344	72.901	53.4476	56.1333	71.0345	71.6566	35.6381	150.433	30.0492	44.8117	71.7622	-0.679347	0.151795	1	-
ENSMUSG00000044976	Wdr72	WD_repeat_domain_72	0.00440128	0.00400555	0	0	0.0180835	0	0	0.0168923	0	0.0463058	0.0129194	0.00441506	0.0152235	-1.7858	0.151799	1	-
ENSMUSG00000080700	Gm15981	predicted_gene_15981	0	0	0	0	0	0	0	0	0.317468	0.0726587	0	0	0.0780253	#NAME?	0.151803	1	-
ENSMUSG00000099447	2310030A07Rik	RIKEN_cDNA_2310030A07_gene	0	0	0	0	0	0	0.236108	0.0645093	0	0	0	0	0.0601236	#NAME?	0.151817	1	-
ENSMUSG00000040797	Iqsec3	IQ_motif_and_Sec7_domain_3	0.273879	0.127071	0.13883	0.432015	0.168753	1.0764	0.27406	0.199664	0.138018	0.124087	0.294714	0.369492	0.206109	0.842138	0.151829	1	-
ENSMUSG00000027318	Adam33	a_disintegrin_and_metallopeptidase_domain_33	0.93744	0.592853	0.857079	0.985684	0.529656	1.09757	1.26334	0.782234	1.00749	1.52534	1.18296	0.833381	1.15227	-0.467437	0.151869	1	-
ENSMUSG00000007946	Phox2a	paired_like_homeobox_2a	0.790403	0.301537	0.119661	1.64109	0.706961	5.13481	0.738545	0.807093	0.563549	0.22691	1.02263	1.44908	0.671746	1.10915	0.151913	1	-
ENSMUSG00000039910	Cited2	Cbp_p300_interacting_transactivator_with_Glu_Asp_rich_carboxy_terminal_domain_2	30.3096	36.6006	34.1851	27.2315	33.1382	16.6446	29.1849	40.2122	39.1816	52.4174	40.2341	29.685	40.246	-0.439114	0.152003	1	-
ENSMUSG00000020000	Moxd1	monooxygenase_DBH_like_1	0.640828	0.519385	0.470292	1.26751	0.454673	2.60489	0.726129	0.324115	0.535645	0.245088	0.946025	0.992928	0.5554	0.838162	0.152039	1	-
ENSMUSG00000054474	Thnsl2	threonine_synthase_like_2_bacterial_	4.04741	4.49413	5.75062	2.9819	4.25687	1.38858	4.15375	6.0055	3.87021	8.21117	5.53836	3.81992	5.5558	-0.540451	0.1521	1	-
ENSMUSG00000022676	Snai2	snail_family_zinc_finger_2	6.14052	2.13159	1.9909	6.75694	4.99909	3.13604	6.93249	5.17335	8.03612	2.84354	7.70632	4.19251	6.13836	-0.550039	0.152158	1	-
ENSMUSG00000054863	Fam19a5	family_with_sequence_similarity_19_member_A5	1.01963	0.811645	0.987037	2.23865	0.556272	5.1308	1.38446	0.932238	0.704272	0.837833	1.15331	1.79067	1.00242	0.83701	0.152167	1	-
ENSMUSG00000008398	Elk3	ELK3_member_of_ETS_oncogene_family	5.66055	3.41332	2.78214	8.28492	4.99691	26.017	5.42607	4.64255	5.75892	2.9934	6.82463	8.52581	5.12912	0.733127	0.152276	1	-
ENSMUSG00000103106	Gm37047	predicted_gene_37047	0	0	0	0	0	0	0	0	0	0.0622983	0.301198	0	0.0726994	#NAME?	0.152478	1	-
ENSMUSG00000104046	Gm37567	predicted_gene_37567	0	0	0	0	0	0.0159715	0.0631971	0	0.0636608	0	0	0.00266191	0.0253716	-3.25268	0.152484	1	-
ENSMUSG00000079029	Gm5662	predicted_gene_5662	0	0	0	0	0	0	0.0782751	0	0	0.0180462	0	0	0.0192643	#NAME?	0.152487	1	-
ENSMUSG00000093482	Gm20619	predicted_gene_20619	0	0	0	0	0	0	0	0	0	0.00689903	0.0333552	0	0.00805085	#NAME?	0.152504	1	-
ENSMUSG00000047361	Gm973	predicted_gene_973	0.0222369	0.00505809	0.0156543	0.0151184	0.0171295	0.0345245	0.0244018	0.0319968	0.0344053	0.053978	0.0271924	0.0182869	0.0343949	-0.91138	0.152553	1	-
ENSMUSG00000029657	Hsph1	heat_shock_105kDa_110kDa_protein_1	5.8897	7.82212	11.4566	9.86784	21.311	7.8669	7.7547	8.45358	10.4945	3.64442	5.534	10.7024	7.17625	0.576629	0.152561	1	-
ENSMUSG00000032495	Lrrc2	leucine_rich_repeat_containing_2	0.0480868	0.0612437	0.00902294	0.366148	0.118507	0.204759	0.0506465	0.036897	0.0765163	0.00778364	0.112887	0.134628	0.056946	1.24131	0.152839	1	-
ENSMUSG00000104985	Gm42917	predicted_gene_42917	0.044193	0	0.124475	0	0.0907878	0	0.0776206	0.0848075	0.273574	0.0357813	0.129723	0.0432427	0.120301	-1.47613	0.153119	1	-
ENSMUSG00000073599	Ecscr	endothelial_cell_surface_expressed_chemotaxis_and_apoptosis_regulator	6.14179	4.45999	5.52582	14.2748	8.08521	26.5008	8.43058	7.65719	6.50952	4.01064	7.57714	10.8314	6.83701	0.663782	0.15323	1	-
ENSMUSG00000076431	Sox4	SRY_sex_determining_region_Y_box_4	8.74387	11.5505	7.07549	6.74783	13.3636	29.0789	6.9166	9.63497	12.6774	6.27825	6.78773	12.76	8.45898	0.593078	0.153338	1	-
ENSMUSG00000028347	Tmeff1	transmembrane_protein_with_EGF_like_and_two_follistatin_like_domains_1	2.9206	3.00712	3.50667	3.62259	2.89464	8.69731	2.41457	2.32379	2.95242	3.0132	2.95676	4.10816	2.73214	0.588457	0.153347	1	-
ENSMUSG00000053338	Tarm1	T_cell_interacting_activating_receptor_on_myeloid_cells_1	1.19721	0.45018	0.224762	2.24301	0.868814	7.1801	1.84954	0.459362	1.35482	0.219547	0.874482	2.02735	0.95155	1.09124	0.153375	1	-
ENSMUSG00000041287	Sox15	SRY_sex_determining_region_Y_box_15	0.047632	0	0	0	0	0	0.0418085	0	0.33701	0	0	0.00793866	0.0757637	-3.25454	0.15346	1	-
ENSMUSG00000002393	Nr2f6	nuclear_receptor_subfamily_2_group_F_member_6	7.31824	6.35205	6.95622	6.81947	7.33947	5.61019	8.49366	9.11146	8.58405	9.2357	7.77125	6.73261	8.63922	-0.359737	0.153582	1	-
ENSMUSG00000074794	Arrdc3	arrestin_domain_containing_3	7.85239	10.7964	6.78438	9.06542	7.79522	17.4856	3.33307	7.14199	3.52416	8.78722	10.2161	9.96324	6.60051	0.594037	0.153727	1	-
ENSMUSG00000021768	Dusp13	dual_specificity_phosphatase_13	0.0142052	0.0452251	0	0.0193108	0.0291678	0	0.0623307	0.0136232	0	0.137888	0.034733	0.0179848	0.0497149	-1.4669	0.153794	1	-
ENSMUSG00000024008	Cpne5	copine_V	0.0297121	0.00540648	0.0167352	0.0861943	0.0366155	0.0342688	0.0312969	0.057004	0.0367777	0.0745215	0.10464	0.0348221	0.060848	-0.805209	0.153808	1	-
ENSMUSG00000020805	Slc13a5	solute_carrier_family_13_sodium_dependent_citrate_transporter_member_5	0.0319924	0.0388081	0	0.154682	0	0.350053	0.0374386	0	0	0.0258861	0.0625964	0.0959225	0.0251842	1.92935	0.153939	1	-
ENSMUSG00000023972	Ptk7	PTK7_protein_tyrosine_kinase_7	9.21721	4.87676	5.0773	9.66694	6.76246	39.3899	9.62238	7.73175	6.52087	5.89715	8.26222	12.4984	7.60687	0.716372	0.154143	1	-
ENSMUSG00000022146	Osmr	oncostatin_M_receptor	2.91847	1.88271	1.77093	6.36946	3.31703	19.2809	3.1589	2.63501	3.81347	2.25944	5.08642	5.92325	3.39065	0.804828	0.154312	1	-
ENSMUSG00000051341	Zfp52	zinc_finger_protein_52	5.52648	3.82651	4.00147	9.67812	8.03845	24.9502	4.83443	5.04797	7.93763	3.95239	6.95623	9.33686	5.74573	0.700448	0.154777	1	-
ENSMUSG00000041548	Hspb8	heat_shock_protein_8	17.1741	8.58046	9.74674	31.9117	10.9492	95.3925	23.757	10.731	10.1224	11.3866	25.5459	28.9591	16.3086	0.828384	0.154797	1	-
ENSMUSG00000032135	Mcam	melanoma_cell_adhesion_molecule	11.7675	7.81502	7.50649	14.4358	6.84996	61.4834	14.052	9.20195	9.53101	8.6284	12.3942	18.3097	10.7615	0.766728	0.154955	1	-
ENSMUSG00000035203	Epn1	epsin_1	27.9086	25.791	31.0591	28.3148	29.0304	17.5683	34.7702	31.9787	44.7696	33.2267	32.0294	26.612	35.3549	-0.409833	0.154963	1	-
ENSMUSG00000078532	Nkain1	Na+_K+_transporting_ATPase_interacting_1	1.12601	0.665836	0.68705	1.1739	1.34906	0.582733	1.07074	1.26014	1.34393	1.41206	1.689	0.930765	1.35517	-0.541989	0.155025	1	-
ENSMUSG00000086147	Gm13150	predicted_gene_13150	0.0157493	0.0286664	0.0147818	0	0	0	0	0.0755581	0.111431	0	0.0154048	0.00986625	0.0404787	-2.03659	0.15506	1	-
ENSMUSG00000047407	Tgif1	TGFB_induced_factor_homeobox_1	2.94115	2.82602	3.96716	2.84365	3.68194	9.82692	3.05535	3.36807	2.67482	2.87893	2.91678	4.34781	2.97879	0.545561	0.155199	1	-
ENSMUSG00000022454	Nell2	NEL_like_2	0.909132	0.444546	0.362693	1.74106	0.478477	3.57912	0.96758	0.457842	0.321503	0.358569	1.21175	1.2525	0.663449	0.916758	0.155284	1	-
ENSMUSG00000023074	Mospd1	motile_sperm_domain_containing_1	4.44067	4.80438	3.36984	4.75934	3.70788	13.8073	3.35145	4.17012	4.41216	3.92013	3.42047	5.81491	3.85487	0.593075	0.155344	1	-
ENSMUSG00000031933	Izumo1r	IZUMO1_receptor_JUNO	0.474415	0.419614	0.581413	0.967703	1.51573	0.47936	0.994811	1.50432	0.990337	0.714359	1.39231	0.739705	1.11923	-0.597479	0.1555	1	-
ENSMUSG00000107970	RP23-355N5.6	-	0.105419	0.0411054	0.05655	0.0682719	0.0464019	0.0133623	0.0132148	0.0144459	0	0.0487363	0.0294675	0.055185	0.0211729	1.38206	0.155519	1	-
ENSMUSG00000040621	Gemin8	gem_nuclear_organelle_associated_protein_8	0.372472	0.677703	0.453919	0.681254	0.597245	0.678297	0.361359	0.451317	0.306195	0.486394	0.268483	0.576815	0.37475	0.622182	0.155535	1	-
ENSMUSG00000031367	Ap1s2	adaptor_related_protein_complex_1_sigma_2_subunit	3.12531	2.1384	1.68702	4.98805	2.58166	9.32814	2.57213	1.82	2.96345	1.74398	3.65541	3.97476	2.55099	0.639811	0.155576	1	-
ENSMUSG00000047720	4922502D21Rik	RIKEN_cDNA_4922502D21_gene	0.0380629	0.363526	0.428671	0.155249	0	0	0.0668025	0.0912585	0	0.0154012	0.0930672	0.164252	0.0533059	1.62354	0.15579	1	-
ENSMUSG00000108378	RP23-356A20.1	-	0.381036	0.346659	0.238455	0.460511	0.260839	2.141	0.223009	0.365486	0.112237	0.205507	0.372704	0.638084	0.255789	1.31879	0.155853	1	-
ENSMUSG00000105504	Gbp5	guanylate_binding_protein_5	1.58875	1.88978	1.61854	4.11989	2.52531	8.8541	2.14769	2.20922	2.70761	1.2555	2.5301	3.43273	2.17002	0.661645	0.15588	1	-
ENSMUSG00000040340	1700019B03Rik	RIKEN_cDNA_1700019B03_gene	0	0	0	0	0	0.526977	0	0	0	0	0.0378922	0.0878295	0.00757843	3.53473	0.156061	1	-
ENSMUSG00000002732	Fkbp7	FK506_binding_protein_7	4.18843	2.70927	2.03312	5.12525	2.79662	12.7726	3.83025	2.68867	2.0275	2.6156	4.03502	4.93754	3.0394	0.700004	0.156092	1	-
ENSMUSG00000033545	Znrf1	zinc_and_ring_finger_1	1.03363	0.579836	0.777396	1.05488	0.60286	3.3128	0.936731	0.565137	0.936075	0.58691	0.861425	1.2269	0.777255	0.658555	0.156094	1	-
ENSMUSG00000042157	Sprr2i	small_proline_rich_protein_2I	0.199473	0.120984	0.312049	0.542492	0.13655	0.0589935	0.291833	0.51022	1.17565	0	0.5854	0.228423	0.512621	-1.16618	0.156201	1	-
ENSMUSG00000020674	Pxdn	peroxidasin_homolog_Drosophila_	4.6327	2.62857	1.74462	4.18329	2.9205	20.674	4.59604	3.39691	3.56505	2.13653	4.2057	6.13062	3.58005	0.776055	0.156204	1	-
ENSMUSG00000090118	Gm16163	predicted_gene_16163	0	0	0.0343984	0.0332317	0	0	0.032169	0.0351659	0.129654	0.0593197	0	0.0112717	0.0512617	-2.18518	0.156226	1	-
ENSMUSG00000039552	Rsph4a	radial_spoke_head_4_homolog_A_Chlamydomonas_	0.0147809	0.0403354	0.00693297	0	0	0	0.0129741	0.042526	0.0718588	0.0239117	0.00722514	0.0103415	0.0316991	-1.61599	0.156288	1	-
ENSMUSG00000054618	Gm9951	predicted_gene_9951	0.0897761	0	0.0337072	0.0162741	0.0737427	0.0637181	0.0157537	0.0172213	0	0	0.0351288	0.046203	0.0136208	1.76218	0.156417	1	-
ENSMUSG00000039198	Ptchd3	patched_domain_containing_3	0	0	0.0106862	0	0	0	0.0299914	0	0.050343	0	0	0.00178104	0.0160669	-3.1733	0.156654	1	-
ENSMUSG00000059852	Kcng2	potassium_voltage_gated_channel_subfamily_G_member_2	0.0442518	0.0201314	0.0415432	0	0.0340881	0.0687045	0.0582681	0.0955114	0	0.116364	0.108227	0.0347865	0.0756741	-1.12127	0.156797	1	-
ENSMUSG00000081534	Slc48a1	solute_carrier_family_48_heme_transporter_member_1	15.3911	12.6816	13.4391	17.7098	14.1147	99.5694	17.4905	14.7504	16.0006	16.0084	20.8578	28.8176	17.0216	0.759588	0.156847	1	-
ENSMUSG00000029066	Mrpl20	mitochondrial_ribosomal_protein_L20	13.9264	11.4797	15.7177	16.0715	14.0246	22.761	14.3306	13.6046	7.79506	10.6346	10.6562	15.6635	11.4042	0.457841	0.156861	1	-
ENSMUSG00000078974	Sec61g	SEC61_gamma_subunit	5.52114	5.57474	6.48313	7.39779	7.14442	9.16855	6.25757	5.75202	1.87741	4.66326	5.48021	6.88163	4.80609	0.517885	0.156892	1	-
ENSMUSG00000091814	Gm8050	predicted_gene_8050	0	0	0	0	0	0	0	0.0246713	0	0.0416168	0.0251498	0	0.0182876	#NAME?	0.15697	1	-
ENSMUSG00000090639	Gm20425	predicted_gene_20425	0	0	0	0.147383	0	0	0	0	0	0	0	0.0245639	0	Inf	0.156975	1	-
ENSMUSG00000108014	RP23-447L9.2	-	0	0	0	0	0	0	0.245843	0.134303	0.123729	0	0	0	0.100775	#NAME?	0.157061	1	-
ENSMUSG00000032500	Dclk3	doublecortin_like_kinase_3	0.873723	0.658241	0.602309	0.717821	0.644909	0.36336	1.28221	0.85122	0.555214	1.01617	1.05506	0.643394	0.951974	-0.565221	0.157095	1	-
ENSMUSG00000096140	Ankrd66	ankyrin_repeat_domain_66	0.372671	0.0282541	0.262359	1.23876	0.318925	2.53478	0.408891	0.20852	0.384398	0.351766	0.394951	0.792625	0.349705	1.1805	0.157213	1	-
ENSMUSG00000084993	Gm12305	predicted_gene_12305	0	0	0	0	0	0	0.176983	0.0966847	0	0.0815848	0	0	0.0710504	#NAME?	0.157234	1	-
ENSMUSG00000108720	RP23-172P1.4	-	0	0.169962	0	0.101602	0.0383858	0.43092	0	0.071677	0	0	0.0731051	0.123478	0.0289564	2.0923	0.157246	1	-
ENSMUSG00000020057	Dram1	DNA_damage_regulated_autophagy_modulator_1	5.52298	3.13053	2.89684	13.5885	5.35733	34.2884	6.2238	4.79277	7.82775	2.685	8.80511	10.7974	6.06688	0.831659	0.157261	1	-
ENSMUSG00000047261	Gap43	growth_associated_protein_43	3.2556	2.10575	1.60751	5.56153	2.14512	13.9407	3.84876	2.36476	2.11296	1.53775	3.86594	4.76937	2.74604	0.796448	0.157305	1	-
ENSMUSG00000105677	Gm43328	predicted_gene_43328	1.25876	1.56156	1.50387	0.959593	1.17514	2.43657	0.828675	1.26235	0.632322	0.948984	1.03548	1.48258	0.941563	0.654985	0.157361	1	-
ENSMUSG00000082286	Pisd-ps1	phosphatidylserine_decarboxylase_pseudogene_1	10.4643	8.855	8.32752	9.12873	11.3615	3.56571	12.277	14.7904	7.05495	13.3024	11.8952	8.61714	11.864	-0.461309	0.157455	1	-
ENSMUSG00000103748	Gm38243	predicted_gene_38243	0	0	0	0	0	0	0.022972	0.0251121	0.0462932	0	0	0	0.0188755	#NAME?	0.157524	1	-
ENSMUSG00000044197	Gpr146	G_protein_coupled_receptor_146	0.576169	0.542236	0.213143	1.36371	0.897731	2.49289	0.687612	0.822224	0.286063	0.349041	0.819079	1.01431	0.592804	0.774875	0.157534	1	-
ENSMUSG00000081201	Smt3h2-ps4	SMT3_suppressor_of_mif_two_3_homolog_2_pseudogene_4_S._cerevisiae_	0	0	0	0	0	0	0.12499	0	0.25188	0	0.139285	0	0.103231	#NAME?	0.157639	1	-
ENSMUSG00000044164	Rnf182	ring_finger_protein_182	0.0205108	0.0186572	0.028871	0.0278827	0.0526493	0.491227	0.054001	0.0491761	0	0	0.070213	0.106633	0.034678	1.62056	0.157651	1	-
ENSMUSG00000025104	Hdgfrp3	hepatoma_derived_growth_factor_related_protein_3	1.35391	0.900638	0.764022	1.94751	1.19749	5.93641	1.39107	1.03223	1.1451	0.851619	1.71109	2.01666	1.22622	0.717749	0.157693	1	-
[truncated: 20,913 more rows]

## Sheet: Down regulated 2 fold in mimics
gene id	gene name	description	miR-146KO1_DSS_FPKM	miR-146KO2_DSS_FPKM	miR-146KO3_DSS_FPKM	miR-146KO4_DSS_FPKM	miR-146KO5_DSS_FPKM	miR-146KO6_DSS_FPKM	miR-146KO1_DSS+mimics_FPKM	miR-146KO2_DSS+mimics_FPKM	miR-146KO3_DSS+mimics_FPKM	miR-146KO4_DSS+mimics_FPKM	miR-146KO5_DSS+mimics_FPKM	miR-146KO1_DSS_MEAN	miR-146KO5_DSS+mimics_MEAN	log2FC	Pvalue	Qvalue
ENSMUSG00000091694	Apol11b	apolipoprotein_L_11b	0	0.016923	0.0261875	0.0674521	0.0955111	1.28719	0	0	0	0	0	0.248877	0	Inf	2.53152e-05	0.0966703
ENSMUSG00000097078	Gm26566	predicted_gene_26566	0.158079	0.0719146	0.185486	0.107475	0.0406047	0.105199	0	0	0	0	0	0.11146	0	Inf	0.000982193	0.419915
ENSMUSG00000041620	Mmp1b	matrix_metallopeptidase_1b_interstitial_collagenase_	0	0	0	0.0513268	0.0290874	1.50708	0	0	0	0	0	0.264582	0	Inf	0.00480609	0.764663
ENSMUSG00000049719	Prss46	protease_serine_46	0	0.018287	0.0188593	0.0182196	0.0206505	0.517147	0	0	0	0	0	0.0988605	0	Inf	0.00521447	0.789595
ENSMUSG00000090539	Gm9602	predicted_gene_9602	0	0.0470071	0	0.171742	0.0353699	0.0764042	0	0	0	0	0	0.0550873	0	Inf	0.00581266	0.798106
ENSMUSG00000028359	Orm3	orosomucoid_3	0	0	0	0	0	5.32051	0	0	0	0	0	0.886752	0	Inf	0.00729502	0.872448
ENSMUSG00000107352	Gm43660	predicted_gene_43660	0	0.0114	0.0294035	0	0	0.1334	0	0	0	0	0	0.0290339	0	Inf	0.00942309	0.956628
ENSMUSG00000103081	Pcdhgb8	protocadherin_gamma_subfamily_B_8	0.0266684	0.00808747	0.0083406	0.00805769	0.273867	41.1596	0	0.0596868	0	0.0431498	0.0521795	6.9141	0.0310032	7.80098	0.000274619	0.209735
ENSMUSG00000038067	Csf3	colony_stimulating_factor_3_granulocyte_	0.900041	0.052829	0	4.07964	0.894479	504.214	1.75843	0.167094	0.718715	0	0.766861	85.0235	0.682221	6.96148	0.000655184	0.341172
ENSMUSG00000071562	Stfa1	stefin_A1	0.39255	0.178582	0	0.355849	0.100832	60.2538	0.430768	0.188281	0	0	0	10.2136	0.12381	6.36622	0.00108559	0.444163
ENSMUSG00000054905	Stfa3	stefin_A3	1.09536	0	0	0	0	66.9618	0.174835	0	0	0.0805947	0.487021	11.3429	0.14849	6.25527	0.00446378	0.747681
ENSMUSG00000022902	Stfa2	stefin_A2	2.71556	0.264707	0	0	0.0996398	150.145	1.36204	0	0	0	0.379524	25.5374	0.348313	6.19609	0.00442881	0.747681
ENSMUSG00000104801	Gm43834	predicted_gene_43834	0	0	0	0.0462027	0.00872622	0.640509	0	0	0	0	0.00830518	0.115906	0.00166104	6.12473	0.00577653	0.798106
ENSMUSG00000016524	Il19	interleukin_19	0.139252	0	0	0.277726	0.228803	10.6989	0.0977902	0.0534293	0	0	0	1.89079	0.0302439	5.9662	0.00144305	0.50721
ENSMUSG00000094315	Igkv4-78	immunoglobulin_kappa_variable_4_78	0.45834	0	1.506	0.415489	0.353069	110.815	0.704065	0.109918	0	0.927078	0	18.9246	0.348212	5.76416	0.00141346	0.506017
ENSMUSG00000076518	Igkv2-112	immunoglobulin_kappa_variable_2_112	50.9436	2.50666	1.66685	3.27498	372.309	4.34582	4.19217	1.58583	0.162379	0.396291	0.419287	72.5079	1.35119	5.74583	1.63683e-05	0.0937577
ENSMUSG00000025746	Il6	interleukin_6	0.451806	0.018269	0.0377	1.07403	0.463975	42.9431	0.264388	0.211883	0.0621334	0.0324908	0.166967	7.49815	0.147573	5.66704	0.000111482	0.141904
ENSMUSG00000071561	BC100530	cDNA_sequence_BC100530	0.324308	0	0	0.318487	0	28.9634	0.284662	0.0777681	0	0	0.132182	4.93437	0.0989224	5.64043	0.00497174	0.76968
ENSMUSG00000105660	Gm42975	predicted_gene_42975	0.137584	0.0750979	0	0.149671	0	1.07407	0	0	0	0	0.0269041	0.239405	0.00538082	5.47548	0.00274113	0.621829
ENSMUSG00000032484	Ngp	neutrophilic_granule_protein	37.1972	2.41276	0.598757	20.6648	0.827415	761.876	10.9916	0.676272	4.27401	0	1.41218	137.263	3.4708	5.30553	0.000975082	0.419915
ENSMUSG00000071047	Ces1a	carboxylesterase_1A	0.0207127	0.0377007	0	0	0.042551	0.845559	0	0	0	0	0.0202596	0.157754	0.00405192	5.28293	0.00951951	0.956628
ENSMUSG00000043613	Mmp3	matrix_metallopeptidase_3	18.2077	8.84253	5.65437	71.4027	37.3024	3458.58	18.4456	13.2196	9.94491	9.34072	29.9763	599.999	16.1854	5.21219	0.000103945	0.141904
ENSMUSG00000038357	Camp	cathelicidin_antimicrobial_peptide	3.40967	0.640069	0	1.81538	0.0556037	64.7255	1.33016	0.155741	0	0.0438061	0.264713	11.7744	0.358883	5.03599	0.00165751	0.517184
ENSMUSG00000050578	Mmp13	matrix_metallopeptidase_13	13.4498	4.85525	2.64889	11.1363	15.0563	1026.04	8.30583	4.20739	9.9928	1.05467	5.35595	178.865	5.78333	4.95083	0.000126374	0.152393
ENSMUSG00000027832	Ptx3	pentraxin_related_gene	0.29265	0.157319	0.212276	1.42298	0.314187	53.001	0.350289	0.357283	0.164653	0.279817	0.403409	9.2334	0.31109	4.89146	0.000171684	0.177367
ENSMUSG00000037411	Serpine1	serine_or_cysteine_peptidase_inhibitor_clade_E_member_1	2.30426	0.540141	0.205687	4.07533	2.85265	286.892	2.5872	0.942451	1.11234	1.48112	3.16687	49.4784	1.858	4.73498	0.000489003	0.277516
ENSMUSG00000029380	Cxcl1	chemokine_C_X_C_motif_ligand_1	5.375	2.73566	2.41367	8.37579	4.37106	399.159	4.05494	2.71732	2.49161	1.33986	3.62383	70.405	2.84551	4.62892	8.78461e-05	0.141904
ENSMUSG00000029379	Cxcl3	chemokine_C_X_C_motif_ligand_3	0.472592	0.074408	0.076778	0.519057	0.933298	84.3867	1.8667	0.392304	0.249086	0.0294102	0.488982	14.4105	0.605297	4.57333	0.00205886	0.561579
ENSMUSG00000035385	Ccl2	chemokine_C_C_motif_ligand_2	5.09313	2.63928	1.14984	13.7931	4.41375	347.469	3.52742	2.28818	1.99492	0.991029	4.30964	62.4264	2.62223	4.57329	0.00010034	0.141904
ENSMUSG00000103216	Gm37248	predicted_gene_37248	0.0646308	0.0470368	0.0121272	0.0703084	0.013279	0.114667	0	0.0123978	0	0	0	0.0536749	0.00247956	4.43609	0.00137332	0.499854
ENSMUSG00000091530	Cldn20	claudin_20	0.248615	0.282755	0.058321	0.281777	0	0.385994	0	0	0	0.0503106	0	0.209577	0.0100621	4.38047	0.00556925	0.794533
ENSMUSG00000062345	Serpinb2	serine_or_cysteine_peptidase_inhibitor_clade_B_member_2	0.0551892	0.0200827	0.0103556	0.150088	0.102005	3.93631	0.0484426	0	0.0390323	0.0357163	0.0539825	0.712338	0.0354347	4.32933	0.00137442	0.499854
ENSMUSG00000026241	Nppc	natriuretic_peptide_type_C	1.29925	0.393978	0	3.60486	0.16171	30.3883	1.03675	0.151058	0	0	0.346633	5.97468	0.306888	4.28308	0.00458012	0.757181
ENSMUSG00000071392	Ect2l	epithelial_cell_transforming_sequence_2_oncogene_like	0.0565813	0.0514809	0.066391	0.0641285	0.0290521	0	0.0124128	0	0	0	0	0.0446056	0.00248256	4.16733	0.00585799	0.798106
ENSMUSG00000047562	Mmp10	matrix_metallopeptidase_10	36.8265	12.7587	3.73903	61.7105	33.189	1384.47	26.4631	11.371	18.0716	1.40868	13.9296	255.449	14.2488	4.16412	0.000299708	0.214591
ENSMUSG00000052769	Gm9889	predicted_gene_9889	0.0649995	0.0118263	0.0488093	0.0589267	0	0.530484	0.0228238	0	0	0.0105212	0	0.119174	0.00666901	4.15946	0.00556845	0.794533
ENSMUSG00000040693	Slco4c1	solute_carrier_organic_anion_transporter_family_member_4C1	0.083585	0.0684348	0.015693	0.0909284	0.0257536	0.659994	0.00733437	0.0160353	0.0147802	0.00676549	0	0.157398	0.00898309	4.13106	0.000268968	0.209735
ENSMUSG00000095923	Ighv1-37	immunoglobulin_heavy_variable_1_37	20.5435	0.171472	0.11795	0.17084	0.451609	0.557355	0	0.120523	0	0.813264	0.122924	3.6688	0.211342	4.11765	0.00561777	0.794533
ENSMUSG00000046610	Oacyl	O_acyltransferase_like	0.0221278	0.0268419	0.0207682	0.120359	0.0454508	2.25104	0.0194227	0.0636742	0	0.0179043	0.0216439	0.41443	0.024529	4.07857	0.0015854	0.50721
ENSMUSG00000026822	Lcn2	lipocalin_2	20.1033	2.48451	1.17103	27.5625	5.93809	590.332	17.0616	2.47418	2.27291	0.606944	10.9586	107.932	6.67485	4.01524	0.00129056	0.484741
ENSMUSG00000079597	Gm5483	predicted_gene_5483	4.06279	0.631077	0.372082	0.628853	0.610622	109.892	3.9141	1.04555	0.438008	0	0.77555	19.3662	1.23464	3.97138	0.00466269	0.763082
ENSMUSG00000096461	Igkv14-130	immunoglobulin_kappa_variable_14_130	58.9408	42.5624	45.225	110.998	0.845213	4.38102	0.333423	4.37248	1.17541	0	8.36085	43.8254	2.84843	3.94353	0.00029381	0.214591
ENSMUSG00000079388	2610042L04Rik	RIKEN_cDNA_2610042L04_gene	0.0613227	0.11158	0.0383762	0	0.0629789	0.072544	0	0.0196067	0	0	0	0.0578004	0.00392134	3.88166	0.0080219	0.906955
ENSMUSG00000040026	Saa3	serum_amyloid_A_3	478.231	102.054	16.8978	1506.75	246.746	16312.9	564.833	83.7443	74.9299	6.06311	360.358	3110.59	217.986	3.83488	0.00236875	0.572156
ENSMUSG00000035373	Ccl7	chemokine_C_C_motif_ligand_7	7.42636	7.03561	5.76923	18.8043	10.4666	448.976	7.5077	4.32337	6.97317	2.15473	8.66775	83.0797	5.92535	3.80953	0.000202337	0.181421
ENSMUSG00000044576	Gareml	GRB2_associated_regulator_of_MAPK1_like	0.0424543	0	0.0498147	0.105845	0.0217985	2.13762	0.018637	0.0203626	0	0.0429399	0.0726836	0.392922	0.0309246	3.66742	0.00769309	0.899307
ENSMUSG00000052353	Cemip	cell_migration_inducing_protein_hyaluronan_binding	1.84515	0.778788	0.260623	3.82787	1.34837	54.1105	1.45969	0.649169	1.1685	0.175489	0.679006	10.3619	0.826372	3.64835	0.000440673	0.265703
ENSMUSG00000049723	Mmp12	matrix_metallopeptidase_12	0.214314	0.18747	0.112195	0.485713	0.469796	11.2216	0.242382	0.146278	0.222268	0.0833616	0.161272	2.11518	0.171113	3.62776	0.00032442	0.218621
ENSMUSG00000032338	Hcn4	hyperpolarization_activated_cyclic_nucleotide_gated_K+_4	0.021607	0.0294816	0.0304141	0.058757	0.0332803	0.0862438	0.00947791	0	0	0.00874276	0	0.0432973	0.00364413	3.57063	0.00231203	0.572156
ENSMUSG00000058427	Cxcl2	chemokine_C_X_C_motif_ligand_2	1.87776	0.636981	0.313694	1.65901	2.63103	106.301	4.33013	1.5341	1.09737	0.148061	1.28429	18.9033	1.67879	3.49314	0.00322164	0.651135
ENSMUSG00000007682	Dio2	deiodinase_iodothyronine_type_II	4.06503	0.25039	0.119248	2.93021	0.521814	63.2753	2.75045	0.39941	0.798642	0.325456	1.04939	11.8603	1.06467	3.47767	0.00267695	0.619538
ENSMUSG00000059657	Stfa2l1	stefin_A2_like_1	3.86457	1.62268	0.279017	0.808497	0.610622	77.8912	2.78339	1.42585	1.75212	0	0.484669	14.1794	1.2892	3.45925	0.00679133	0.85753
ENSMUSG00000001131	Timp1	tissue_inhibitor_of_metalloproteinase_1	11.3528	4.61122	4.00679	30.6608	13.7894	1216.3	18.9416	7.44966	3.14476	31.5122	38.6243	213.453	19.9345	3.42058	0.00537471	0.794533
ENSMUSG00000026249	Serpine2	serine_or_cysteine_peptidase_inhibitor_clade_E_member_2	4.74719	1.52574	0.74343	6.808	2.91833	160.092	6.27699	1.81434	1.72987	0.912129	3.05799	29.4724	2.75826	3.41753	0.0014755	0.50721
ENSMUSG00000106139	Gm43194	predicted_gene_43194	0.0861564	0.0313513	0.0485145	0.0312358	0.0707695	0.122283	0	0.016527	0	0.0139458	0	0.0650517	0.00609456	3.41599	0.00395814	0.703014
ENSMUSG00000102364	Ighv8-5	immunoglobulin_heavy_variable_V8_5	0.343784	0	38.1869	1.55831	6.59009	1.83001	0.502964	0.989263	0.101264	0	2.24205	8.08485	0.767107	3.39772	0.00843455	0.912627
ENSMUSG00000027399	Il1a	interleukin_1_alpha	2.63937	0.472655	0.214588	1.29997	3.69218	103.565	5.41791	1.236	0.900309	0.10088	1.26048	18.6473	1.78312	3.38649	0.00561472	0.794533
ENSMUSG00000039196	Orm1	orosomucoid_1	0.79403	0.0963191	0.248431	0.959752	0.108711	32.8739	0.836354	0.152325	0.701991	0.214145	0.932107	5.84686	0.567384	3.36526	0.00697447	0.85753
ENSMUSG00000067780	Pi15	peptidase_inhibitor_15	2.0444	0.328846	0.356002	4.00217	0.730248	65.6371	1.49803	0.568428	1.08971	0.762292	2.0753	12.1831	1.19875	3.34528	0.0018483	0.556837
ENSMUSG00000104728	Gm42462	predicted_gene_42462	0.0602081	0.109534	0.0282405	0.4093	0.185471	5.28719	0.0528481	0.259836	0	0.0487005	0.147214	1.01332	0.10172	3.31643	0.00819395	0.906955
ENSMUSG00000059108	Ifitm6	interferon_induced_transmembrane_protein_6	27.3748	4.96697	4.91159	26.0541	4.75028	355.552	16.5738	5.52823	4.89403	1.77919	8.15994	70.6016	7.38705	3.25663	0.000943207	0.419915
ENSMUSG00000025475	Adgra1	adhesion_G_protein_coupled_receptor_A1	0.0641795	0.0291956	0.0120496	0.279278	0.0790911	2.44843	0.123936	0.0123125	0.0283691	0.0207693	0.0690646	0.48537	0.0508904	3.25362	0.00406291	0.716073
ENSMUSG00000044258	Ctla2a	cytotoxic_T_lymphocyte_associated_protein_2_alpha	9.8303	4.26761	3.3377	17.715	7.02666	427.051	15.0282	4.75783	3.03788	5.99515	13.2117	78.2048	8.40615	3.21774	0.00219566	0.572156
ENSMUSG00000025270	Alas2	aminolevulinic_acid_synthase_2_erythroid	0.192545	0.175163	0.216893	1.08221	0.23728	10.9097	0.349288	0.0615624	0	0.498484	0.251143	2.13563	0.232095	3.20188	0.00633639	0.825855
ENSMUSG00000026580	Selp	selectin_platelet	2.46763	0.463619	0.352493	6.70501	2.7269	84.7795	2.94294	1.07418	1.9445	0.282109	2.78131	16.2492	1.80501	3.17029	0.00281054	0.625195
ENSMUSG00000098371	Gm28037	predicted_gene_28037	20.9486	1.83247	9.13895	5.41726	2.55123	60.1638	0.94295	3.02711	0.118726	5.21496	0.065653	16.6754	1.87388	3.15362	0.00201212	0.556837
ENSMUSG00000031760	Mt3	metallothionein_3	2.5164	1.17931	1.93265	2.41949	0.704743	83.8869	2.67735	1.17036	1.75279	1.04876	2.31248	15.4399	1.79235	3.10674	0.00300195	0.642809
ENSMUSG00000028364	Tnc	tenascin_C	29.1449	13.5277	16.348	47.3126	18.0599	921.998	31.1096	18.9094	18.256	9.96273	23.0447	174.399	20.2565	3.10593	0.00113052	0.446465
ENSMUSG00000095761	Ighv1-20	immunoglobulin_heavy_variable_V1_20	4.39768	1.20025	0.412795	91.809	5.61294	4.84909	3.19845	2.04895	0.833143	0.864066	3.56454	18.047	2.10183	3.10204	0.0023973	0.572156
ENSMUSG00000054855	Rnd1	Rho_family_GTPase_1	0.990475	0.419102	0.281088	1.35733	0.981669	29.2334	1.35466	0.375621	0.417475	0.28886	0.811211	5.54384	0.649566	3.09334	0.00193473	0.556837
ENSMUSG00000053930	Shisa6	shisa_family_member_6	0.0281507	0.00853698	0.0484443	0.0255214	0.062637	0.370454	0.0164714	0.00450031	0	0.0189802	0.0137675	0.0906241	0.0107439	3.07638	0.00326286	0.651135
ENSMUSG00000104876	Trdc	T_cell_receptor_delta_constant_region	1.34802	0.309001	0.159423	0.731303	0.599509	20.1709	0.773303	0.376729	0.478591	0.2061	0.539943	3.88636	0.474933	3.03262	0.00201717	0.556837
ENSMUSG00000095620	2010005H15Rik	RIKEN_cDNA_2010005H15_gene	0.299191	0.306179	0.421264	0.305121	0.115222	10.7496	0.328245	0.143485	0	0.151288	0.621903	2.03277	0.248984	3.02932	0.00923496	0.951499
ENSMUSG00000020007	Il20ra	interleukin_20_receptor_alpha	0.275058	0.0893766	0.165985	0.427488	0.0605358	3.6431	0.25869	0.113077	0	0.0159028	0.0960981	0.776924	0.0967536	3.00539	0.00645773	0.835645
ENSMUSG00000005413	Hmox1	heme_oxygenase_1	15.0674	7.6826	4.4921	23.2895	9.66128	505.063	17.7644	7.74541	9.60118	8.39064	15.2905	94.2094	11.7584	3.00218	0.00226889	0.572156
ENSMUSG00000041347	Bdkrb1	bradykinin_receptor_beta_1	0.767026	0.486341	0.185456	2.07551	0.668343	29.1272	1.16293	0.657725	0.308239	0.263267	1.09141	5.55165	0.696715	2.99428	0.00314295	0.651135
ENSMUSG00000032487	Ptgs2	prostaglandin_endoperoxide_synthase_2	5.69831	0.977957	1.31264	5.15788	7.93401	158.611	7.76353	2.40608	4.01794	1.7041	3.59941	29.9486	3.89821	2.9416	0.00333952	0.659612
ENSMUSG00000108122	RP24-201D17.2	-	0.107597	0.244722	0.0757462	0.170718	0.276262	0.501184	0.0236047	0	0	0.0217738	0.105271	0.229372	0.03013	2.92842	0.00159389	0.50721
ENSMUSG00000000982	Ccl3	chemokine_C_C_motif_ligand_3	2.08868	1.36422	0.201099	2.13629	5.5549	96.692	6.44039	2.20909	0.662911	0.519979	2.30523	18.0062	2.42752	2.89094	0.00962068	0.958387
ENSMUSG00000047330	Kcne4	potassium_voltage_gated_channel_Isk_related_subfamily_gene_4	3.54259	1.1522	1.26642	7.35492	2.78977	119.301	4.95438	2.22733	1.20899	1.92314	5.5754	22.5678	3.17785	2.82815	0.00418627	0.732181
ENSMUSG00000024907	Gal	galanin	4.37899	1.31042	2.86658	11.3348	2.60351	251.092	10.1151	3.48204	3.05642	3.54286	12.7386	45.5978	6.58701	2.79127	0.00926084	0.951499
ENSMUSG00000056071	S100a9	S100_calcium_binding_protein_A9_calgranulin_B_	211.94	49.5225	13.1187	202.556	30.7289	1837.9	168.772	49.3526	28.1986	0.866228	37.045	390.962	56.8468	2.78188	0.00857546	0.922446
ENSMUSG00000004371	Il11	interleukin_11	5.39494	0.593103	0.229495	8.85068	4.46901	75.9879	4.79274	1.39149	3.99153	0.131861	1.51473	15.9209	2.36447	2.75133	0.0082561	0.909441
ENSMUSG00000094940	Ighv1-84	immunoglobulin_heavy_variable_1_84	0.233799	7.65564	3.73026	2.75489	38.2884	11.1988	3.89852	0.896882	1.24002	0.851055	1.14332	10.6436	1.60596	2.72848	0.00170501	0.520869
ENSMUSG00000029371	Cxcl5	chemokine_C_X_C_motif_ligand_5	25.2193	9.05857	12.8649	69.9334	21.2133	444.624	23.8689	10.6109	18.2469	1.53798	19.216	97.1522	14.6961	2.72481	0.00189064	0.556837
ENSMUSG00000095442	Ighv1-4	immunoglobulin_heavy_variable_1_4	22.09	12.6531	10.0937	10.5957	47.2904	171.922	6.87371	2.80287	4.64994	8.98328	12.4627	45.7742	7.1545	2.67761	0.000224641	0.18382
ENSMUSG00000026390	Marco	macrophage_receptor_with_collagenous_structure	5.52289	1.77984	0.554787	7.74111	1.50686	70.9119	5.09828	1.05565	1.08106	0.709003	3.52877	14.6696	2.29455	2.67654	0.0047867	0.764663
ENSMUSG00000048489	8430408G22Rik	RIKEN_cDNA_8430408G22_gene	0.728239	0.57663	0.354457	1.24703	0.678616	17.875	0.615558	0.54333	0.393463	0.643738	0.699209	3.57666	0.57906	2.62683	0.00299379	0.642809
ENSMUSG00000026069	Il1rl1	interleukin_1_receptor_like_1	9.96866	3.34346	2.29066	10.7013	4.69584	142.054	9.9937	3.65349	4.13124	1.20318	4.46961	28.8423	4.69024	2.62045	0.00318864	0.651135
ENSMUSG00000021765	Fst	follistatin	0.947926	0.303429	1.07109	1.75053	0.504751	26.2575	0.862882	0.404132	0.775995	0.880546	1.32229	5.13921	0.849168	2.59742	0.00567841	0.798106
ENSMUSG00000040152	Thbs1	thrombospondin_1	26.0634	11.2761	13.3988	49.1588	16.5811	534.57	26.6629	15.2583	14.0742	7.32476	26.8966	108.508	18.0434	2.58826	0.00265792	0.619538
ENSMUSG00000069763	Tmem100	transmembrane_protein_100	3.78436	2.97809	2.39731	15.2383	5.72213	142.227	8.02938	3.58559	2.93523	2.83635	6.79089	28.7245	4.83549	2.57055	0.00369821	0.670029
ENSMUSG00000022766	Serpind1	serine_or_cysteine_peptidase_inhibitor_clade_D_member_1	0.182421	0.0488146	0.080587	0.301569	0.110201	1.19956	0.0659313	0.102931	0.018975	0	0.0839858	0.320525	0.0543647	2.55969	0.00585924	0.798106
ENSMUSG00000020676	Ccl11	chemokine_C_C_motif_ligand_11	8.37925	6.72612	8.75542	69.5004	18.0665	237.752	9.98427	8.1105	14.2464	3.61972	15.2813	58.1966	10.2484	2.50553	0.00151541	0.50721
ENSMUSG00000027800	Tm4sf1	transmembrane_4_superfamily_member_1	3.34864	1.91487	1.41773	5.69971	2.75808	76.3148	3.37124	2.22885	1.79445	3.07969	3.21565	15.2423	2.73798	2.4769	0.00361603	0.670029
ENSMUSG00000020427	Igfbp3	insulin_like_growth_factor_binding_protein_3	8.44777	6.31394	3.74611	8.8184	6.42574	188.581	7.65317	6.77198	5.68541	5.65027	7.79728	37.0554	6.71162	2.46495	0.00370344	0.670029
ENSMUSG00000003541	Ier3	immediate_early_response_3	19.696	12.9684	11.7129	22.9852	22.0517	434.179	22.9241	15.1703	8.08132	10.5648	22.9935	87.2655	15.9468	2.45215	0.0031739	0.651135
ENSMUSG00000020334	Slc22a4	solute_carrier_family_22_organic_cation_transporter_member_4	0.174684	0.134466	0.214432	0.243632	0.248394	4.2321	0.153329	0.20624	0.0712821	0.25005	0.131446	0.874618	0.16247	2.42848	0.00802956	0.906955
ENSMUSG00000024713	Pcsk5	proprotein_convertase_subtilisin_kexin_type_5	1.84798	0.794663	0.453247	1.92599	2.45671	31.8047	1.77622	1.85267	0.85765	0.511394	1.33545	6.54722	1.26668	2.36983	0.00476842	0.764663
ENSMUSG00000074874	Ctla2b	cytotoxic_T_lymphocyte_associated_protein_2_beta	1.47678	1.29793	0.704868	2.92715	1.07959	36.5516	1.86751	1.22451	0.686012	0.668271	2.69343	7.33965	1.42795	2.36177	0.00844435	0.912627
ENSMUSG00000026185	Igfbp5	insulin_like_growth_factor_binding_protein_5	118.854	54.474	29.7784	199.393	61.1355	1877.83	140.235	57.2287	78.6785	12.2149	109.278	390.245	79.5269	2.29486	0.00906529	0.946656
ENSMUSG00000006403	Adamts4	a_disintegrin_like_and_metallopeptidase_reprolysin_type_with_thrombospondin_type_1_motif_4	5.20196	1.54839	1.6727	6.82383	1.90377	77.3577	4.41883	1.95459	4.75448	0.66589	4.41657	15.7514	3.24207	2.28049	0.00956936	0.957437
ENSMUSG00000030144	Clec4d	C_type_lectin_domain_family_4_member_d	3.36013	1.69997	0.708076	6.76052	1.60207	40.168	3.50619	1.85827	1.40956	0.624154	2.14664	9.0498	1.90896	2.2451	0.00600601	0.804735
ENSMUSG00000076535	Igkv1-88	immunoglobulin_kappa_chain_variable_1_88	18.699	20.6195	54.573	9.04078	150.362	42.2275	4.47634	11.4143	32.4624	1.28365	3.43678	49.2536	10.6147	2.21417	0.00371393	0.670029
ENSMUSG00000066363	Serpina3f	serine_or_cysteine_peptidase_inhibitor_clade_A_member_3F	1.68961	0.90829	0.84108	7.84426	3.78571	41.7107	2.10104	1.84176	2.63677	0.724915	2.94261	9.46328	2.04942	2.20713	0.00690643	0.85753
ENSMUSG00000028965	Tnfrsf9	tumor_necrosis_factor_receptor_superfamily_member_9	1.02657	0.602235	0.252165	1.69602	0.601006	14.1805	1.26321	0.681027	0.483484	0.225103	0.71329	3.05975	0.673223	2.18426	0.00908975	0.946656
ENSMUSG00000104467	Gm37660	predicted_gene_37660	0.402653	0.344771	0.400225	0.40798	0.267554	4.6651	0.24949	0.40898	0.104697	0.268293	0.162195	1.08138	0.238731	2.17942	0.00810951	0.906955
ENSMUSG00000102331	Gm19938	predicted_gene_19938	0.251755	0.103062	0.0590776	0.136937	0.271464	0.145183	0.0883983	0.0482979	0	0.0305566	0.0123087	0.161246	0.0359123	2.16672	0.00374479	0.670317
ENSMUSG00000025383	Il23a	interleukin_23_alpha_subunit_p19	0.0905627	0.384471	0.311698	0.246297	0.71299	2.24964	0.158983	0.144778	0.160136	0.195375	0.0885823	0.665943	0.149571	2.15457	0.00666656	0.85332
ENSMUSG00000020183	Cpm	carboxypeptidase_M	3.99617	2.10912	2.1381	4.37401	2.37039	49.3416	3.11946	2.09223	1.91934	2.89172	2.17347	10.7216	2.43924	2.13601	0.00363768	0.670029
ENSMUSG00000019929	Dcn	decorin	295.615	144.145	117.617	797.564	217.358	4526.62	307.674	170.93	243.863	119.895	319.459	1016.49	232.364	2.12913	0.006099	0.812444
ENSMUSG00000057604	Lmcd1	LIM_and_cysteine_rich_domains_1	2.03935	1.92	1.62498	7.95406	2.28911	47.2098	3.45528	2.36568	2.24326	1.15113	3.15491	10.5062	2.47405	2.08629	0.00806678	0.906955
ENSMUSG00000074934	Grem1	gremlin_1	76.8563	50.8714	52.844	168.236	72.7918	1099.51	78.2095	55.5278	64.0752	11.9225	89.8813	253.518	59.9233	2.0809	0.00525139	0.789595
ENSMUSG00000038059	Smim3	small_integral_membrane_protein_3	10.1113	4.62753	3.78497	18.9515	8.30268	146.116	12.8322	6.70418	4.51542	2.7436	11.0444	31.9824	7.56796	2.0793	0.00800866	0.906955
ENSMUSG00000025128	Bhlhe22	basic_helix_loop_helix_family_member_e22	0.184023	0.0669683	0.0345433	0.311405	0.151181	0.576854	0.118457	0.0353026	0.0325341	0.0198501	0.0600038	0.220829	0.0532295	2.05263	0.00886219	0.944421
ENSMUSG00000038729	Akap2	A_kinase_PRKA_anchor_protein_2	4.16298	1.15494	7.35055	0.742315	3.43775	3.26295	0.498292	0.587446	0.976397	0.704236	1.28568	3.35192	0.81041	2.04826	6.39921e-05	0.141904
ENSMUSG00000003617	Cp	ceruloplasmin	5.45119	1.83095	1.00655	9.28048	3.06997	59.6383	4.54343	2.48527	2.95815	1.72825	4.6489	13.3796	3.2728	2.03143	0.00951181	0.956628
ENSMUSG00000028525	Pde4b	phosphodiesterase_4B_cAMP_specific	2.25111	0.72964	1.51267	4.00343	1.34662	32.0373	2.48992	2.19241	1.66177	0.839975	1.37665	6.98013	1.71214	2.02745	0.00839952	0.912627
ENSMUSG00000039109	F13a1	coagulation_factor_XIII_A1_subunit	7.62611	3.20277	1.01006	14.7929	2.27436	62.3007	5.98789	2.7257	2.29975	1.97777	6.13173	15.2011	3.82457	1.99081	0.0098677	0.970338
ENSMUSG00000026068	Il18rap	interleukin_18_receptor_accessory_protein	0.859034	0.505966	0.387682	1.01838	0.503289	9.16498	0.555858	0.660273	0.525789	0.325226	0.641036	2.07322	0.541636	1.93648	0.0079402	0.906955
ENSMUSG00000090698	Apold1	apolipoprotein_L_domain_containing_1	1.88617	0.889347	1.25234	1.7829	1.03935	18.2542	1.3023	0.794329	1.28118	0.418727	1.7889	4.18405	1.11709	1.90516	0.00943983	0.956628
ENSMUSG00000031278	Acsl4	acyl_CoA_synthetase_long_chain_family_member_4	9.18004	5.76826	6.42833	13.9945	7.28982	117.92	7.16702	6.77852	9.38263	4.51139	8.10059	26.7635	7.18803	1.8966	0.00649201	0.835645
ENSMUSG00000021125	Arg2	arginase_type_II	9.19312	11.8916	8.41388	4.0889	4.45484	50.6691	3.95907	3.66518	1.95571	2.67294	7.70042	14.7852	3.99066	1.88946	0.00196406	0.556837
ENSMUSG00000021822	Plau	plasminogen_activator_urokinase	16.5288	11.4369	11.5052	10.9048	11.4898	184.544	11.4193	12.3617	10.6502	9.84537	11.8701	41.0682	11.2293	1.87075	0.00687617	0.85753
ENSMUSG00000094356	Igkv8-28	immunoglobulin_kappa_variable_8_28	101.74	22.2822	42.9026	94.9325	18.5993	20.4896	9.92272	7.6956	40.837	5.45807	6.54004	50.1578	14.0907	1.83173	0.002395	0.572156
ENSMUSG00000029915	Clec5a	C_type_lectin_domain_family_5_member_a	1.222	0.561959	0.321437	1.50345	0.606769	7.2554	0.795637	0.489488	0.617356	0.249881	0.584576	1.91184	0.547388	1.80432	0.00797889	0.906955
ENSMUSG00000022863	Btg3	B_cell_translocation_gene_3	2.18583	2.08553	2.57732	3.47982	2.73743	25.8013	2.22283	1.35521	2.07389	1.79003	2.1383	6.47787	1.91605	1.75738	0.00764571	0.898351
ENSMUSG00000022094	Slc39a14	solute_carrier_family_39_zinc_transporter_member_14	4.01078	2.88126	2.52311	6.60624	3.24093	42.7643	3.64601	3.36338	2.66627	3.08168	2.89263	10.3378	3.12999	1.72369	0.00811875	0.906955
ENSMUSG00000044645	Gm7334	predicted_gene_7334	9.13667	7.43124	10.3374	14.783	9.25849	117.563	9.95849	8.70629	7.89053	8.19982	9.14514	28.0849	8.78005	1.67749	0.00947887	0.956628
ENSMUSG00000104682	Gm42636	predicted_gene_42636	0.439749	0.33338	0.29239	0.548133	0.338699	2.01568	0.176918	0.228495	0.194394	0.177894	0.286786	0.661338	0.212897	1.63523	0.0089827	0.945554
ENSMUSG00000019122	Ccl9	chemokine_C_C_motif_ligand_9	11.634	8.30262	5.1617	22.7552	13.3459	96.3374	9.25107	8.55911	6.78579	6.44664	11.5802	26.2561	8.52456	1.62296	0.006806	0.85753
ENSMUSG00000078122	F630028O10Rik	RIKEN_cDNA_F630028O10_gene	1.38881	0.563598	0.204497	1.85768	0.468412	1.365	0.167318	0.489781	0.300946	0.435126	0.219771	0.974667	0.322589	1.59521	0.00572341	0.798106
ENSMUSG00000104420	E230020A03Rik	RIKEN_cDNA_E230020A03_gene	1.32393	0.750809	0.48419	2.43157	1.48317	1.76947	0.64897	0.494787	0.243224	0.319951	0.79054	1.37386	0.499494	1.45969	0.00549251	0.794533
ENSMUSG00000093979	Gm2237	predicted_gene_2237	0.50937	0.570338	0.367818	0.994593	0.925478	0.695248	0.292348	0.319485	0.069285	0.285311	0.306645	0.677141	0.254615	1.41114	0.00842241	0.912627
ENSMUSG00000036745	Ttll7	tubulin_tyrosine_ligase_like_family_member_7	0.577211	0.548163	0.877501	1.43453	0.893474	1.07664	0.464645	0.272792	0.78912	0.157184	0.209336	0.901254	0.378615	1.2512	0.00733135	0.872448

## Sheet: Up regulated 2 fold in mimics
gene id	gene name	description	miR-146KO1_DSS_FPKM	miR-146KO2_DSS_FPKM	miR-146KO3_DSS_FPKM	miR-146KO4_DSS_FPKM	miR-146KO5_DSS_FPKM	miR-146KO6_DSS_FPKM	miR-146KO1_DSS+mimics_FPKM	miR-146KO2_DSS+mimics_FPKM	miR-146KO3_DSS+mimics_FPKM	miR-146KO4_DSS+mimics_FPKM	miR-146KO5_DSS+mimics_FPKM	miR-146KO1_DSS_MEAN	miR-146KO5_DSS+mimics_MEAN	log2FC	Fold	Pvalue	Qvalue
ENSMUSG00000023987	Pgc	progastricsin_pepsinogen_C_	0	0	0	0.196002	0	0	0	0.388867	44.6561	0	32.8354	0.032667	15.5761	-8.89728	0.00209726	1.38475e-05	0.0937577
ENSMUSG00000030050	Gkn1	gastrokine_1	0	0.0298589	0	0	0	0	0	0.0314805	2.43733	0	4.94426	0.00497649	1.48262	-8.2188	0.00335656	2.46014e-05	0.0966703
ENSMUSG00000089943	Ugt1a5	UDP_glucuronosyltransferase_1_family_polypeptide_A5	0	0.0169422	0	0	0	0	2.71341	0.0178623	0	0.934106	0	0.0028237	0.733075	-8.02023	0.00385186	3.26548e-05	0.106884
ENSMUSG00000108815	RP23-325D10.3	-	0	0.0273484	0	0	0	0	0	0	0	3.41091	0	0.00455806	0.682181	-7.22559	0.00668159	0.00223956	0.572156
ENSMUSG00000043122	A530016L24Rik	RIKEN_cDNA_A530016L24_gene	0	0	0	0.0141071	0	0	0.0819644	0	0	0.239231	0.441519	0.00235118	0.152543	-6.01969	0.0154132	0.000496603	0.277516
ENSMUSG00000032080	Apoa4	apolipoprotein_A_IV	0	0	0	0	0	0.0200545	0.039687	0	0	0.420608	0.574887	0.00334242	0.207036	-5.95285	0.0161441	0.00103457	0.430984
ENSMUSG00000020950	Foxg1	forkhead_box_G1	0	0	0	0	0	0.0044552	0	0	0	0.11375	0.0736842	0.000742533	0.0374868	-5.65778	0.0198079	0.00553202	0.794533
ENSMUSG00000001773	Folh1	folate_hydrolase_1	0	0	0	0.117817	0	0.102483	0.038025	0	0	4.48621	4.57684	0.0367167	1.82022	-5.63153	0.0201716	0.000704833	0.35887
ENSMUSG00000107050	C030017G13Rik	RIKEN_cDNA_C030017G13_gene	0	0	0	0.0159529	0	0	0.0463445	0.0844073	0.326755	0	0	0.00265882	0.0915015	-5.10494	0.0290577	0.00526257	0.789595
ENSMUSG00000079092	Prl2c2	prolactin_family_2_subfamily_c_member_2	0.147395	0	0	0.0445344	0	0.130775	0.129376	0	0	4.4917	3.41243	0.053784	1.6067	-4.90078	0.0334748	0.000725412	0.361318
ENSMUSG00000032942	Ucp3	uncoupling_protein_3_mitochondrial_proton_carrier_	0	0	0	0.0062174	0	0	0.0361241	0	0	0.0332948	0.0805175	0.00103623	0.0299873	-4.85493	0.0345557	0.00527269	0.789595
ENSMUSG00000095338	Igkv3-9	immunoglobulin_kappa_variable_3_9	1.82837	0	0	1.24311	1.17354	0.30417	0.501563	0	86.1783	0.0924931	20.0101	0.758198	21.3565	-4.81596	0.035502	0.000762678	0.371797
ENSMUSG00000056370	Sftpb	surfactant_associated_protein_B	0.0266008	0	0	0	0	0	0	0.025511	0	0.279726	0.247163	0.00443347	0.11048	-4.6392	0.0401292	0.00459359	0.757181
ENSMUSG00000022598	Psca	prostate_stem_cell_antigen	0	0	0	0.172959	0	0.169298	0	0	4.76566	0.0386105	1.91328	0.0570428	1.34351	-4.55782	0.0424581	0.00344891	0.664046
ENSMUSG00000091721	Gm5549	predicted_gene_5549	0	0	0	0.0179904	0	0	0.0348485	0.114225	0	0.144519	0.0582406	0.00299841	0.0703667	-4.55262	0.0426112	0.00289875	0.632535
ENSMUSG00000032394	Igdcc3	immunoglobulin_superfamily_DCC_subclass_member_3	0	0	0	0.023491	0	0	0.0682432	0	0.229115	0.010488	0.139438	0.00391517	0.0894569	-4.51405	0.043766	0.00212782	0.572156
ENSMUSG00000032925	Itgbl1	integrin_beta_like_1	0	0.0175834	0.0302346	0.0642415	0	0.0457216	0.0113115	0	0	1.39685	1.4558	0.0262969	0.572792	-4.44505	0.0459099	0.00156838	0.50721
ENSMUSG00000054422	Fabp1	fatty_acid_binding_protein_1_liver	0.0741612	0	0	0	0.152353	0	0	0	0	1.5605	2.46744	0.0377523	0.805589	-4.41541	0.046863	0.0087372	0.935452
ENSMUSG00000102049	Zbed6	zinc_finger_BED_type_containing_6	0.00819076	0.104353	0.00768761	0.0148537	0.00841774	0.101767	0.0143862	1.43043	0.014488	1.34567	1.14618	0.0408784	0.79023	-4.27286	0.0517297	6.00812e-05	0.141904
ENSMUSG00000021403	Serpinb9b	serine_or_cysteine_peptidase_inhibitor_clade_B_member_9b	0.0126072	0	0	0.0457255	0.051799	0.0223787	0.0221432	0.0120967	0.0780439	1.17336	0.789565	0.0220851	0.415043	-4.23212	0.0532116	0.00015387	0.16788
ENSMUSG00000073408	Dpcr1	diffuse_panbronchiolitis_critical_region_1_human_	0.0628441	0	0.0147422	0	0.0645355	0.0139406	0.0413746	0.0602845	0.680663	0.0381401	0.952963	0.0260104	0.354685	-3.76938	0.0733338	0.000487641	0.277516
ENSMUSG00000062778	Chia1	chitinase_acidic_1	0.0176772	0.0321756	0	0.0641142	0	0.141187	0	0	0.859843	0.0143125	1.67793	0.0425257	0.510417	-3.58527	0.0833156	0.00913272	0.946828
ENSMUSG00000094164	Ighv2-3	immunoglobulin_heavy_variable_2_3	1.30054	3.44175	1.33178	10.289	8.62004	16.5723	5.60381	2.04136	11.7067	318.901	33.1929	6.92591	74.2892	-3.42308	0.0932291	0.000199559	0.181421
ENSMUSG00000038209	Itln1	intelectin_1_galactofuranose_binding_	0.14226	0.388225	0.186931	0.025788	0.292163	0	0.199785	0.491229	0	4.81062	3.53453	0.172561	1.80723	-3.3886	0.0954836	0.00157569	0.50721
ENSMUSG00000024032	Tff1	trefoil_factor_1	0	0.156166	0	0.311182	0	3.04571	0.0753077	0.90556	10.8505	0.277736	18.219	0.585509	6.06562	-3.37289	0.0965292	0.0098183	0.969642
ENSMUSG00000068122	Agtr2	angiotensin_II_receptor_type_2	0.0232015	0.0105524	0	0.0736062	0.059556	0.0205818	0.111993	0.100129	0	0.722559	0.56732	0.0312496	0.3004	-3.26497	0.104027	0.000845073	0.395149
ENSMUSG00000022868	Ahsg	alpha_2_HS_glycoprotein	0.027823	0.0506427	0.0261139	0.0504562	0.0857522	0.493831	0.219869	0	0.196856	3.35512	2.09646	0.122436	1.17366	-3.26091	0.10432	0.00196895	0.556837
ENSMUSG00000074771	Ankef1	ankyrin_repeat_and_EF_hand_domain_containing_1	0	0	0.00338182	0.0196063	0	0.00319794	0.0348022	0.0276582	0.0350518	0.0495726	0.0423102	0.00436434	0.037879	-3.11756	0.115218	8.76277e-05	0.141904
ENSMUSG00000022878	Adipoq	adiponectin_C1Q_and_collagen_domain_containing	0	0	0.577635	2.16171	0	0.75066	4.81633	0.639474	1.88149	7.36424	9.28055	0.581667	4.79642	-3.04369	0.121271	0.003089	0.649313
ENSMUSG00000030495	Slc7a10	solute_carrier_family_7_cationic_amino_acid_transporter_y+_system_member_10	0.0507377	0.011541	0.0119022	0.0344956	0.0521033	0.0112551	0.0890816	0.0243356	0	0.256581	0.682518	0.0286725	0.210503	-2.8761	0.136209	0.00348026	0.664498
ENSMUSG00000087067	Gm11532	predicted_gene_11532	0.023345	0.0070796	0.0219106	0	0.0159809	0	0.0819644	0.0149282	0.213273	0.0377725	0.0456768	0.011386	0.0787229	-2.78952	0.144634	0.00272759	0.621829
ENSMUSG00000095335	Igkv3-5	immunoglobulin_kappa_chain_variable_3_5	10.095	18.9538	21.9767	19.9584	67.8258	3.81112	26.8661	86.843	17.5651	636.015	29.7314	23.7701	159.404	-2.74547	0.149119	0.000403493	0.256801
ENSMUSG00000027559	Car3	carbonic_anhydrase_3	0.132267	0.0200557	1.11742	4.4365	0.1811	3.16828	10.4489	1.76568	5.22314	16.1139	15.4404	1.50927	9.79841	-2.6987	0.154032	0.000989675	0.419915
ENSMUSG00000025479	Cyp2e1	cytochrome_P450_family_2_subfamily_e_polypeptide_1	0	0.0408579	0.105383	3.62339	0.0230693	1.15542	10.801	0.258483	1.38964	7.70277	6.37018	0.824688	5.30442	-2.68527	0.155472	0.00968668	0.960784
ENSMUSG00000094439	Gm21969	predicted_gene_21969	0.0279588	0.042394	0.00874418	0	0.0191393	0.0413437	0.171786	0.125159	0.0164792	0.20358	0.22792	0.0232633	0.148985	-2.67904	0.156145	0.00044026	0.265703
ENSMUSG00000096020	Ighv1-75	immunoglobulin_heavy_variable_1_75	10.4485	18.7106	22.1972	51.7478	21.4599	50.1544	154.949	63.6179	65.8299	549.653	71.1189	29.1198	181.034	-2.63619	0.160853	1.77828e-06	0.040744
ENSMUSG00000033595	Lgi3	leucine_rich_repeat_LGI_family_member_3	0.0128966	0	0.0242205	0	0.026494	0.080112	0.0452912	0.11137	0.296542	0.146127	0.138824	0.0239538	0.147631	-2.62366	0.162255	0.00148976	0.50721
ENSMUSG00000027790	Sis	sucrase_isomaltase_alpha_glucosidase_	0.0496893	0.022604	0.0093291	0.0180166	0.102059	0	0.0130849	0.0428968	0.0922562	0.385942	0.486098	0.0336163	0.204056	-2.60173	0.164741	0.00356635	0.670029
ENSMUSG00000086233	Gm11816	predicted_gene_11816	0.115346	0.06996	0.0721847	0	0.0395011	0	0.27	0.295038	0.577867	0.186632	0.150458	0.0494987	0.295999	-2.58013	0.167226	0.00200968	0.556837
ENSMUSG00000061126	Cyp4f39	cytochrome_P450_family_4_subfamily_f_polypeptide_39	0.0769698	0	0	0.116306	0	0	0.180169	0.172267	0.181467	0.249096	0.150599	0.0322126	0.18672	-2.53518	0.172518	0.00367016	0.670029
ENSMUSG00000030546	Plin1	perilipin_1	0	0.0293333	0.127114	0.227983	0	0.177349	0.266028	0.136082	0.541595	0.714736	1.01561	0.09363	0.53481	-2.51398	0.175072	0.00239378	0.572156
ENSMUSG00000068289	Cma2	chymase_2_mast_cell	0.389888	0.394088	0.284641	0.667634	0	0.115308	1.6351	1.37129	3.82995	0.280375	1.10182	0.308593	1.64371	-2.41317	0.187742	0.000924705	0.419915
ENSMUSG00000037254	Itih2	inter_alpha_trypsin_inhibitor_heavy_chain_2	0.407332	0.624668	0.753807	0.158263	0.131462	0.598853	0.286031	0.558189	1.0495	6.13915	3.6432	0.445731	2.33522	-2.38931	0.190874	0.000522022	0.284775
ENSMUSG00000095210	Ighv5-9-1	immunoglobulin_heavy_variable_5_9_1	5.05411	0.635875	8.58013	4.63055	16.7302	0.524708	9.86379	13.8223	6.32225	0.913531	121.554	6.02593	30.4951	-2.33932	0.197603	0.00816755	0.906955
ENSMUSG00000049630	C1ql3	C1q_like_3	0	0.0147233	0.0303831	0.0586765	0.0166263	0.0430757	0.028415	0.0620918	0.185997	0.144023	0.253299	0.0272475	0.134765	-2.30625	0.202185	0.0044562	0.747681
ENSMUSG00000048368	Omd	osteomodulin	0.0790969	0.0719608	0.0247377	0.0238986	0	0.0935706	0.138855	0.177027	0.069919	0.405279	0.335302	0.0488774	0.225277	-2.20446	0.216966	0.0049181	0.766554
ENSMUSG00000022041	Chrna2	cholinergic_receptor_nicotinic_alpha_polypeptide_2_neuronal_	0.0204954	0.0372864	0.019236	0.0278618	0.0736515	0	0.116911	0.0982784	0.307984	0.0746054	0.0801892	0.0297552	0.135594	-2.18808	0.219444	0.00255689	0.603954
ENSMUSG00000056487	Mettl7a2	methyltransferase_like_7A2	0.0797668	0.114035	0.213947	0.154966	0.0936246	0	0.220056	0.360726	0.664943	1.1709	0.0222971	0.10939	0.487785	-2.15677	0.224258	0.0059217	0.798106
ENSMUSG00000032323	Cyp11a1	cytochrome_P450_family_11_subfamily_a_polypeptide_1	0.00698895	0.0635994	0	0.00633712	0.0143577	0.0372178	0.0797739	0.107303	0.160703	0.033936	0.082068	0.0214168	0.0927566	-2.1147	0.230893	0.00690395	0.85753
ENSMUSG00000012705	Retn	resistin	0.0953433	0.0650616	0.134261	0.367373	0.0489547	1.16316	1.08805	0.365864	0.63224	1.83215	2.84492	0.312359	1.35264	-2.11451	0.230925	0.00423033	0.733949
ENSMUSG00000102775	Gm38160	predicted_gene_38160	0.0656606	0.0298709	0.0924623	0.0744188	0.0337139	0.0145654	0.100862	0.0472397	0.566028	0.132811	0.176655	0.051782	0.204719	-1.98312	0.252942	0.00715927	0.8679
ENSMUSG00000071361	Mcpt9	mast_cell_protease_9	0.205118	0.111971	0.154042	0.353311	0.084251	0	0.828235	0.668982	0.90675	0.0829813	0.501653	0.151449	0.59772	-1.98064	0.253377	0.00491675	0.766554
ENSMUSG00000001865	Cpa3	carboxypeptidase_A3_mast_cell	1.62258	1.35311	0.482321	2.47612	0.722051	0	3.18082	4.46183	9.20488	0.91893	2.98942	1.10936	4.15118	-1.90379	0.26724	0.00734909	0.872448
ENSMUSG00000069273	Hist1h3e	histone_cluster_1_H3e	0.0490564	0.0892911	0.230304	0.177925	0.0504158	0.304732	0.387664	1.12973	0.563997	0.27792	0.384064	0.150287	0.548676	-1.86823	0.273909	0.00629774	0.825855
ENSMUSG00000102440	Pcdhga9	protocadherin_gamma_subfamily_A_9	0.45988	0.182733	0.0595447	0.110213	0.179133	0.337651	1.90234	1.06988	0.537432	0.15396	0.351629	0.221526	0.803048	-1.85801	0.275856	0.00233417	0.572156
ENSMUSG00000035686	Thrsp	thyroid_hormone_responsive	0.567018	0.306719	0.143857	0.625173	0.251794	0.20394	1.58729	1.02901	1.26002	1.22745	1.15435	0.34975	1.25162	-1.83941	0.279437	6.14063e-05	0.141904
ENSMUSG00000103254	Ighv1-15	immunoglobulin_heavy_variable_1_15	10.5191	37.4276	28.7451	6.14544	20.2845	24.9899	62.4787	223.445	46.9129	12.5766	14.0634	21.3519	71.8954	-1.75153	0.296986	0.00550753	0.794533
ENSMUSG00000022227	Mcpt1	mast_cell_protease_1	17.1201	14.8849	13.0738	33.2111	20.8187	3.57588	63.2975	74.1494	86.9343	14.4968	46.8078	17.1141	57.1372	-1.73925	0.299526	0.000134921	0.154566
ENSMUSG00000022226	Mcpt2	mast_cell_protease_2	10.3511	9.07088	6.86113	13.597	11.1072	0.18743	31.7451	36.4749	44.2632	7.04153	19.8387	8.52912	27.8727	-1.70838	0.306003	0.00426044	0.733949
ENSMUSG00000031380	Figf	c_fos_induced_growth_factor	0.845553	0.549445	0.864588	1.98477	1.08541	1.44674	1.12655	0.69522	0.867701	7.74497	7.14904	1.12942	3.5167	-1.63864	0.321159	0.00483922	0.764663
ENSMUSG00000096844	Igkv6-14	immunoglobulin_kappa_variable_6_14	24.9456	17.2086	7.21363	36.4404	25.3747	82.3371	95.7843	51.6004	76.8248	14.6346	246.691	32.2533	97.107	-1.59013	0.332142	0.00476528	0.764663
ENSMUSG00000050947	Amigo1	adhesion_molecule_with_Ig_like_domain_1	0.422034	0.615434	0.48647	0.545761	1.21735	0.635968	2.07561	1.3812	0.919088	1.78006	1.82446	0.653836	1.59608	-1.28754	0.40965	0.000382684	0.250516
ENSMUSG00000022659	Gcsam	germinal_center_associated_signaling_and_motility	0.107133	0.127454	0.131511	0.209188	0.321596	0.0877362	0.231483	0.505939	0.415303	0.333373	0.515961	0.164103	0.400412	-1.28688	0.409836	0.00589459	0.798106
ENSMUSG00000094951	Ighv5-6	immunoglobulin_heavy_variable_5_6	29.2864	12.1585	51.4917	33.8192	41.4132	48.5625	51.2095	51.0577	154.326	117.814	57.5266	36.1219	86.3867	-1.25793	0.418142	0.00167037	0.517184
ENSMUSG00000015354	Pcolce2	procollagen_C_endopeptidase_enhancer_2	0.297723	0.223051	0.279471	0.611243	0.638454	0.233062	0.868539	0.680368	0.464497	1.38857	1.13073	0.380501	0.906539	-1.25247	0.419729	0.00447068	0.747681
ENSMUSG00000030278	Cidec	cell_death_inducing_DFFA_like_effector_c	1.01745	0.937027	1.00224	1.38924	0.761055	1.27041	2.81155	0.879584	0.577466	3.60771	4.73083	1.0629	2.52143	-1.24623	0.421548	0.00992866	0.97216
ENSMUSG00000046186	Cd109	CD109_antigen	1.71711	1.16645	1.24601	1.14701	1.23551	1.99445	1.49236	1.5496	1.20349	5.87228	6.40412	1.41776	3.30437	-1.22077	0.429055	0.00553634	0.794533
ENSMUSG00000027339	Rassf2	Ras_association_RalGDS_AF_6_domain_family_member_2	2.25913	1.35169	1.48755	1.34466	0.770721	0.965015	2.85987	3.17397	2.96792	1.90366	4.40511	1.36313	3.06211	-1.16761	0.445159	0.000577123	0.307513
ENSMUSG00000095771	Igkv14-111	immunoglobulin_kappa_variable_14_111	26.8665	58.2131	30.9751	96.8169	77.8475	111.265	188.171	133.242	177.702	55.9195	178.195	66.9974	146.646	-1.13016	0.456865	0.00338113	0.662123
